# Supplementary material for: The impact of long-term low-dose ionizing radiation on human health: risks and protective measures
Source: Front Med (Lausanne). 2026 Jan 29;13:1628683. doi: 10.3389/fmed.2026.1628683 (PMC12893970; doi:10.3389/fmed.2026.1628683)
Supplement: Supplementary file 1 [file Data_Sheet_1.xlsx]

## Sheet: Avocado_Lots
Producer ID	Plot ID	Record type	Productive line	Variety	Group	Establishment date	Planted area	Row distance	Plant distance	Has trellising	Total plants	Planting design	Material origin	Associated crop	Associated crop name	Soil analysis	Irrigation	Type of irrigation	Fertilization type	Pest/disease control type	Water source	Type of water source	Certification	Department	Municipality	Village	Diagnosis ID	Diagnosis type	Crop age	Lives on farm (ID)	Farm area	Distance (km)	Road condition	Type of farm management	Land tenure	Road type	Inhabitants	Rooms	Protection	Fauna and flora	Nutrition	Water management	Harvested area	Production
Translated version of the dataset — All column headers, response options, and technical terms have been translated into English. Only proper names (e.g., farms, municipalities, villages, departments) remain in Spanish, as they are local toponyms that cannot be meaningfully translated. The original Spanish database serves as the reference dataset.
1	268932	Main Lot	Avocado	HASS	HASS	06/06/2021	1	7	7	No	200	Cuadro,	Registered nursery	No	Not Applicable	No	No	Not Registered	Chemical	Chemical	Fuentes naturales	NO REGISTRA	None	ANTIOQUIA	SANTAFE DE ANTIOQUIA	FATIMA	239272	First diagnosis	3	No	1	26	No	Owned	Propietario	Unpaved	0	0	Not Applicable	Not Applicable	Organic matter contribution for natural nutrition cycling,	Not Applicable	0	0
1	274664	Main Lot	Avocado	HASS	HASS	06/06/2021	1	7	7	No	200	Cuadro,	Registered nursery	No	Not Applicable	No	No	Not Registered	Chemical	Chemical	Fuentes naturales	NO REGISTRA	None	ANTIOQUIA	SANTAFE DE ANTIOQUIA	FATIMA	243981	Second diagnosis	3	No	1	26	No	Owned	Propietario	Unpaved	0	0	Herbaceous cover, Use of pads,	bioinsecticidas y/o biofungicidas,	Organic matter contribution for natural nutrition cycling,	Does not use herbicides or chemical substances that may contaminate water bodies,	1	900
2	271022	Main Lot	Avocado	HASS	HASS	25/02/2019	1	7	7	No	70	Surcos,	Registered nursery	No	Not Applicable	No	No	Not Registered	Chemical Organic	Chemical Biological Cultural	Otro	ACUEDUCTO	None	ANTIOQUIA	PEÑOL	SANTA INÉS	241004	First diagnosis	6	No	2	15	No	Owned	Propietario	Paved	0	4	Herbaceous cover, Vegetative cover life cycle until flowering, Use of pads,	Presencia y conservación de nichos ecológicos,	Organic matter contribution for natural nutrition cycling,	Establishes buffer zones or green areas on the property,	0	0
2	278379	Main Lot	Avocado	HASS	HASS	25/02/2019	1	7	7	No	70	Surcos,	Registered nursery	No	Not Applicable	No	No	Not Registered	Chemical Organic	Chemical Biological Cultural	Otro	ACUEDUCTO	Export Farm, GlobalG.A.P.	ANTIOQUIA	PEÑOL	SANTA INÉS	247103	Second diagnosis	6	No	2	15	No	Owned	Propietario	Paved	0	4	Vegetative cover life cycle until flowering, Use of pads,	Presencia y conservación de nichos ecológicos,	Use of biofertilizers, Use of biostimulants,	Takes measures for the management and control of wastewater discharge on the property,	1	4500
3	270169	Main Lot	Avocado	HASS	HASS	01/05/2012	0.5	10	10	No	50	Sin identificar,	Registered nursery	No	Not Applicable	No	No	Not Registered	Chemical Organic	Chemical Biological Cultural	Otro	acueducto	Export Farm	ANTIOQUIA	MARINILLA	EL ROSARIO	240276	First diagnosis	12	Si	0.5	15	No	Owned	Propietario	Paved	3	4	Vegetative cover life cycle until flowering, Use of pads,	bioinsecticidas y/o biofungicidas,	Use of biofertilizers, Use of biostimulants,	Does not use herbicides or chemical substances that may contaminate water bodies,	0.5	2000
3	280445	Main Lot	Avocado	HASS	HASS	01/05/2012	0.5	10	10	No	50	Sin identificar,	Registered nursery	No	Not Applicable	No	No	Not Registered	Chemical Organic	Chemical Biological Cultural	Otro	acueducto	Export Farm	ANTIOQUIA	MARINILLA	EL ROSARIO	248886	Second diagnosis	12	Si	0.5	15	No	Owned	Propietario	Paved	3	4	Vegetative cover life cycle until flowering, Use of pads,	Presencia y conservación de nichos ecológicos, bioinsecticidas y/o biofungicidas,	Use of biofertilizers, Use of biostimulants,	Does not use herbicides or chemical substances that may contaminate water bodies,	0.5	2400
4	270059	Main Lot	Avocado	HASS	HASS	01/05/2018	0.5	6	6	No	180	Tres Bolillos,	Registered nursery	No	Not Applicable	No	No	Not Registered	Chemical Organic	Chemical Biological Cultural	Otro	acueducto	Export Farm	ANTIOQUIA	SAN VICENTE	SAN NICOLAS	240178	First diagnosis	6	Si	1	7.8	No	Owned	Propietario	Paved	2	2	Use of pads,	Not Applicable	Use of biofertilizers,	Not Applicable	0.5	500
4	280299	Main Lot	Avocado	HASS	HASS	01/05/2018	0.5	6	6	No	180	Tres Bolillos,	Registered nursery	No	Not Applicable	No	No	Not Registered	Chemical Organic	Chemical Biological Cultural	Otro	acueducto	Export Farm	ANTIOQUIA	SAN VICENTE	SAN NICOLAS	248767	Second diagnosis	6	Si	1	7.8	No	Owned	Propietario	Paved	2	2	Use of pads,	Not Applicable	Use of biofertilizers,	Not Applicable	0.5	500
5	267104	Main Lot	Avocado	HASS	HASS	03/05/2020	0.5	6	6	No	140	Tres Bolillos,	Registered nursery	No	Not Applicable	Yes	No	Not Registered	Chemical Organic	Chemical Biological Cultural	Fuentes naturales	NO REGISTRA	Export Farm	ANTIOQUIA	SAN VICENTE	LAS HOJAS	237665	First diagnosis	4	Si	2.5	7.5	No	Owned	Propietario	Paved	2	3	Herbaceous cover, Use of pads,	bioinsecticidas y/o biofungicidas,	Organic matter contribution for natural nutrition cycling, Use of biofertilizers,	Establishes buffer zones or green areas on the property, Takes measures for the management and control of wastewater discharge on the property,	0.5	1800
5	282075	Main Lot	Avocado	HASS	HASS	03/05/2020	0.5	6	6	No	140	Tres Bolillos,	Registered nursery	No	Not Applicable	Yes	No	Not Registered	Chemical Organic	Chemical Biological Cultural	Fuentes naturales	NO REGISTRA	Export Farm	ANTIOQUIA	SAN VICENTE	LAS HOJAS	250242	Second diagnosis	4	Si	2.5	7.5	No	Owned	Propietario	Paved	2	3	Herbaceous cover, Use of pads,	Presencia y conservación de nichos ecológicos, bioinsecticidas y/o biofungicidas,	Organic matter contribution for natural nutrition cycling, Use of biofertilizers,	Establishes buffer zones or green areas on the property, Takes measures for the management and control of wastewater discharge on the property,	0.5	2200
6	270180	Main Lot	Avocado	HASS	HASS	01/05/2020	1.8	6	6	No	500	Tres Bolillos,	Registered nursery	No	Not Applicable	Yes	No	Not Registered	Chemical Organic	Chemical Biological	Fuentes naturales	NO REGISTRA	Export Farm	ANTIOQUIA	ABEJORRAL	PIEDRA CANDELA	240286	First diagnosis	4	Si	14	3.1	No	Owned	Propietario	Paved	2	4	Use of pads,	bioinsecticidas y/o biofungicidas,	Use of biofertilizers, Use of biostimulants,	Takes measures for the management and control of wastewater discharge on the property,	1.8	10000
6	280724	Main Lot	Avocado	HASS	HASS	01/05/2020	1.8	6	6	No	500	Tres Bolillos,	Registered nursery	No	Not Applicable	Yes	No	Not Registered	Chemical Organic	Chemical Biological	Fuentes naturales	NO REGISTRA	Export Farm	ANTIOQUIA	ABEJORRAL	PIEDRA CANDELA	249134	Second diagnosis	4	Si	14	3.1	No	Owned	Propietario	Paved	2	4	Use of pads,	bioinsecticidas y/o biofungicidas,	Use of biofertilizers, Use of biostimulants,	Takes measures for the management and control of wastewater discharge on the property,	1.8	10000
7	270065	Main Lot	Avocado	Collinred (variety name)	No HASS	01/04/2020	0.5	7	7	No	100	Cuadro,	Other	No	Not Applicable	No	No	Not Registered	Chemical Organic	Chemical Biological Cultural	Fuentes naturales	NO REGISTRA	None	ANTIOQUIA	ANDES	CAÑAVERAL	240182	First diagnosis	4	No	2.9	18	No	Owned	Propietario	Paved	2	5	Herbaceous cover,	Evaluación de riesgos de los controles fitosanitarios, bioinsecticidas y/o biofungicidas,	Organic matter contribution for natural nutrition cycling, Use of biofertilizers,	Does not use herbicides or chemical substances that may contaminate water bodies,	0.25	200
7	270066	LOTE SECUNDARIO	Avocado	CHOQUETTE	No HASS	01/04/2020	0.25	7	7	No	50	Cuadro,	Other	No	Not Applicable	No	No	Not Registered	Chemical Organic	Chemical Biological Cultural	Fuentes naturales	NO REGISTRA	None	ANTIOQUIA	ANDES	CAÑAVERAL	240182	First diagnosis	4	No	2.9	18	No	Owned	Propietario	Paved	2	5	Herbaceous cover,	Evaluación de riesgos de los controles fitosanitarios, bioinsecticidas y/o biofungicidas,	Organic matter contribution for natural nutrition cycling, Use of biofertilizers,	Does not use herbicides or chemical substances that may contaminate water bodies,	0.25	480
7	270067	LOTE 3	Avocado	PAPELILLO	No HASS	01/04/2020	0.25	7	7	No	50	Cuadro,	Other	No	Not Applicable	No	No	Not Registered	Chemical Organic	Chemical Biological	Fuentes naturales	NO REGISTRA	None	ANTIOQUIA	ANDES	CAÑAVERAL	240182	First diagnosis	4	No	2.9	18	No	Owned	Propietario	Paved	2	5	Herbaceous cover,	Evaluación de riesgos de los controles fitosanitarios, bioinsecticidas y/o biofungicidas,	Organic matter contribution for natural nutrition cycling, Use of biofertilizers,	Does not use herbicides or chemical substances that may contaminate water bodies,	0	0
7	274581	Main Lot	Avocado	Collinred (variety name)	No HASS	01/04/2020	0.5	7	7	No	100	Cuadro,	Other	No	Not Applicable	No	No	Not Registered	Chemical Organic	Chemical Biological Cultural	Fuentes naturales	NO REGISTRA	None	ANTIOQUIA	ANDES	CAÑAVERAL	243912	Second diagnosis	4	No	2.9	18	No	Owned	Propietario	Paved	2	5	Herbaceous cover,	Evaluación de riesgos de los controles fitosanitarios, Medidas de mitigación y/o compensación por uso de control fitosanitario, bioinsecticidas y/o biofungicidas,	Organic matter contribution for natural nutrition cycling, Use of biofertilizers,	Takes measures for the management and control of wastewater discharge on the property, Does not use herbicides or chemical substances that may contaminate water bodies,	0.5	2000
7	274582	LOTE SECUNDARIO	Avocado	CHOQUETTE	No HASS	01/04/2020	0.25	7	7	No	50	Cuadro,	Other	No	Not Applicable	No	No	Not Registered	Chemical Organic	Chemical Biological Cultural	Fuentes naturales	NO REGISTRA	None	ANTIOQUIA	ANDES	CAÑAVERAL	243912	Second diagnosis	4	No	2.9	18	No	Owned	Propietario	Paved	2	5	Herbaceous cover,	Evaluación de riesgos de los controles fitosanitarios, Medidas de mitigación y/o compensación por uso de control fitosanitario, bioinsecticidas y/o biofungicidas,	Organic matter contribution for natural nutrition cycling, Use of biofertilizers,	Takes measures for the management and control of wastewater discharge on the property, Does not use herbicides or chemical substances that may contaminate water bodies,	0.25	1100
7	274583	LOTE 3	Avocado	PAPELILLO	No HASS	01/04/2020	0.25	7	7	No	50	Cuadro,	Other	No	Not Applicable	No	No	Not Registered	Chemical Organic	Chemical Biological	Fuentes naturales	NO REGISTRA	None	ANTIOQUIA	ANDES	CAÑAVERAL	243912	Second diagnosis	4	No	2.9	18	No	Owned	Propietario	Paved	2	5	Herbaceous cover,	Evaluación de riesgos de los controles fitosanitarios, Medidas de mitigación y/o compensación por uso de control fitosanitario, bioinsecticidas y/o biofungicidas,	Organic matter contribution for natural nutrition cycling, Use of biofertilizers,	Takes measures for the management and control of wastewater discharge on the property, Does not use herbicides or chemical substances that may contaminate water bodies,	0	0
8	270161	Main Lot	Avocado	HASS	HASS	02/05/2018	0.5	5	5	No	185	Tres Bolillos,	Registered nursery	No	Not Applicable	Yes	No	Not Registered	Chemical Organic	Chemical Biological Cultural	Fuentes naturales	NO REGISTRA	Export Farm	ANTIOQUIA	MEDELLIN	YOLOMBO	240268	First diagnosis	6	Si	1	15	No	Owned	Propietario	Paved	2	2	Vegetative cover life cycle until flowering, Use of pads,	Not Applicable	Use of biostimulants,	Not Applicable	0	0
8	281944	Main Lot	Avocado	HASS	HASS	02/05/2018	0.5	6	6	No	185	Tres Bolillos,	Registered nursery	No	Not Applicable	Yes	No	Not Registered	Chemical Organic	Chemical Biological Cultural	Fuentes naturales	NO REGISTRA	None	ANTIOQUIA	MEDELLIN	YOLOMBO	250136	Second diagnosis	6	Si	1	15	No	Owned	Propietario	Paved	2	2	Herbaceous cover, Vegetative cover life cycle until flowering, Use of pads,	Presencia y conservación de nichos ecológicos, bioinsecticidas y/o biofungicidas,	Use of biostimulants,	Not Applicable	0.5	400
9	271431	Main Lot	Avocado	HASS	HASS	01/02/2016	2	6	6	No	550	Surcos,	Registered nursery	No	Not Applicable	Yes	No	Not Registered	Chemical Organic	Chemical Biological Cultural	Fuentes naturales	NO REGISTRA	Export Farm	ANTIOQUIA	ENTRERRIOS	RIO CHICO	241358	First diagnosis	9	Si	3.8	10	No	Owned	Propietario	Paved	2	4	Herbaceous cover,	bioinsecticidas y/o biofungicidas,	Organic matter contribution for natural nutrition cycling,	Does not use herbicides or chemical substances that may contaminate water bodies,	0	0
9	274715	Main Lot	Avocado	HASS	HASS	01/02/2016	2	6	6	No	550	Surcos,	Registered nursery	No	Not Applicable	Yes	No	Not Registered	Chemical Organic	Chemical Biological Cultural	Fuentes naturales	NO REGISTRA	Export Farm	ANTIOQUIA	ENTRERRIOS	RIO CHICO	244028	Second diagnosis	9	Si	3.8	10	No	Owned	Propietario	Paved	2	4	Herbaceous cover,	bioinsecticidas y/o biofungicidas,	Organic matter contribution for natural nutrition cycling,	Does not use herbicides or chemical substances that may contaminate water bodies,	2	7000
10	266515	Main Lot	Avocado	Collinred (variety name)	No HASS	01/01/2017	0.8	7	7	No	160	Cuadro,	Registered nursery	No	Not Applicable	No	No	Not Registered	Chemical Organic	Chemical Biological Cultural	Fuentes naturales	NO REGISTRA	None	ANTIOQUIA	JARDIN	MONSERRATE	237154	First diagnosis	8	Si	8.5	4	No	Owned	Propietario	Paved	1	5	Herbaceous cover,	bioinsecticidas y/o biofungicidas,	Use of biofertilizers,	Does not use herbicides or chemical substances that may contaminate water bodies,	0.8	2000
10	274611	Main Lot	Avocado	Collinred (variety name)	No HASS	01/01/2017	0.8	7	7	No	160	Cuadro,	Registered nursery	No	Not Applicable	No	No	Not Registered	Chemical Organic	Chemical Biological Cultural	Fuentes naturales	NO REGISTRA	None	ANTIOQUIA	JARDIN	MONSERRATE	243934	Second diagnosis	8	Si	8.5	4	No	Owned	Propietario	Paved	1	5	Herbaceous cover,	bioinsecticidas y/o biofungicidas,	Organic matter contribution for natural nutrition cycling, Use of biofertilizers,	Takes measures for the management and control of wastewater discharge on the property, Does not use herbicides or chemical substances that may contaminate water bodies,	0.8	8500
11	268594	Main Lot	Avocado	HASS	HASS	03/02/2020	1	6	6	No	200	Cuadro,	Registered nursery	No	Not Applicable	Yes	No	Not Registered	Chemical Organic	Chemical Biological Cultural	Fuentes naturales	NO REGISTRA	Export Farm	ANTIOQUIA	JERICO	ESTRELLA NUEVA	238974	First diagnosis	5	Si	8	9	No	Owned	Propietario	Paved	5	2	Vegetative cover life cycle until flowering,	Presencia y conservación de nichos ecológicos,	Organic matter contribution for natural nutrition cycling,	Does not use herbicides or chemical substances that may contaminate water bodies,	0	0
11	280607	Main Lot	Avocado	HASS	HASS	03/02/2020	1	6	6	No	200	Cuadro,	Registered nursery	No	Not Applicable	Yes	No	Not Registered	Chemical Organic	Chemical Biological Cultural	Fuentes naturales	NO REGISTRA	Export Farm	ANTIOQUIA	JERICO	ESTRELLA NUEVA	249038	Second diagnosis	5	Si	8	9	No	Owned	Propietario	Paved	5	2	Herbaceous cover,	Presencia y conservación de nichos ecológicos,	Organic matter contribution for natural nutrition cycling,	Does not use herbicides or chemical substances that may contaminate water bodies,	1	2500
12	268585	Main Lot	Avocado	HASS	HASS	01/02/2019	1	7	7	No	200	Cuadro,	Registered nursery	No	Not Applicable	No	No	Not Registered	Chemical Organic	Chemical Biological Cultural	Fuentes naturales	NO REGISTRA	Export Farm	ANTIOQUIA	JERICO	ESTRELLA NUEVA	238966	First diagnosis	6	Si	2	6	No	Owned	Propietario	Paved	1	4	Herbaceous cover, Use of pads,	Presencia y conservación de nichos ecológicos,	Organic matter contribution for natural nutrition cycling,	Does not use herbicides or chemical substances that may contaminate water bodies,	0	0
12	280603	Main Lot	Avocado	HASS	HASS	01/02/2019	1	7	7	No	200	Cuadro,	Registered nursery	No	Not Applicable	No	No	Not Registered	Chemical Organic	Chemical Biological Cultural	Fuentes naturales	NO REGISTRA	Export Farm	ANTIOQUIA	JERICO	ESTRELLA NUEVA	249034	Second diagnosis	6	Si	2	6	No	Owned	Propietario	Paved	1	4	Herbaceous cover,	Presencia y conservación de nichos ecológicos,	Organic matter contribution for natural nutrition cycling,	Does not use herbicides or chemical substances that may contaminate water bodies,	1	6977
13	268981	Main Lot	Avocado	HASS	HASS	05/03/2014	1	6	5	No	333	Cuadro,	Vivero No registrado	No	Not Applicable	Yes	No	Not Registered	Chemical	Chemical Biological	Fuentes naturales	NO REGISTRA	None	ANTIOQUIA	LIBORINA	LA MERCED DEL PLAYON	239310	First diagnosis	10	No	70	15	No	Owned	Propietario	Unpaved	0	0	Herbaceous cover,	Not Applicable	Not Applicable	Not Applicable	1	1600
13	279809	Main Lot	Avocado	HASS	HASS	05/03/2014	1	6	5	No	333	Cuadro,	Vivero No registrado	No	Not Applicable	Yes	No	Not Registered	Chemical	Chemical Biological Cultural	Fuentes naturales	NO REGISTRA	None	ANTIOQUIA	LIBORINA	LA MERCED DEL PLAYON	248324	Second diagnosis	10	No	70	15	No	Owned	Propietario	Unpaved	0	0	Herbaceous cover,	Not Applicable	Not Applicable	Not Applicable	0	0
14	268926	Main Lot	Avocado	HASS	HASS	05/07/2019	0.95	7	7	No	195	Cuadro,	Vivero No registrado	No	Not Applicable	Yes	No	Not Registered	Chemical Organic	Chemical Biological Cultural	Fuentes naturales	NO REGISTRA	Export Farm	ANTIOQUIA	LIBORINA	LA ALDEA	239266	First diagnosis	5	Si	20	13	No	Owned	Propietario	Paved	2	2	Not Applicable	Not Applicable	Not Applicable	Not Applicable	0.95	225
14	277493	Main Lot	Avocado	HASS	HASS	05/07/2019	0.95	7	7	No	195	Cuadro,	Vivero No registrado	No	Not Applicable	Yes	No	Not Registered	Chemical Organic	Chemical Biological Cultural	Fuentes naturales	NO REGISTRA	Export Farm	ANTIOQUIA	LIBORINA	LA ALDEA	246364	Second diagnosis	5	Si	20	13	No	Owned	Propietario	Paved	2	2	Herbaceous cover,	bioinsecticidas y/o biofungicidas,	Use of biofertilizers,	Does not use herbicides or chemical substances that may contaminate water bodies,	0.95	550
15	268991	Main Lot	Avocado	HASS	HASS	10/05/2014	1.4	6	6	No	400	Cuadro,	Vivero No registrado	No	Not Applicable	No	No	Not Registered	Chemical Organic	Chemical	Fuentes naturales	NO REGISTRA	None	ANTIOQUIA	LIBORINA	EL SALADERO	239319	First diagnosis	10	Si	8	14	No	Owned	Propietario	Paved	7	4	Herbaceous cover,	Not Applicable	Not Applicable	Not Applicable	1.4	500
15	279810	Main Lot	Avocado	HASS	HASS	10/05/2014	1.4	6	6	No	400	Cuadro,	Vivero No registrado	No	Not Applicable	Yes	No	Not Registered	Chemical Organic	Chemical Biological Cultural	Fuentes naturales	NO REGISTRA	None	ANTIOQUIA	LIBORINA	EL SALADERO	248325	Second diagnosis	10	Si	8	14	No	Owned	Propietario	Paved	7	4	Herbaceous cover,	bioinsecticidas y/o biofungicidas,	Not Applicable	Not Applicable	1.4	1900
16	266932	Main Lot	Avocado	HASS	HASS	02/05/2016	1	6	6	No	230	Tres Bolillos,	Registered nursery	No	Not Applicable	Yes	No	Not Registered	Chemical Organic	Chemical Biological Cultural	Fuentes naturales	NO REGISTRA	Export Farm	ANTIOQUIA	SAN VICENTE	LA PEÑA	237521	First diagnosis	8	Si	2	7	No	Owned	Propietario	Paved	3	3	Herbaceous cover, Use of pads,	bioinsecticidas y/o biofungicidas,	Organic matter contribution for natural nutrition cycling, Use of biofertilizers,	Establishes buffer zones or green areas on the property, Takes measures for the management and control of wastewater discharge on the property,	1	2600
16	280052	Main Lot	Avocado	HASS	HASS	02/05/2016	1	6	6	No	230	Tres Bolillos,	Registered nursery	No	Not Applicable	Yes	No	Not Registered	Chemical Organic	Chemical Biological Cultural	Fuentes naturales	NO REGISTRA	Export Farm	ANTIOQUIA	SAN VICENTE	LA PEÑA	248545	Second diagnosis	8	Si	2	7	No	Owned	Propietario	Paved	3	3	Herbaceous cover, Use of pads,	Presencia y conservación de nichos ecológicos, bioinsecticidas y/o biofungicidas,	Organic matter contribution for natural nutrition cycling, Use of biofertilizers,	Establishes buffer zones or green areas on the property, Takes measures for the management and control of wastewater discharge on the property,	1	4800
17	266919	Main Lot	Avocado	HASS	HASS	02/02/2019	0.5	7	7	No	126	Tres Bolillos,	Registered nursery	No	Not Applicable	No	No	Not Registered	Chemical Organic	Chemical Biological Cultural	Fuentes naturales	NO REGISTRA	None	ANTIOQUIA	SAN VICENTE	EL CORAL	237509	First diagnosis	6	Si	3.6	10	No	Owned	Propietario	Paved	2	3	Herbaceous cover, Use of pads,	bioinsecticidas y/o biofungicidas,	Organic matter contribution for natural nutrition cycling, Use of biofertilizers,	Establishes buffer zones or green areas on the property, Takes measures for the management and control of wastewater discharge on the property,	0.5	2200
17	280087	Main Lot	Avocado	HASS	HASS	02/02/2019	0.5	7	7	No	126	Tres Bolillos,	Registered nursery	No	Not Applicable	No	No	Not Registered	Chemical Organic	Chemical Biological Cultural	Fuentes naturales	NO REGISTRA	None	ANTIOQUIA	SAN VICENTE	EL CORAL	248575	Second diagnosis	6	Si	3.6	10	No	Owned	Propietario	Paved	2	3	Herbaceous cover, Use of pads,	Presencia y conservación de nichos ecológicos, bioinsecticidas y/o biofungicidas,	Organic matter contribution for natural nutrition cycling, Use of biofertilizers,	Establishes buffer zones or green areas on the property, Takes measures for the management and control of wastewater discharge on the property,	0.5	2200
18	271426	Main Lot	Avocado	HASS	HASS	04/10/2020	2	7	7	No	102	Cuadro,	Registered nursery	No	Not Applicable	No	No	Not Registered	Chemical Organic	Chemical Biological Cultural	Otro	acueducto	None	ANTIOQUIA	SAN VICENTE	CARMELO	241353	First diagnosis	4	Si	2	12	No	Owned	Propietario	Paved	3	4	Use of pads,	bioinsecticidas y/o biofungicidas,	Use of biostimulants,	Not Applicable	0	0
18	280307	Main Lot	Avocado	HASS	HASS	04/10/2020	2	7	7	No	102	Cuadro,	Registered nursery	No	Not Applicable	No	No	Not Registered	Chemical Organic	Chemical Biological Cultural	Otro	acueducto	None	ANTIOQUIA	SAN VICENTE	CARMELO	248774	Second diagnosis	4	Si	2	12	No	Owned	Propietario	Paved	3	4	Use of pads,	bioinsecticidas y/o biofungicidas,	Use of biostimulants,	Not Applicable	0	0
19	272532	Main Lot	Avocado	HASS	HASS	01/01/2013	0.5	8	8	No	195	Cuadro,	Registered nursery	No	Not Applicable	No	No	Not Registered	Chemical Organic	Chemical Biological Cultural	Otro	acueducto	None	ANTIOQUIA	MARINILLA	LA ASUNCIÓN	242187	First diagnosis	12	Si	0.5	6.9	No	Owned	Propietario	Paved	2	3	Herbaceous cover,	Presencia y conservación de nichos ecológicos,	Organic matter contribution for natural nutrition cycling,	Not Applicable	0	0
19	280354	Main Lot	Avocado	HASS	HASS	01/01/2013	0.5	8	8	No	195	Cuadro,	Registered nursery	No	Not Applicable	No	No	Not Registered	Chemical Organic	Chemical Biological Cultural	Otro	acueducto	None	ANTIOQUIA	MARINILLA	LA ASUNCIÓN	248811	Second diagnosis	12	Si	0.5	6.9	No	Owned	Propietario	Paved	2	3	Herbaceous cover,	Presencia y conservación de nichos ecológicos,	Organic matter contribution for natural nutrition cycling,	Not Applicable	0.5	100
20	266927	Main Lot	Avocado	HASS	HASS	02/05/2014	1	6	6	No	180	Tres Bolillos,	Registered nursery	No	Not Applicable	Yes	No	Not Registered	Chemical Organic	Chemical Biological Cultural	Fuentes naturales	NO REGISTRA	Export Farm	ANTIOQUIA	SAN VICENTE	EL CORAL	237516	First diagnosis	10	Si	2	9	No	Owned	Propietario	Paved	3	3	Herbaceous cover, Use of pads,	bioinsecticidas y/o biofungicidas,	Organic matter contribution for natural nutrition cycling, Use of biofertilizers,	Establishes buffer zones or green areas on the property, Takes measures for the management and control of wastewater discharge on the property,	1	3250
20	280065	Main Lot	Avocado	HASS	HASS	02/05/2014	1	6	6	No	180	Tres Bolillos,	Registered nursery	No	Not Applicable	Yes	No	Not Registered	Chemical Organic	Chemical Biological Cultural	Fuentes naturales	NO REGISTRA	Export Farm	ANTIOQUIA	SAN VICENTE	EL CORAL	248555	Second diagnosis	10	Si	2	9	No	Owned	Propietario	Paved	3	3	Herbaceous cover, Use of pads,	Presencia y conservación de nichos ecológicos, bioinsecticidas y/o biofungicidas,	Organic matter contribution for natural nutrition cycling, Use of biofertilizers,	Establishes buffer zones or green areas on the property, Takes measures for the management and control of wastewater discharge on the property,	1	2800
21	266358	Main Lot	Avocado	HASS	HASS	01/01/2019	1.1	7	6	No	210	Cuadro,	Registered nursery	No	Not Applicable	No	No	Not Registered	Chemical Organic	Chemical Biological Cultural	Fuentes naturales	NO REGISTRA	Export Farm	ANTIOQUIA	GUARNE	LA CLARITA	237005	First diagnosis	6	No	1.1	10	No	Owned	Propietario	Paved	4	4	Herbaceous cover, Use of pads,	Presencia y conservación de nichos ecológicos,	Organic matter contribution for natural nutrition cycling, Use of biofertilizers, Use of biostimulants,	Establishes buffer zones or green areas on the property, Takes measures for the management and control of wastewater discharge on the property,	0	0
21	276636	Main Lot	Avocado	HASS	HASS	01/01/2019	1.1	7	6	No	210	Cuadro,	Registered nursery	No	Not Applicable	Yes	No	Not Registered	Chemical Organic	Chemical Biological Cultural	Fuentes naturales	NO REGISTRA	Export Farm	ANTIOQUIA	GUARNE	LA CLARITA	245647	Second diagnosis	6	No	1.1	10	No	Owned	Propietario	Paved	4	4	Use of pads,	Presencia y conservación de nichos ecológicos, bioinsecticidas y/o biofungicidas,	Use of biofertilizers, Use of biostimulants,	Takes measures for the management and control of wastewater discharge on the property,	0.5	3000
22	270165	Main Lot	Avocado	HASS	HASS	01/06/2018	3	6	6	No	800	Tres Bolillos,	Registered nursery	No	Not Applicable	Yes	No	Not Registered	Chemical Organic	Chemical Biological Cultural	Otro	acueducto	Export Farm	ANTIOQUIA	PEÑOL	EL SALTO	240272	First diagnosis	6	No	4.5	8.9	No	Contracted	Posesión	Unpaved	0	0	Use of pads,	Evaluación de riesgos de los controles fitosanitarios,	Use of biostimulants,	Establishes buffer zones or green areas on the property,	3	10900
22	280443	Main Lot	Avocado	HASS	HASS	01/06/2018	3	6	6	No	800	Tres Bolillos,	Registered nursery	No	Not Applicable	Yes	No	Not Registered	Chemical Organic	Chemical Biological Cultural	Otro	acueducto	Export Farm	ANTIOQUIA	PEÑOL	EL SALTO	248884	Second diagnosis	6	No	4.5	8.9	No	Contracted	Posesión	Unpaved	0	0	Use of pads,	Evaluación de riesgos de los controles fitosanitarios,	Use of biofertilizers,	Establishes buffer zones or green areas on the property,	3	10900
23	270993	Main Lot	Avocado	HASS	HASS	22/06/2022	2	5	5	No	700	Tres Bolillos,	Registered nursery	No	Not Applicable	Yes	No	Not Registered	Chemical Organic	Chemical Biological Cultural	Otro	ACUEDUCTO	None	ANTIOQUIA	SAN VICENTE	EL CALVARIO	240980	First diagnosis	2	No	2	15	No	Owned	Propietario	Unpaved	0	0	Herbaceous cover,	Presencia y conservación de nichos ecológicos,	Organic matter contribution for natural nutrition cycling, Use of biofertilizers,	Establishes buffer zones or green areas on the property,	0	0
23	276621	Main Lot	Avocado	HASS	HASS	22/06/2022	2	5	5	No	700	Tres Bolillos,	Registered nursery	No	Not Applicable	Yes	No	Not Registered	Chemical Organic	Chemical Biological Cultural	Otro	ACUEDUCTO	Export Farm	ANTIOQUIA	SAN VICENTE	EL CALVARIO	245633	Second diagnosis	2	No	2	15	No	Owned	Propietario	Unpaved	0	0	Herbaceous cover, Vegetative cover life cycle until flowering, Use of pads,	Presencia y conservación de nichos ecológicos, bioinsecticidas y/o biofungicidas,	Use of biofertilizers, Use of biostimulants,	Establishes buffer zones or green areas on the property, Takes measures for the management and control of wastewater discharge on the property,	2	19000
24	270160	Main Lot	Avocado	HASS	HASS	19/03/2024	1	6	6	No	110	Surcos,	Registered nursery	No	Not Applicable	No	No	Not Registered	Chemical Organic	Chemical Biological Cultural	Otro	acueducto	None	ANTIOQUIA	EL RETIRO	EL CHUSCAL	240267	First diagnosis	0	Si	1	12	No	Owned	Propietario	Paved	2	3	Use of pads,	bioinsecticidas y/o biofungicidas,	Use of biofertilizers,	Not Applicable	1	2300
24	280712	Main Lot	Avocado	HASS	HASS	01/08/2011	1	6	6	No	110	Surcos,	Registered nursery	No	Not Applicable	No	No	Not Registered	Chemical Organic	Chemical Biological Cultural	Otro	acueducto	None	ANTIOQUIA	EL RETIRO	EL CHUSCAL	249123	Second diagnosis	13	Si	1	12	No	Owned	Propietario	Paved	2	3	Use of pads,	bioinsecticidas y/o biofungicidas,	Use of biofertilizers, Use of biostimulants,	Not Applicable	1	2529
25	266328	Main Lot	Avocado	HASS	HASS	01/02/2012	4.2	7	7	No	860	Surcos,	Registered nursery	No	Not Applicable	Yes	No	Not Registered	Chemical Organic	Chemical Biological Cultural	Otro	ACUEDUCTO	Export Farm, GlobalG.A.P.	ANTIOQUIA	MARINILLA	EL SOCORRO	236983	First diagnosis	13	No	7.5	2	No	Owned	Propietario	Paved	1	3	Herbaceous cover, Vegetative cover life cycle until flowering, Use of pads,	Evaluación de riesgos de los controles fitosanitarios, Medidas de mitigación y/o compensación por uso de control fitosanitario, Presencia y conservación de nichos ecológicos, bioinsecticidas y/o biofungicidas,	Organic matter contribution for natural nutrition cycling, Use of biofertilizers, Use of biostimulants,	Establishes buffer zones or green areas on the property, Takes measures for the management and control of wastewater discharge on the property, Does not use herbicides or chemical substances that may contaminate water bodies,	0	0
25	278424	Main Lot	Avocado	HASS	HASS	01/02/2012	4.2	7	7	No	860	Surcos,	Registered nursery	No	Not Applicable	Yes	No	Not Registered	Chemical Organic	Chemical Biological Cultural	Otro	ACUEDUCTO	Export Farm, GlobalG.A.P.	ANTIOQUIA	MARINILLA	EL SOCORRO	247144	Second diagnosis	13	No	7.5	2	No	Owned	Propietario	Paved	1	3	Use of pads,	Presencia y conservación de nichos ecológicos,	Use of biofertilizers, Use of biostimulants,	Establishes buffer zones or green areas on the property,	4.2	35000
26	270167	Main Lot	Avocado	HASS	HASS	01/07/2017	3.4	7	7	No	700	Tres Bolillos,	Registered nursery	No	Not Applicable	Yes	No	Not Registered	Chemical Organic	Chemical Biological Cultural	Fuentes naturales	NO REGISTRA	Export Farm	ANTIOQUIA	ABEJORRAL	SAN BERNARDO	240274	First diagnosis	7	Si	5	13.4	No	Owned	Propietario	Paved	3	4	Use of pads,	Presencia y conservación de nichos ecológicos, bioinsecticidas y/o biofungicidas,	Use of biofertilizers, Use of biostimulants,	Not Applicable	3.4	15000
26	281927	Main Lot	Avocado	HASS	HASS	01/07/2017	3.4	7	7	No	700	Tres Bolillos,	Registered nursery	No	Not Applicable	Yes	No	Not Registered	Chemical Organic	Chemical Biological Cultural	Fuentes naturales	NO REGISTRA	Export Farm	ANTIOQUIA	ABEJORRAL	SAN BERNARDO	250123	Second diagnosis	7	Si	5	13.4	No	Owned	Propietario	Paved	3	4	Use of pads,	Presencia y conservación de nichos ecológicos, bioinsecticidas y/o biofungicidas,	Use of biofertilizers, Use of biostimulants,	Not Applicable	3.4	15000
27	268974	Main Lot	Avocado	HASS	HASS	06/06/2021	0.5	7	7	No	120	Cuadro,	Registered nursery	No	Not Applicable	No	No	Not Registered	Chemical	Chemical	Cosecha de agua	NO REGISTRA	None	ANTIOQUIA	SANTAFE DE ANTIOQUIA	FATIMA	239306	First diagnosis	3	No	7	29	No	Owned	Propietario	Unpaved	0	0	Not Applicable	Not Applicable	Not Applicable	Not Applicable	0	0
27	274680	Main Lot	Avocado	HASS	HASS	06/06/2021	0.5	7	7	No	120	Cuadro,	Registered nursery	No	Not Applicable	No	No	Not Registered	Chemical	Chemical	Fuentes naturales	NO REGISTRA	None	ANTIOQUIA	SANTAFE DE ANTIOQUIA	FATIMA	243997	Second diagnosis	3	No	7	29	No	Owned	Propietario	Unpaved	0	0	Not Applicable	Evaluación de riesgos de los controles fitosanitarios,	Not Applicable	Establishes buffer zones or green areas on the property,	0	0
28	269084	Main Lot	Avocado	HASS	HASS	06/03/2021	1.92	6	4	No	800	Cuadro,	Vivero No registrado	No	Not Applicable	Yes	No	Not Registered	Chemical Organic	Chemical Biological Cultural	Fuentes naturales	NO REGISTRA	None	ANTIOQUIA	ANZA	EL GRANERO	239404	First diagnosis	3	No	10	34	No	Owned	Propietario	Paved	2	2	Herbaceous cover,	Not Applicable	Not Applicable	Not Applicable	0	0
28	281749	Main Lot	Avocado	HASS	HASS	06/03/2021	1.92	6	4	No	800	Cuadro,	Vivero No registrado	No	Not Applicable	Yes	No	Not Registered	Chemical Organic	Chemical Biological Cultural	Fuentes naturales	NO REGISTRA	None	ANTIOQUIA	ANZA	EL GRANERO	249992	Second diagnosis	3	No	10	34	No	Owned	Propietario	Paved	2	2	Herbaceous cover,	Not Applicable	Not Applicable	Not Applicable	1.92	3500
29	267110	Main Lot	Avocado	HASS	HASS	03/05/2010	1.8	6	6	No	500	Tres Bolillos,	Registered nursery	No	Not Applicable	Yes	No	Not Registered	Chemical Organic	Chemical Biological Cultural	Fuentes naturales	NO REGISTRA	Export Farm	ANTIOQUIA	SAN VICENTE	SANTA ANA	237671	First diagnosis	14	Si	4.75	3	No	Owned	Propietario	Paved	3	4	Herbaceous cover, Use of pads,	bioinsecticidas y/o biofungicidas,	Organic matter contribution for natural nutrition cycling, Use of biofertilizers,	Establishes buffer zones or green areas on the property, Takes measures for the management and control of wastewater discharge on the property,	1.8	12000
29	280103	Main Lot	Avocado	HASS	HASS	03/05/2010	1.8	6	6	No	500	Tres Bolillos,	Registered nursery	No	Not Applicable	Yes	No	Not Registered	Chemical Organic	Chemical Biological Cultural	Fuentes naturales	NO REGISTRA	Export Farm	ANTIOQUIA	SAN VICENTE	SANTA ANA	248590	Second diagnosis	14	Si	4.75	3	No	Owned	Propietario	Paved	3	4	Herbaceous cover, Use of pads,	Presencia y conservación de nichos ecológicos, bioinsecticidas y/o biofungicidas,	Organic matter contribution for natural nutrition cycling, Use of biofertilizers,	Establishes buffer zones or green areas on the property, Takes measures for the management and control of wastewater discharge on the property, Does not use herbicides or chemical substances that may contaminate water bodies,	1.8	26000
30	271017	Main Lot	Avocado	HASS	HASS	01/06/2019	0.5	6	6	No	150	Surcos,	Registered nursery	No	Not Applicable	Yes	No	Not Registered	Chemical Organic	Chemical Biological Cultural	Fuentes naturales	NO REGISTRA	Export Farm	ANTIOQUIA	LA CEJA	SAN RAFAEL	240999	First diagnosis	5	No	4	15	No	Owned	Propietario	Paved	0	3	Vegetative cover life cycle until flowering,	Evaluación de riesgos de los controles fitosanitarios,	Organic matter contribution for natural nutrition cycling, Use of biofertilizers,	Establishes buffer zones or green areas on the property,	0.3	540
30	274785	Main Lot	Avocado	HASS	HASS	01/06/2019	0.5	6	6	No	150	Surcos,	Registered nursery	No	Not Applicable	Yes	No	Not Registered	Chemical Organic	Chemical Biological Cultural	Fuentes naturales	NO REGISTRA	Export Farm	ANTIOQUIA	LA CEJA	SAN RAFAEL	244094	Second diagnosis	5	No	4	15	No	Owned	Propietario	Paved	0	3	Use of pads,	Presencia y conservación de nichos ecológicos, bioinsecticidas y/o biofungicidas,	Use of biofertilizers, Use of biostimulants,	Takes measures for the management and control of wastewater discharge on the property,	0.4	1740
31	271018	Main Lot	Avocado	HASS	HASS	01/02/2019	5.5	7	7	No	1000	Surcos,	Registered nursery	No	Not Applicable	Yes	No	Not Registered	Chemical Organic	Chemical Biological Cultural	Fuentes naturales	NO REGISTRA	Export Farm	ANTIOQUIA	LA CEJA	LA PLAYA	241000	First diagnosis	6	No	10	12	No	Owned	Propietario	Paved	0	1	Use of pads,	Presencia y conservación de nichos ecológicos,	Organic matter contribution for natural nutrition cycling,	Establishes buffer zones or green areas on the property,	0	0
31	274788	Main Lot	Avocado	HASS	HASS	01/02/2019	5.5	7	7	No	1000	Surcos,	Registered nursery	No	Not Applicable	Yes	No	Not Registered	Chemical Organic	Chemical Biological Cultural	Fuentes naturales	NO REGISTRA	Export Farm	ANTIOQUIA	LA CEJA	LA PLAYA	244097	Second diagnosis	6	No	10	12	No	Owned	Propietario	Paved	0	1	Vegetative cover life cycle until flowering, Use of pads,	Presencia y conservación de nichos ecológicos, bioinsecticidas y/o biofungicidas,	Use of biofertilizers, Use of biostimulants,	Takes measures for the management and control of wastewater discharge on the property,	5	25000
32	270975	Main Lot	Avocado	HASS	HASS	13/09/2020	0.64	6	6	No	106	Tres Bolillos,	Vivero No registrado	No	Not Applicable	Yes	No	Not Registered	Chemical Organic	Chemical Biological Cultural	Otro	ACUEDUCTO	GAP (Good Agricultural Practices)	ANTIOQUIA	LA UNION	COLMENAS LA GARCIA	240963	First diagnosis	4	No	9	15	No	Owned	Propietario	Paved	5	3	Vegetative cover life cycle until flowering,	Presencia y conservación de nichos ecológicos, bioinsecticidas y/o biofungicidas,	Organic matter contribution for natural nutrition cycling, Use of biostimulants,	Establishes buffer zones or green areas on the property,	0.4	500
32	276623	Main Lot	Avocado	HASS	HASS	13/09/2020	0.64	6	6	No	106	Tres Bolillos,	Registered nursery	No	Not Applicable	Yes	No	Not Registered	Chemical Organic	Chemical Biological Cultural	Otro	ACUEDUCTO	None	ANTIOQUIA	LA UNION	COLMENAS LA GARCIA	245635	Second diagnosis	4	No	9	15	No	Owned	Propietario	Paved	5	3	Vegetative cover life cycle until flowering, Use of pads,	Presencia y conservación de nichos ecológicos, bioinsecticidas y/o biofungicidas,	Use of biofertilizers, Use of biostimulants,	Takes measures for the management and control of wastewater discharge on the property,	0.5	1700
33	270959	Main Lot	Avocado	HASS	HASS	13/04/2019	0.3	5	5	No	110	Surcos,	Registered nursery	No	Not Applicable	Yes	No	Not Registered	Chemical Organic	Chemical Biological Cultural	Otro	ACUEDUCTO	None	ANTIOQUIA	LA UNION	COLMENAS LA GARCIA	240946	First diagnosis	5	No	0.64	15	No	Owned	Propietario	Paved	4	4	Use of pads,	bioinsecticidas y/o biofungicidas,	Organic matter contribution for natural nutrition cycling, Use of biofertilizers,	Establishes buffer zones or green areas on the property,	0.15	350
33	274789	Main Lot	Avocado	HASS	HASS	13/04/2019	0.3	5	5	No	110	Surcos,	Registered nursery	No	Not Applicable	Yes	No	Not Registered	Chemical Organic	Chemical Biological Cultural	Otro	ACUEDUCTO	None	ANTIOQUIA	LA UNION	COLMENAS LA GARCIA	244098	Second diagnosis	5	No	0.64	15	No	Owned	Propietario	Paved	4	4	Use of pads,	Presencia y conservación de nichos ecológicos,	Use of biofertilizers, Use of biostimulants,	Takes measures for the management and control of wastewater discharge on the property,	0.2	1150
34	266307	Main Lot	Avocado	HASS	HASS	01/02/2020	0.5	8	8	No	80	Sin identificar,	Vivero No registrado	No	Not Applicable	No	No	Not Registered	Chemical Organic	Chemical Biological Cultural	Otro	ACUEDUCTO	None	ANTIOQUIA	LA CEJA	EL TAMBO	236962	First diagnosis	5	Si	0.5	2	No	Owned	Propietario	Paved	7	4	Use of pads,	Presencia y conservación de nichos ecológicos, bioinsecticidas y/o biofungicidas,	Organic matter contribution for natural nutrition cycling,	Establishes buffer zones or green areas on the property,	0.5	2200
34	274784	Main Lot	Avocado	HASS	HASS	01/02/2020	0.5	8	8	No	80	Sin identificar,	Registered nursery	No	Not Applicable	No	No	Not Registered	Chemical Organic	Chemical Biological Cultural	Otro	ACUEDUCTO	None	ANTIOQUIA	LA CEJA	EL TAMBO	244093	Second diagnosis	5	Si	0.5	2	No	Owned	Propietario	Paved	7	4	Vegetative cover life cycle until flowering, Use of pads,	Medidas de mitigación y/o compensación por uso de control fitosanitario, Presencia y conservación de nichos ecológicos, bioinsecticidas y/o biofungicidas,	Use of biofertilizers, Use of biostimulants,	Does not use herbicides or chemical substances that may contaminate water bodies,	0.5	4700
35	268970	Main Lot	Avocado	HASS	HASS	06/06/2021	1	7	7	No	200	Cuadro,	Registered nursery	No	Not Applicable	No	No	Not Registered	Chemical	Chemical	Cosecha de agua	NO REGISTRA	None	ANTIOQUIA	SANTAFE DE ANTIOQUIA	FATIMA	239303	First diagnosis	3	No	7	26	No	Owned	Propietario	Unpaved	0	0	Use of pads,	Not Applicable	Not Applicable	Not Applicable	0	0
35	274678	Main Lot	Avocado	HASS	HASS	06/06/2021	1	7	7	No	200	Cuadro,	Registered nursery	No	Not Applicable	No	No	Not Registered	Chemical Organic	Chemical Biological Cultural	Fuentes naturales	NO REGISTRA	None	ANTIOQUIA	SANTAFE DE ANTIOQUIA	FATIMA	243995	Second diagnosis	3	No	7	26	No	Owned	Propietario	Unpaved	0	0	Not Applicable	Not Applicable	Not Applicable	Not Applicable	1	800
36	268933	Main Lot	Avocado	HASS	HASS	06/06/2021	2	7	7	No	500	Cuadro,	Registered nursery	No	Not Applicable	No	No	Not Registered	Chemical	Chemical	Fuentes naturales	NO REGISTRA	None	ANTIOQUIA	SANTAFE DE ANTIOQUIA	FATIMA	239273	First diagnosis	3	No	2	26	No	Owned	Propietario	Unpaved	0	0	Use of pads,	Not Applicable	Not Applicable	Not Applicable	0	0
36	274665	Main Lot	Avocado	HASS	HASS	06/06/2021	2	7	7	No	500	Cuadro,	Registered nursery	No	Not Applicable	No	No	Not Registered	Chemical	Chemical Cultural	Fuentes naturales	NO REGISTRA	None	ANTIOQUIA	SANTAFE DE ANTIOQUIA	FATIMA	243982	Second diagnosis	3	No	2	26	No	Owned	Propietario	Unpaved	0	0	Herbaceous cover, Use of pads,	Presencia y conservación de nichos ecológicos, bioinsecticidas y/o biofungicidas,	Organic matter contribution for natural nutrition cycling, Use of biofertilizers,	Establishes buffer zones or green areas on the property, Does not use herbicides or chemical substances that may contaminate water bodies,	2	4800
37	272243	Main Lot	Avocado	HASS	HASS	01/05/2011	0.3	7	7	No	75	Sin identificar,	Registered nursery	No	Not Applicable	No	No	Not Registered	Chemical Organic	Chemical Biological Cultural	Otro	acueducto	None	ANTIOQUIA	SAN VICENTE	CHAPARRAL	242023	First diagnosis	13	Si	0.7	5.1	No	Contracted	Propietario	Paved	4	4	Vegetative cover life cycle until flowering, Use of pads,	Presencia y conservación de nichos ecológicos, bioinsecticidas y/o biofungicidas,	Organic matter contribution for natural nutrition cycling,	Not Applicable	0.3	5000
37	272244	LOTE SECUNDARIO	Avocado	HASS	HASS	01/05/2021	0.2	7	7	No	50	Sin identificar,	Registered nursery	No	Not Applicable	No	No	Not Registered	Chemical Organic	Chemical Biological Cultural	Otro	acueducto	None	ANTIOQUIA	SAN VICENTE	CHAPARRAL	242023	First diagnosis	3	Si	0.7	5.1	No	Contracted	Propietario	Paved	4	4	Vegetative cover life cycle until flowering, Use of pads,	Presencia y conservación de nichos ecológicos, bioinsecticidas y/o biofungicidas,	Organic matter contribution for natural nutrition cycling,	Not Applicable	0	0
37	280345	Main Lot	Avocado	HASS	HASS	01/05/2011	0.3	7	7	No	75	Sin identificar,	Registered nursery	No	Not Applicable	No	No	Not Registered	Chemical Organic	Chemical Biological Cultural	Otro	acueducto	None	ANTIOQUIA	SAN VICENTE	CHAPARRAL	248803	Second diagnosis	13	Si	0.7	5.1	No	Contracted	Propietario	Paved	4	4	Vegetative cover life cycle until flowering, Use of pads,	Presencia y conservación de nichos ecológicos,	Organic matter contribution for natural nutrition cycling,	Not Applicable	0.5	9000
37	280346	LOTE SECUNDARIO	Avocado	HASS	HASS	01/05/2021	0.2	7	7	No	50	Sin identificar,	Registered nursery	No	Not Applicable	No	No	Not Registered	Chemical Organic	Chemical Biological Cultural	Otro	acueducto	None	ANTIOQUIA	SAN VICENTE	CHAPARRAL	248803	Second diagnosis	3	Si	0.7	5.1	No	Contracted	Propietario	Paved	4	4	Vegetative cover life cycle until flowering, Use of pads,	Presencia y conservación de nichos ecológicos,	Organic matter contribution for natural nutrition cycling,	Not Applicable	0	0
38	270179	Main Lot	Avocado	HASS	HASS	01/03/2020	1.1	6	6	No	300	Tres Bolillos,	Registered nursery	Yes	PIMENTON	No	No	Not Registered	Chemical Organic	Chemical Biological Cultural	Otro	acueducto	None	ANTIOQUIA	GUARNE	LA MOSQUITA	240285	First diagnosis	4	Si	2	12	No	Owned	Propietario	Paved	3	4	Use of pads,	Not Applicable	Use of biostimulants,	Not Applicable	1.1	6000
38	281945	Main Lot	Avocado	HASS	HASS	01/03/2020	1.1	6	6	No	300	Tres Bolillos,	Registered nursery	Yes	PIMENTON	No	No	Not Registered	Chemical Organic	Chemical Biological Cultural	Otro	acueducto	None	ANTIOQUIA	GUARNE	LA MOSQUITA	250137	Second diagnosis	4	Si	2	12	No	Owned	Propietario	Paved	3	4	Use of pads,	Not Applicable	Use of biostimulants,	Not Applicable	1.1	15000
39	269213	Main Lot	Avocado	HASS	HASS	08/03/2017	0.8	6	6	No	246	Cuadro,	Vivero No registrado	No	Not Applicable	No	No	Not Registered	Chemical	Chemical Biological Cultural	Fuentes naturales	NO REGISTRA	None	ANTIOQUIA	BETULIA	LA MINA	239506	First diagnosis	7	No	5	39	No	Owned	Propietario	Paved	3	1	Herbaceous cover,	Not Applicable	Not Applicable	Not Applicable	0	0
39	277579	Main Lot	Avocado	HASS	HASS	08/03/2017	0.8	6	6	No	246	Cuadro,	Vivero No registrado	No	Not Applicable	No	No	Not Registered	Chemical Organic	Chemical Biological Cultural	Fuentes naturales	NO REGISTRA	None	ANTIOQUIA	BETULIA	LA MINA	246426	Second diagnosis	7	No	5	39	No	Owned	Propietario	Paved	3	1	Herbaceous cover,	Not Applicable	Not Applicable	Not Applicable	0.8	4440
40	266535	Main Lot	Avocado	HASS	HASS	01/03/2020	0.5	6	5	No	140	Cuadro,	Registered nursery	No	Not Applicable	No	No	Not Registered	Chemical Organic	Chemical Biological Cultural	Fuentes naturales	NO REGISTRA	None	ANTIOQUIA	URRAO	EL SALADITO	237167	First diagnosis	4	Si	8	15	No	Owned	Propietario	Paved	2	2	Herbaceous cover,	Medidas de mitigación y/o compensación por uso de control fitosanitario, bioinsecticidas y/o biofungicidas,	Organic matter contribution for natural nutrition cycling, Use of biofertilizers, Use of biostimulants,	Takes measures for the management and control of wastewater discharge on the property, Does not use herbicides or chemical substances that may contaminate water bodies,	0	0
40	280098	Main Lot	Avocado	HASS	HASS	01/03/2020	0.5	6	5	No	140	Cuadro,	Registered nursery	No	Not Applicable	No	No	Not Registered	Chemical Organic	Chemical Biological Cultural	Fuentes naturales	NO REGISTRA	None	ANTIOQUIA	URRAO	EL SALADITO	248585	Second diagnosis	4	Si	8	15	No	Owned	Propietario	Paved	2	2	Herbaceous cover,	Evaluación de riesgos de los controles fitosanitarios, Medidas de mitigación y/o compensación por uso de control fitosanitario, bioinsecticidas y/o biofungicidas,	Organic matter contribution for natural nutrition cycling,	Establishes buffer zones or green areas on the property, Takes measures for the management and control of wastewater discharge on the property, Does not use herbicides or chemical substances that may contaminate water bodies,	0.5	3400
41	272479	Main Lot	Avocado	HASS	HASS	01/02/2022	1	7	7	No	200	Cuadro,	Registered nursery	No	Not Applicable	Yes	No	Not Registered	Chemical Organic	Chemical Biological Cultural	No tiene	NO REGISTRA	Export Farm	ANTIOQUIA	URRAO	GUAPANTAL	242162	First diagnosis	3	Si	3	8	No	Owned	Propietario	Paved	3	4	Herbaceous cover,	bioinsecticidas y/o biofungicidas,	Organic matter contribution for natural nutrition cycling, Use of biofertilizers,	Takes measures for the management and control of wastewater discharge on the property, Does not use herbicides or chemical substances that may contaminate water bodies,	0	0
41	280093	Main Lot	Avocado	HASS	HASS	01/02/2022	1	7	7	No	200	Cuadro,	Registered nursery	No	Not Applicable	Yes	No	Not Registered	Chemical Organic	Chemical Biological Cultural	No tiene	NO REGISTRA	Export Farm	ANTIOQUIA	URRAO	GUAPANTAL	248580	Second diagnosis	3	Si	3	8	No	Owned	Propietario	Paved	3	4	Herbaceous cover,	Medidas de mitigación y/o compensación por uso de control fitosanitario, bioinsecticidas y/o biofungicidas,	Organic matter contribution for natural nutrition cycling, Use of biofertilizers,	Does not use herbicides or chemical substances that may contaminate water bodies,	0.5	500
42	266630	Main Lot	Avocado	HASS	HASS	01/08/2019	0.8	7	7	No	150	Cuadro,	Registered nursery	No	Not Applicable	Yes	No	Not Registered	Chemical Organic	Chemical Biological Cultural	Fuentes naturales	NO REGISTRA	Export Farm	ANTIOQUIA	URRAO	LA VENTA	237248	First diagnosis	5	No	10	6	No	Owned	Propietario	Unpaved	0	0	Herbaceous cover,	Evaluación de riesgos de los controles fitosanitarios, Medidas de mitigación y/o compensación por uso de control fitosanitario, bioinsecticidas y/o biofungicidas,	Organic matter contribution for natural nutrition cycling, Use of biofertilizers, Use of biostimulants,	Takes measures for the management and control of wastewater discharge on the property, Does not use herbicides or chemical substances that may contaminate water bodies,	0.5	400
42	274163	Main Lot	Avocado	HASS	HASS	01/08/2019	0.8	7	7	No	150	Cuadro,	Registered nursery	No	Not Applicable	Yes	No	Not Registered	Chemical Organic	Chemical Biological Cultural	Fuentes naturales	NO REGISTRA	Export Farm	ANTIOQUIA	URRAO	LA VENTA	243587	Second diagnosis	5	No	10	6	No	Owned	Propietario	Unpaved	0	0	Herbaceous cover,	Evaluación de riesgos de los controles fitosanitarios, Medidas de mitigación y/o compensación por uso de control fitosanitario, Presencia y conservación de nichos ecológicos, bioinsecticidas y/o biofungicidas,	Organic matter contribution for natural nutrition cycling, Use of biofertilizers, Use of biostimulants,	Takes measures for the management and control of wastewater discharge on the property, Does not use herbicides or chemical substances that may contaminate water bodies,	0.8	1800
43	266619	Main Lot	Avocado	HASS	HASS	01/01/2019	1.2	5	7	No	350	Cuadro,	Registered nursery	No	Not Applicable	No	No	Not Registered	Chemical Organic	Chemical Biological Cultural	Fuentes naturales	NO REGISTRA	None	ANTIOQUIA	URRAO	LA HONDA	237241	First diagnosis	6	Si	2	5	No	Owned	Propietario	Paved	5	3	Herbaceous cover,	Medidas de mitigación y/o compensación por uso de control fitosanitario, bioinsecticidas y/o biofungicidas,	Organic matter contribution for natural nutrition cycling, Use of biofertilizers,	Takes measures for the management and control of wastewater discharge on the property,	1.2	7000
43	280097	Main Lot	Avocado	HASS	HASS	01/01/2019	1.2	5	7	No	350	Cuadro,	Registered nursery	No	Not Applicable	No	No	Not Registered	Chemical Organic	Chemical Biological Cultural	Fuentes naturales	NO REGISTRA	None	ANTIOQUIA	URRAO	LA HONDA	248584	Second diagnosis	6	Si	2	5	No	Owned	Propietario	Paved	5	3	Herbaceous cover,	bioinsecticidas y/o biofungicidas,	Organic matter contribution for natural nutrition cycling,	Does not use herbicides or chemical substances that may contaminate water bodies,	1	5000
44	268534	Main Lot	Avocado	HASS	HASS	10/05/2019	1.33	6	6	No	368	Cuadro,	Registered nursery	No	Not Applicable	No	No	Not Registered	Chemical	Chemical	Fuentes naturales	NO REGISTRA	None	ANTIOQUIA	BETULIA	QUEBRADA ARRIBA	238920	First diagnosis	5	Si	2	34	No	Owned	Propietario	Paved	2	2	Not Applicable	Not Applicable	Not Applicable	Not Applicable	0	0
44	279887	Main Lot	Avocado	HASS	HASS	10/05/2019	1.33	6	6	No	368	Cuadro,	Vivero No registrado	No	Not Applicable	Yes	No	Not Registered	Chemical Organic	Chemical Biological Cultural	Fuentes naturales	NO REGISTRA	None	ANTIOQUIA	BETULIA	QUEBRADA ARRIBA	248394	Second diagnosis	5	Si	2	34	No	Owned	Propietario	Paved	2	2	Herbaceous cover,	bioinsecticidas y/o biofungicidas,	Use of biofertilizers,	Not Applicable	1.33	5500
45	265580	Main Lot	Avocado	HASS	HASS	01/03/2017	0.5	5	5	No	150	Cuadro,	Registered nursery	No	Not Applicable	Yes	No	Not Registered	Chemical Organic	Chemical Biological Cultural	Fuentes naturales	NO REGISTRA	Export Farm	ANTIOQUIA	URRAO	GUAPANTAL	236347	First diagnosis	7	Si	2.5	6	No	Owned	Propietario	Paved	7	4	Herbaceous cover,	bioinsecticidas y/o biofungicidas,	Organic matter contribution for natural nutrition cycling, Use of biofertilizers,	Takes measures for the management and control of wastewater discharge on the property, Does not use herbicides or chemical substances that may contaminate water bodies,	0	0
45	280094	Main Lot	Avocado	HASS	HASS	01/03/2017	0.5	5	5	No	150	Cuadro,	Registered nursery	No	Not Applicable	Yes	No	Not Registered	Chemical Organic	Chemical Biological Cultural	Fuentes naturales	NO REGISTRA	Export Farm	ANTIOQUIA	URRAO	GUAPANTAL	248581	Second diagnosis	7	Si	2.5	6	No	Owned	Propietario	Paved	7	4	Herbaceous cover,	bioinsecticidas y/o biofungicidas,	Organic matter contribution for natural nutrition cycling, Use of biofertilizers,	Takes measures for the management and control of wastewater discharge on the property, Does not use herbicides or chemical substances that may contaminate water bodies,	0.5	7200
46	268531	Main Lot	Avocado	HASS	HASS	15/03/2019	0.74	6	6	No	204	Cuadro,	Registered nursery	No	Not Applicable	No	No	Not Registered	Chemical	Chemical Biological Cultural	Fuentes naturales	NO REGISTRA	None	ANTIOQUIA	BETULIA	QUEBRADA ARRIBA	238917	First diagnosis	5	Si	2.5	34	No	Owned	Propietario	Paved	3	2	Herbaceous cover,	Not Applicable	Not Applicable	Not Applicable	0	0
46	279806	Main Lot	Avocado	HASS	HASS	15/03/2019	0.74	6	6	No	204	Cuadro,	Vivero No registrado	No	Not Applicable	Yes	No	Not Registered	Chemical	Chemical Biological Cultural	Fuentes naturales	NO REGISTRA	None	ANTIOQUIA	BETULIA	QUEBRADA ARRIBA	248322	Second diagnosis	5	Si	2.5	34	No	Owned	Propietario	Paved	3	2	Herbaceous cover,	Not Applicable	Not Applicable	Not Applicable	0.74	4200
47	266603	Main Lot	Avocado	HASS	HASS	01/11/2018	0.8	7	7	No	120	Cuadro,	Registered nursery	No	Not Applicable	Yes	No	Not Registered	Chemical Organic	Chemical Biological Cultural	Fuentes naturales	NO REGISTRA	Export Farm	ANTIOQUIA	URRAO	SAN VIDAL	237226	First diagnosis	6	Si	60	12	No	Owned	Propietario	Paved	3	2	Herbaceous cover,	Presencia y conservación de nichos ecológicos, bioinsecticidas y/o biofungicidas,	Organic matter contribution for natural nutrition cycling, Use of biofertilizers, Use of biostimulants,	Establishes buffer zones or green areas on the property, Takes measures for the management and control of wastewater discharge on the property, Does not use herbicides or chemical substances that may contaminate water bodies,	0.8	1000
47	266604	LOTE SECUNDARIO	Avocado	HASS	HASS	06/06/2019	1	6	4	No	450	Cuadro,	Registered nursery	No	Not Applicable	Yes	No	Not Registered	Chemical Organic	Chemical Biological Cultural	Fuentes naturales	NO REGISTRA	Export Farm	ANTIOQUIA	URRAO	SAN VIDAL	237226	First diagnosis	5	Si	60	12	No	Owned	Propietario	Paved	3	2	Herbaceous cover,	Presencia y conservación de nichos ecológicos, bioinsecticidas y/o biofungicidas,	Organic matter contribution for natural nutrition cycling, Use of biofertilizers, Use of biostimulants,	Establishes buffer zones or green areas on the property, Takes measures for the management and control of wastewater discharge on the property, Does not use herbicides or chemical substances that may contaminate water bodies,	0.5	1200
47	280074	Main Lot	Avocado	HASS	HASS	01/11/2018	0.8	7	7	No	120	Cuadro,	Registered nursery	No	Not Applicable	Yes	No	Not Registered	Chemical Organic	Chemical Biological Cultural	Fuentes naturales	NO REGISTRA	Export Farm	ANTIOQUIA	URRAO	SAN VIDAL	248564	Second diagnosis	6	Si	60	12	No	Owned	Propietario	Paved	3	2	Herbaceous cover,	Evaluación de riesgos de los controles fitosanitarios, Medidas de mitigación y/o compensación por uso de control fitosanitario, bioinsecticidas y/o biofungicidas,	Organic matter contribution for natural nutrition cycling, Use of biofertilizers,	Takes measures for the management and control of wastewater discharge on the property, Does not use herbicides or chemical substances that may contaminate water bodies,	0.8	4100
47	280075	LOTE SECUNDARIO	Avocado	HASS	HASS	06/06/2019	1	6	4	No	450	Cuadro,	Registered nursery	No	Not Applicable	Yes	No	Not Registered	Chemical Organic	Chemical Biological Cultural	Fuentes naturales	NO REGISTRA	Export Farm	ANTIOQUIA	URRAO	SAN VIDAL	248564	Second diagnosis	5	Si	60	12	No	Owned	Propietario	Paved	3	2	Herbaceous cover,	Evaluación de riesgos de los controles fitosanitarios, Medidas de mitigación y/o compensación por uso de control fitosanitario, bioinsecticidas y/o biofungicidas,	Organic matter contribution for natural nutrition cycling, Use of biofertilizers,	Takes measures for the management and control of wastewater discharge on the property, Does not use herbicides or chemical substances that may contaminate water bodies,	0.5	1000
48	270045	Main Lot	Avocado	HASS	HASS	01/07/2020	2.9	6	6	No	800	Cuadro,	Registered nursery	No	Not Applicable	No	No	Not Registered	Chemical Organic	Chemical Biological Cultural	Fuentes naturales	NO REGISTRA	None	ANTIOQUIA	URRAO	QUEBRADONA ARRIBA	240167	First diagnosis	4	No	40	20	No	Owned	Propietario	Paved	0	2	Herbaceous cover,	bioinsecticidas y/o biofungicidas,	Organic matter contribution for natural nutrition cycling, Use of biofertilizers,	Does not use herbicides or chemical substances that may contaminate water bodies,	2.9	5500
48	274152	Main Lot	Avocado	HASS	HASS	01/07/2020	2.9	6	6	No	800	Cuadro,	Registered nursery	No	Not Applicable	Yes	No	Not Registered	Chemical Organic	Chemical Biological Cultural	Fuentes naturales	NO REGISTRA	None	ANTIOQUIA	URRAO	QUEBRADONA ARRIBA	243580	Second diagnosis	4	No	40	20	No	Owned	Propietario	Paved	0	2	Herbaceous cover,	bioinsecticidas y/o biofungicidas,	Organic matter contribution for natural nutrition cycling, Use of biofertilizers,	Establishes buffer zones or green areas on the property, Does not use herbicides or chemical substances that may contaminate water bodies,	2.9	9200
49	267815	Main Lot	Avocado	HASS	HASS	05/10/2016	1	6	6	No	275	Cuadro,	Registered nursery	No	Not Applicable	Yes	No	Not Registered	Chemical Organic	Chemical Biological Cultural	Fuentes naturales	NO REGISTRA	None	ANTIOQUIA	CAICEDO	ANOCOZCA	238310	First diagnosis	8	No	2.5	16	No	Owned	Propietario	Paved	0	3	Use of pads,	bioinsecticidas y/o biofungicidas,	Use of biofertilizers,	Does not use herbicides or chemical substances that may contaminate water bodies,	0	0
49	274373	Main Lot	Avocado	HASS	HASS	05/10/2016	1	6	6	No	275	Cuadro,	Registered nursery	No	Not Applicable	Yes	No	Not Registered	Chemical Organic	Chemical Biological Cultural	Fuentes naturales	NO REGISTRA	None	ANTIOQUIA	CAICEDO	ANOCOZCA	243767	Second diagnosis	8	No	2.5	16	No	Owned	Propietario	Paved	0	3	Use of pads,	bioinsecticidas y/o biofungicidas,	Use of biofertilizers,	Does not use herbicides or chemical substances that may contaminate water bodies,	1	2318
50	268486	Main Lot	Avocado	HASS	HASS	01/02/2018	2.6	7	7	No	700	Cuadro,	Registered nursery	No	Not Applicable	Yes	No	Not Registered	Chemical Organic	Chemical Biological Cultural	Fuentes naturales	NO REGISTRA	Export Farm, GlobalG.A.P.	ANTIOQUIA	JERICO	PALO SANTO	238872	First diagnosis	7	Si	3	2	No	Owned	Propietario	Paved	2	3	Herbaceous cover,	Presencia y conservación de nichos ecológicos,	Organic matter contribution for natural nutrition cycling,	Takes measures for the management and control of wastewater discharge on the property,	0	0
50	280602	Main Lot	Avocado	HASS	HASS	01/02/2018	2.6	7	7	No	700	Cuadro,	Registered nursery	No	Not Applicable	Yes	No	Not Registered	Chemical Organic	Chemical Biological Cultural	Fuentes naturales	NO REGISTRA	Export Farm, GlobalG.A.P.	ANTIOQUIA	JERICO	PALO SANTO	249033	Second diagnosis	7	Si	3	2	No	Owned	Propietario	Paved	2	3	Herbaceous cover,	Presencia y conservación de nichos ecológicos,	Organic matter contribution for natural nutrition cycling,	Does not use herbicides or chemical substances that may contaminate water bodies,	2.6	12800
51	267779	Main Lot	Avocado	HASS	HASS	05/06/2020	0.5	7	7	No	100	Surcos,	Registered nursery	No	Not Applicable	Yes	No	Not Registered	Chemical Organic	Chemical Biological Cultural	Otro	ACUEDUCTO	GAP, Export Farm	ANTIOQUIA	SAN VICENTE	SAN NICOLAS	238284	First diagnosis	4	No	1	10	No	Owned	Propietario	Paved	8	11	Herbaceous cover, Vegetative cover life cycle until flowering, Use of pads,	Evaluación de riesgos de los controles fitosanitarios, Medidas de mitigación y/o compensación por uso de control fitosanitario, Presencia y conservación de nichos ecológicos,	Organic matter contribution for natural nutrition cycling, Use of biofertilizers, Use of biostimulants,	Establishes buffer zones or green areas on the property, Takes measures for the management and control of wastewater discharge on the property, Does not use herbicides or chemical substances that may contaminate water bodies,	0	0
51	278370	Main Lot	Avocado	HASS	HASS	05/06/2020	0.5	7	7	No	100	Surcos,	Registered nursery	No	Not Applicable	Yes	No	Not Registered	Chemical Organic	Chemical Biological Cultural	Otro	ACUEDUCTO	GAP, Export Farm, GlobalG.A.P., Rainforest	ANTIOQUIA	SAN VICENTE	SAN NICOLAS	247094	Second diagnosis	4	No	1	10	No	Owned	Propietario	Paved	8	11	Vegetative cover life cycle until flowering,	Evaluación de riesgos de los controles fitosanitarios, Medidas de mitigación y/o compensación por uso de control fitosanitario, Presencia y conservación de nichos ecológicos,	Organic matter contribution for natural nutrition cycling, Use of biofertilizers,	Takes measures for the management and control of wastewater discharge on the property,	0.5	1000
52	270987	Main Lot	Avocado	HASS	HASS	13/05/2024	1	6	6	Yes	300	Surcos,	Registered nursery	No	Not Applicable	Yes	No	Not Registered	Chemical Organic	Chemical Biological Cultural	Fuentes naturales	NO REGISTRA	None	ANTIOQUIA	SAN VICENTE	OVEJAS	240974	First diagnosis	0	Si	2	20	No	Owned	Propietario	Paved	2	3	Herbaceous cover, Vegetative cover life cycle until flowering, Use of pads,	Evaluación de riesgos de los controles fitosanitarios, Presencia y conservación de nichos ecológicos, bioinsecticidas y/o biofungicidas,	Organic matter contribution for natural nutrition cycling, Use of biofertilizers, Use of biostimulants,	Establishes buffer zones or green areas on the property, Takes measures for the management and control of wastewater discharge on the property,	0	0
52	278368	Main Lot	Avocado	HASS	HASS	01/05/2019	1	6	6	No	300	Surcos,	Registered nursery	No	Not Applicable	Yes	No	Not Registered	Chemical Organic	Chemical Biological Cultural	Fuentes naturales	NO REGISTRA	Export Farm	ANTIOQUIA	SAN VICENTE	OVEJAS	247092	Second diagnosis	5	Si	2	20	No	Owned	Propietario	Paved	2	3	Herbaceous cover, Use of pads,	Presencia y conservación de nichos ecológicos, bioinsecticidas y/o biofungicidas,	Use of biofertilizers, Use of biostimulants,	Takes measures for the management and control of wastewater discharge on the property,	1	5200
53	270586	Main Lot	Avocado	HASS	HASS	01/08/2016	2.2	8	8	No	320	Sin identificar,	Registered nursery	Yes	Avocado	No	No	Not Registered	Chemical Organic	Chemical Biological Cultural	Fuentes naturales	NO REGISTRA	Export Farm	ANTIOQUIA	SONSON	LLANADAS ABAJO	240604	First diagnosis	8	No	5.5	11	No	Contracted	Propietario	Unpaved	0	0	Use of pads,	Presencia y conservación de nichos ecológicos,	Use of biostimulants,	Not Applicable	2.2	6000
53	280658	Main Lot	Avocado	HASS	HASS	01/08/2016	2.2	8	8	No	320	Sin identificar,	Registered nursery	Yes	Avocado	No	No	Not Registered	Chemical Organic	Chemical Biological Cultural	Fuentes naturales	NO REGISTRA	Export Farm	ANTIOQUIA	SONSON	LLANADAS ABAJO	249082	Second diagnosis	8	No	5.5	11	No	Contracted	Propietario	Unpaved	0	0	Use of pads,	Presencia y conservación de nichos ecológicos,	Use of biostimulants,	Not Applicable	2.2	6000
54	266228	Main Lot	Avocado	HASS	HASS	01/02/2018	0.7	6	6	No	200	Surcos,	Registered nursery	No	Not Applicable	Yes	No	Not Registered	Chemical Organic	Chemical Biological Cultural	Otro	ACUEDUCTO	Export Farm	ANTIOQUIA	RIONEGRO	LA RANCHERIA	236896	First diagnosis	7	No	1	15	No	Owned	Propietario	Paved	3	10	Herbaceous cover, Vegetative cover life cycle until flowering, Use of pads,	bioinsecticidas y/o biofungicidas,	Organic matter contribution for natural nutrition cycling,	Establishes buffer zones or green areas on the property,	0.3	1500
54	276602	Main Lot	Avocado	HASS	HASS	01/02/2018	0.7	6	6	No	200	Surcos,	Registered nursery	No	Not Applicable	Yes	No	Not Registered	Chemical Organic	Chemical Biological Cultural	Otro	ACUEDUCTO	Export Farm	ANTIOQUIA	RIONEGRO	LA RANCHERIA	245618	Second diagnosis	7	No	1	15	No	Owned	Propietario	Paved	3	10	Vegetative cover life cycle until flowering, Use of pads,	Presencia y conservación de nichos ecológicos, bioinsecticidas y/o biofungicidas,	Use of biofertilizers, Use of biostimulants,	Takes measures for the management and control of wastewater discharge on the property,	0.7	4000
55	271214	Main Lot	Avocado	HASS	HASS	03/05/2016	2	6	6	No	500	Tres Bolillos,	Registered nursery	No	Not Applicable	Yes	No	Not Registered	Chemical Organic	Chemical Biological Cultural	Fuentes naturales	NO REGISTRA	GAP, Export Farm	ANTIOQUIA	ABEJORRAL	LA CIRCITA	240301	First diagnosis	8	Si	7	10.4	No	Owned	Propietario	Paved	2	3	Use of pads,	Evaluación de riesgos de los controles fitosanitarios,	Use of biostimulants,	Establishes buffer zones or green areas on the property,	2	8000
55	280734	Main Lot	Avocado	HASS	HASS	03/05/2016	2	6	6	No	500	Tres Bolillos,	Registered nursery	No	Not Applicable	Yes	No	Not Registered	Chemical Organic	Chemical Biological Cultural	Fuentes naturales	NO REGISTRA	GAP, Export Farm	ANTIOQUIA	ABEJORRAL	LA CIRCITA	249142	Second diagnosis	8	Si	7	10.4	No	Owned	Propietario	Paved	2	3	Use of pads,	Evaluación de riesgos de los controles fitosanitarios,	Use of biostimulants,	Establishes buffer zones or green areas on the property,	2	8000
56	268511	Main Lot	Avocado	HASS	HASS	01/06/2018	0.67	6	7	No	161	Cuadro,	Vivero No registrado	No	Not Applicable	Yes	No	Not Registered	Chemical	Chemical Cultural	Fuentes naturales	NO REGISTRA	None	ANTIOQUIA	BETULIA	LA MINA	238895	First diagnosis	6	No	1	32	No	Owned	Arrendatario	Unpaved	0	0	Herbaceous cover,	Not Applicable	Not Applicable	Not Applicable	0	0
56	278021	Main Lot	Avocado	HASS	HASS	01/06/2018	0.67	6	7	No	161	Cuadro,	Vivero No registrado	No	Not Applicable	Yes	No	Not Registered	Chemical Organic	Chemical Biological Cultural	Fuentes naturales	NO REGISTRA	None	ANTIOQUIA	BETULIA	LA MINA	246787	Second diagnosis	6	No	1	32	No	Owned	Arrendatario	Unpaved	0	0	Herbaceous cover,	Not Applicable	Not Applicable	Not Applicable	0.67	2500
57	270049	Main Lot	Avocado	HASS	HASS	20/02/2018	0.6	4	5	No	340	Tres Bolillos,	Registered nursery	No	Not Applicable	No	No	Not Registered	Chemical Organic	Chemical Biological Cultural	Fuentes naturales	NO REGISTRA	Export Farm	ANTIOQUIA	RIONEGRO	SANTA BARBARA	240170	First diagnosis	7	Si	0.66	4.6	No	Owned	Propietario	Paved	3	3	Herbaceous cover, Vegetative cover life cycle until flowering, Use of pads,	bioinsecticidas y/o biofungicidas,	Use of biostimulants,	Takes measures for the management and control of wastewater discharge on the property,	0.6	1500
57	281946	Main Lot	Avocado	HASS	HASS	20/02/2018	0.6	4	5	No	340	Tres Bolillos,	Registered nursery	No	Not Applicable	Yes	No	Not Registered	Chemical Organic	Chemical Biological Cultural	Fuentes naturales	NO REGISTRA	Export Farm	ANTIOQUIA	RIONEGRO	SANTA BARBARA	250138	Second diagnosis	7	Si	0.66	4.6	No	Owned	Propietario	Paved	3	3	Herbaceous cover, Vegetative cover life cycle until flowering, Use of pads,	bioinsecticidas y/o biofungicidas,	Use of biofertilizers,	Takes measures for the management and control of wastewater discharge on the property,	0.6	1500
58	270146	Main Lot	Avocado	HASS	HASS	01/03/2018	4.5	6	6	No	1160	Tres Bolillos,	Registered nursery	No	Not Applicable	Yes	No	Not Registered	Chemical Organic	Chemical Biological	Fuentes naturales	NO REGISTRA	Export Farm	ANTIOQUIA	SONSON	YARUMAL - ESCUELA	240254	First diagnosis	6	No	7	5.4	No	Contracted	Propietario	Paved	1	2	Herbaceous cover,	Presencia y conservación de nichos ecológicos, bioinsecticidas y/o biofungicidas,	Use of biofertilizers, Use of biostimulants,	Takes measures for the management and control of wastewater discharge on the property,	0	0
58	280702	Main Lot	Avocado	HASS	HASS	01/03/2018	4.5	6	6	No	1160	Tres Bolillos,	Registered nursery	No	Not Applicable	Yes	No	Not Registered	Chemical Organic	Chemical Biological	Fuentes naturales	NO REGISTRA	Export Farm	ANTIOQUIA	SONSON	YARUMAL - ESCUELA	249114	Second diagnosis	6	No	7	5.4	No	Contracted	Propietario	Paved	1	2	Herbaceous cover,	Presencia y conservación de nichos ecológicos, bioinsecticidas y/o biofungicidas,	Use of biofertilizers,	Takes measures for the management and control of wastewater discharge on the property,	0	0
59	268528	Main Lot	Avocado	HASS	HASS	15/02/2016	0.9	6	6	No	250	Cuadro,	Vivero No registrado	No	Not Applicable	Yes	No	Not Registered	Chemical Organic	Chemical	Fuentes naturales	NO REGISTRA	None	ANTIOQUIA	LIBORINA	LOS SAUCES	238913	First diagnosis	9	Si	1	13	No	Owned	Propietario	Paved	4	3	Not Applicable	Not Applicable	Not Applicable	Not Applicable	0	0
59	279818	Main Lot	Avocado	HASS	HASS	15/02/2016	0.9	6	6	No	250	Cuadro,	Vivero No registrado	No	Not Applicable	Yes	No	Not Registered	Chemical Organic	Chemical Biological Cultural	Fuentes naturales	NO REGISTRA	None	ANTIOQUIA	LIBORINA	LOS SAUCES	248331	Second diagnosis	9	Si	1	13	No	Owned	Propietario	Paved	4	3	Herbaceous cover,	Not Applicable	Not Applicable	Not Applicable	0.9	2000
60	266728	Main Lot	Avocado	Collinred (variety name)	No HASS	19/03/2024	0.5	7	7	No	100	Cuadro,	Registered nursery	No	Not Applicable	No	No	Not Registered	Chemical Organic	Chemical Biological Cultural	Fuentes naturales	NO REGISTRA	None	ANTIOQUIA	JARDIN	LA FLORESTA	237341	First diagnosis	0	No	7	20	No	Contracted	Propietario	Paved	4	2	Herbaceous cover,	Medidas de mitigación y/o compensación por uso de control fitosanitario, bioinsecticidas y/o biofungicidas,	Organic matter contribution for natural nutrition cycling, Use of biofertilizers, Use of biostimulants,	Establishes buffer zones or green areas on the property, Takes measures for the management and control of wastewater discharge on the property, Does not use herbicides or chemical substances that may contaminate water bodies,	0.5	4000
60	280121	Main Lot	Avocado	Collinred (variety name)	No HASS	01/01/2017	0.5	7	7	No	100	Cuadro,	Registered nursery	No	Not Applicable	No	No	Not Registered	Chemical Organic	Chemical Biological Cultural	Fuentes naturales	NO REGISTRA	None	ANTIOQUIA	JARDIN	LA FLORESTA	248609	Second diagnosis	8	No	7	20	No	Contracted	Propietario	Paved	4	2	Herbaceous cover,	Evaluación de riesgos de los controles fitosanitarios, Medidas de mitigación y/o compensación por uso de control fitosanitario, bioinsecticidas y/o biofungicidas,	Organic matter contribution for natural nutrition cycling, Use of biofertilizers,	Takes measures for the management and control of wastewater discharge on the property, Does not use herbicides or chemical substances that may contaminate water bodies,	0.5	4500
61	270119	Main Lot	Avocado	HASS	HASS	01/05/2018	1.3	6	6	No	550	Tres Bolillos,	Registered nursery	No	Not Applicable	Yes	No	Not Registered	Chemical Organic	Chemical Biological Cultural	Fuentes naturales	NO REGISTRA	Export Farm	ANTIOQUIA	SONSON	ROBLALITO	240228	First diagnosis	6	Si	8	1	No	Owned	Propietario	Paved	4	5	Use of pads,	Presencia y conservación de nichos ecológicos,	Use of biostimulants,	Not Applicable	1.3	8000
61	280698	Main Lot	Avocado	HASS	HASS	01/05/2018	1.3	6	6	No	550	Tres Bolillos,	Registered nursery	No	Not Applicable	Yes	No	Not Registered	Chemical Organic	Chemical Biological Cultural	Fuentes naturales	NO REGISTRA	Export Farm	ANTIOQUIA	SONSON	ROBLALITO	249110	Second diagnosis	6	Si	8	1	No	Owned	Propietario	Paved	4	5	Use of pads,	Presencia y conservación de nichos ecológicos,	Use of biofertilizers,	Not Applicable	1.3	8000
62	267562	Main Lot	Avocado	HASS	HASS	01/08/2020	0.5	6	6	No	180	Tres Bolillos,	Registered nursery	No	Not Applicable	No	No	Not Registered	Chemical Organic	Chemical Biological Cultural	Otro	acueducto	Export Farm	ANTIOQUIA	MARINILLA	LA PEÑA	238091	First diagnosis	4	No	4.5	12.3	No	Contracted	Propietario	Paved	2	3	Use of pads,	bioinsecticidas y/o biofungicidas,	Use of biostimulants,	Not Applicable	0.6	200
62	280297	Main Lot	Avocado	HASS	HASS	01/08/2020	0.5	6	6	No	180	Tres Bolillos,	Registered nursery	No	Not Applicable	No	No	Not Registered	Chemical Organic	Chemical Biological Cultural	Otro	acueducto	None	ANTIOQUIA	MARINILLA	LA PEÑA	248765	Second diagnosis	4	No	4.5	12.3	No	Contracted	Propietario	Paved	2	3	Use of pads,	bioinsecticidas y/o biofungicidas,	Use of biostimulants,	Not Applicable	0.5	200
63	271023	Main Lot	Avocado	HASS	HASS	13/01/2017	0.3	6	6	No	3060	Surcos,	Registered nursery	No	Not Applicable	Yes	No	Not Registered	Chemical Organic	Chemical Biological Cultural	Otro	ACUEDUCTO	None	ANTIOQUIA	SAN VICENTE	LA PORQUERA	241005	First diagnosis	8	No	0.3	5	No	Owned	Propietario	Unpaved	0	0	Vegetative cover life cycle until flowering,	Presencia y conservación de nichos ecológicos,	Organic matter contribution for natural nutrition cycling,	Establishes buffer zones or green areas on the property,	0	0
63	278388	Main Lot	Avocado	HASS	HASS	13/01/2017	0.3	6	6	No	3060	Surcos,	Registered nursery	No	Not Applicable	Yes	No	Not Registered	Chemical Organic	Chemical Biological Cultural	Otro	ACUEDUCTO	Export Farm, GlobalG.A.P.	ANTIOQUIA	SAN VICENTE	LA PORQUERA	247110	Second diagnosis	8	No	0.3	5	No	Owned	Propietario	Unpaved	0	0	Herbaceous cover, Vegetative cover life cycle until flowering,	Evaluación de riesgos de los controles fitosanitarios, Presencia y conservación de nichos ecológicos,	Organic matter contribution for natural nutrition cycling, Use of biofertilizers,	Establishes buffer zones or green areas on the property, Takes measures for the management and control of wastewater discharge on the property,	0.3	5000
64	266366	Main Lot	Avocado	HASS	HASS	01/03/2019	0.25	7	6	No	60	Surcos,	Registered nursery	No	Not Applicable	Yes	No	Not Registered	Chemical Organic	Chemical Biological Cultural	Otro	ACUEDUCTO	Export Farm	ANTIOQUIA	GUARNE	LA CLARA	237013	First diagnosis	5	Si	0.5	10	No	Owned	Propietario	Paved	3	4	Vegetative cover life cycle until flowering, Use of pads,	Presencia y conservación de nichos ecológicos,	Organic matter contribution for natural nutrition cycling, Use of biofertilizers, Use of biostimulants,	Establishes buffer zones or green areas on the property, Takes measures for the management and control of wastewater discharge on the property, Does not use herbicides or chemical substances that may contaminate water bodies,	0	0
64	278398	Main Lot	Avocado	HASS	HASS	01/03/2019	0.5	7	6	No	60	Surcos,	Registered nursery	No	Not Applicable	Yes	No	Not Registered	Chemical Organic	Chemical Biological Cultural	Otro	ACUEDUCTO	Export Farm	ANTIOQUIA	GUARNE	LA CLARA	247120	Second diagnosis	5	Si	0.5	10	No	Owned	Propietario	Paved	3	4	Herbaceous cover, Vegetative cover life cycle until flowering, Use of pads,	Medidas de mitigación y/o compensación por uso de control fitosanitario, Presencia y conservación de nichos ecológicos, bioinsecticidas y/o biofungicidas,	Use of biofertilizers, Use of biostimulants,	Takes measures for the management and control of wastewater discharge on the property, Does not use herbicides or chemical substances that may contaminate water bodies,	0.5	800
65	269959	Main Lot	Avocado	HASS	HASS	10/06/2011	1.4	7	7	No	300	Cuadro,	Vivero No registrado	No	Not Applicable	No	No	Not Registered	Chemical Organic	Chemical Biological	Fuentes naturales	NO REGISTRA	Export Farm	ANTIOQUIA	LIBORINA	LA ALDEA	240100	First diagnosis	13	Si	41	30	No	Owned	Propietario	Paved	3	3	Herbaceous cover,	Not Applicable	Not Applicable	Not Applicable	1.4	12000
65	281834	Main Lot	Avocado	HASS	HASS	10/06/2011	1.4	7	7	No	300	Cuadro,	Vivero No registrado	No	Not Applicable	No	No	Not Registered	Chemical Organic	Biological and cultural	Fuentes naturales	NO REGISTRA	Export Farm	ANTIOQUIA	LIBORINA	LA ALDEA	250049	Second diagnosis	13	Si	41	30	No	Owned	Propietario	Paved	3	3	Herbaceous cover,	Not Applicable	Not Applicable	Not Applicable	1.4	1500
66	266406	Main Lot	Avocado	HASS	HASS	02/03/2019	1.4	4	4	No	800	Surcos,	Registered nursery	No	Not Applicable	Yes	No	Not Registered	Chemical Organic	Chemical Biological	Otro	ACUEDUCTO	GAP, Export Farm	ANTIOQUIA	GUARNE	MONTAÑEZ	237054	First diagnosis	5	Si	1.4	7	No	Owned	Propietario	Paved	2	3	Herbaceous cover, Vegetative cover life cycle until flowering, Use of pads,	Presencia y conservación de nichos ecológicos,	Organic matter contribution for natural nutrition cycling,	Establishes buffer zones or green areas on the property,	1	1000
66	274796	Main Lot	Avocado	HASS	HASS	02/03/2019	1.4	4	4	No	800	Surcos,	Registered nursery	No	Not Applicable	Yes	No	Not Registered	Chemical Organic	Chemical Biological Cultural	Otro	ACUEDUCTO	GAP, Export Farm	ANTIOQUIA	GUARNE	MONTAÑEZ	244105	Second diagnosis	5	Si	1.4	7	No	Owned	Propietario	Paved	2	3	Vegetative cover life cycle until flowering, Use of pads,	Medidas de mitigación y/o compensación por uso de control fitosanitario, Presencia y conservación de nichos ecológicos,	Use of biofertilizers, Use of biostimulants,	Takes measures for the management and control of wastewater discharge on the property,	1	2500
67	266309	Main Lot	Avocado	HASS	HASS	01/03/2022	5	7	6	No	1200	Surcos,	Registered nursery	No	Not Applicable	Yes	No	Not Registered	Chemical Organic	Chemical Biological Cultural	Fuentes naturales	NO REGISTRA	GAP, GlobalG.A.P.	ANTIOQUIA	GUARNE	ALTO DE LA VIRGEN	236964	First diagnosis	2	Si	6	3	No	Owned	Propietario	Paved	5	5	Herbaceous cover, Vegetative cover life cycle until flowering,	Evaluación de riesgos de los controles fitosanitarios, Medidas de mitigación y/o compensación por uso de control fitosanitario, Presencia y conservación de nichos ecológicos, bioinsecticidas y/o biofungicidas,	Organic matter contribution for natural nutrition cycling, Use of biofertilizers,	Establishes buffer zones or green areas on the property, Takes measures for the management and control of wastewater discharge on the property, Does not use herbicides or chemical substances that may contaminate water bodies,	0	0
67	278374	Main Lot	Avocado	HASS	HASS	01/03/2022	5	7	6	No	1200	Surcos,	Registered nursery	No	Not Applicable	Yes	No	Not Registered	Chemical Organic	Chemical Biological Cultural	Fuentes naturales	NO REGISTRA	GAP, Export Farm	ANTIOQUIA	GUARNE	ALTO DE LA VIRGEN	247098	Second diagnosis	2	Si	6	3	No	Owned	Propietario	Paved	5	5	Vegetative cover life cycle until flowering, Use of pads,	Presencia y conservación de nichos ecológicos,	Use of biofertilizers, Use of biostimulants,	Takes measures for the management and control of wastewater discharge on the property, Does not use herbicides or chemical substances that may contaminate water bodies,	3	7000
68	267761	Main Lot	Avocado	HASS	HASS	05/12/2016	2.5	6	6	No	590	Surcos,	Vivero No registrado	No	Not Applicable	Yes	No	Not Registered	Chemical Organic	Chemical Biological	Reservorios	NO REGISTRA	GlobalG.A.P.	ANTIOQUIA	MARINILLA	LA ESMERALDA	238267	First diagnosis	8	Si	3	10	No	Owned	Propietario	Paved	2	4	Herbaceous cover, Vegetative cover life cycle until flowering, Use of pads,	Evaluación de riesgos de los controles fitosanitarios, Medidas de mitigación y/o compensación por uso de control fitosanitario, Presencia y conservación de nichos ecológicos,	Organic matter contribution for natural nutrition cycling, Use of biofertilizers,	Establishes buffer zones or green areas on the property, Takes measures for the management and control of wastewater discharge on the property,	0	0
68	276635	Main Lot	Avocado	HASS	HASS	05/12/2016	2.5	6	6	No	590	Surcos,	Vivero No registrado	No	Not Applicable	Yes	No	Not Registered	Chemical Organic	Chemical Biological Cultural	Reservorios	NO REGISTRA	Export Farm, GlobalG.A.P.	ANTIOQUIA	MARINILLA	LA ESMERALDA	245646	Second diagnosis	8	Si	3	10	No	Owned	Propietario	Paved	2	4	Vegetative cover life cycle until flowering, Use of pads,	Presencia y conservación de nichos ecológicos, bioinsecticidas y/o biofungicidas,	Use of biofertilizers, Use of biostimulants,	Establishes buffer zones or green areas on the property,	2	5200
69	271015	Main Lot	Avocado	HASS	HASS	01/03/2019	1.5	6	6	No	2400	Tres Bolillos,	Registered nursery	No	Not Applicable	Yes	No	Not Registered	Chemical Organic	Chemical Biological Cultural	Otro	ACUEDUCTO	Export Farm	ANTIOQUIA	LA CEJA	SAN RAFAEL	240997	First diagnosis	5	Si	3	15	No	Owned	Propietario	Paved	2	3	Herbaceous cover, Vegetative cover life cycle until flowering, Use of pads,	Evaluación de riesgos de los controles fitosanitarios, Medidas de mitigación y/o compensación por uso de control fitosanitario,	Use of biofertilizers,	Establishes buffer zones or green areas on the property,	1.1	2400
69	276595	Main Lot	Avocado	HASS	HASS	01/03/2019	1.5	6	6	No	2400	Tres Bolillos,	Registered nursery	No	Not Applicable	Yes	No	Not Registered	Chemical Organic	Chemical Biological Cultural	Fuentes naturales	NO REGISTRA	GAP, Export Farm	ANTIOQUIA	LA CEJA	SAN RAFAEL	245613	Second diagnosis	5	Si	3	15	No	Owned	Propietario	Paved	2	3	Herbaceous cover, Vegetative cover life cycle until flowering, Use of pads,	Presencia y conservación de nichos ecológicos, bioinsecticidas y/o biofungicidas,	Use of biofertilizers, Use of biostimulants,	Takes measures for the management and control of wastewater discharge on the property,	1.3	5900
70	266664	LOTE SECUNDARIO	Avocado	REED	No HASS	01/03/2013	0.2	7	7	No	40	Cuadro,	Registered nursery	No	Not Applicable	Yes	No	Not Registered	Chemical Organic	Chemical Biological Cultural	Fuentes naturales	NO REGISTRA	None	ANTIOQUIA	JARDIN	LA ARBOLEDA	237281	First diagnosis	11	Si	1.7	10	No	Owned	Propietario	Paved	2	3	Herbaceous cover, Use of pads,	Evaluación de riesgos de los controles fitosanitarios, Medidas de mitigación y/o compensación por uso de control fitosanitario, bioinsecticidas y/o biofungicidas,	Organic matter contribution for natural nutrition cycling, Use of biofertilizers, Use of biostimulants,	Establishes buffer zones or green areas on the property, Takes measures for the management and control of wastewater discharge on the property, Does not use herbicides or chemical substances that may contaminate water bodies,	0.2	689
70	266657	Main Lot	Avocado	HASS	HASS	01/03/2013	0.68	7	7	No	100	Cuadro,	Registered nursery	No	Not Applicable	Yes	No	Not Registered	Chemical Organic	Chemical Biological Cultural	Fuentes naturales	NO REGISTRA	Export Farm	ANTIOQUIA	JARDIN	LA ARBOLEDA	237281	First diagnosis	11	Si	1.7	10	No	Owned	Propietario	Paved	2	3	Herbaceous cover, Use of pads,	Evaluación de riesgos de los controles fitosanitarios, Medidas de mitigación y/o compensación por uso de control fitosanitario, bioinsecticidas y/o biofungicidas,	Organic matter contribution for natural nutrition cycling, Use of biofertilizers, Use of biostimulants,	Establishes buffer zones or green areas on the property, Takes measures for the management and control of wastewater discharge on the property, Does not use herbicides or chemical substances that may contaminate water bodies,	0	0
70	274603	Main Lot	Avocado	HASS	HASS	01/03/2013	0.68	7	7	No	100	Cuadro,	Registered nursery	No	Not Applicable	Yes	No	Not Registered	Chemical Organic	Chemical Biological Cultural	Fuentes naturales	NO REGISTRA	Export Farm	ANTIOQUIA	JARDIN	LA ARBOLEDA	243928	Second diagnosis	11	Si	1.7	10	No	Owned	Propietario	Paved	2	3	Herbaceous cover, Use of pads,	Evaluación de riesgos de los controles fitosanitarios, Medidas de mitigación y/o compensación por uso de control fitosanitario, Presencia y conservación de nichos ecológicos, bioinsecticidas y/o biofungicidas,	Organic matter contribution for natural nutrition cycling, Use of biofertilizers, Use of biostimulants,	Takes measures for the management and control of wastewater discharge on the property, Does not use herbicides or chemical substances that may contaminate water bodies,	0.5	2500
70	274604	LOTE SECUNDARIO	Avocado	REED	No HASS	01/03/2013	0.2	7	7	No	40	Cuadro,	Registered nursery	No	Not Applicable	Yes	No	Not Registered	Chemical Organic	Chemical Biological Cultural	Fuentes naturales	NO REGISTRA	None	ANTIOQUIA	JARDIN	LA ARBOLEDA	243928	Second diagnosis	11	Si	1.7	10	No	Owned	Propietario	Paved	2	3	Herbaceous cover, Use of pads,	Evaluación de riesgos de los controles fitosanitarios, Medidas de mitigación y/o compensación por uso de control fitosanitario, Presencia y conservación de nichos ecológicos, bioinsecticidas y/o biofungicidas,	Organic matter contribution for natural nutrition cycling, Use of biofertilizers, Use of biostimulants,	Takes measures for the management and control of wastewater discharge on the property, Does not use herbicides or chemical substances that may contaminate water bodies,	0.2	300
71	270062	Main Lot	Avocado	HASS	HASS	01/06/2018	0.4	7	7	No	80	Cuadro,	Registered nursery	No	Not Applicable	Yes	No	Not Registered	Chemical Organic	Chemical Biological Cultural	Fuentes naturales	NO REGISTRA	Export Farm	ANTIOQUIA	JARDIN	SERRANIAS	240180	First diagnosis	6	No	3.5	3.5	No	Owned	Propietario	Paved	4	3	Herbaceous cover,	Evaluación de riesgos de los controles fitosanitarios, bioinsecticidas y/o biofungicidas,	Organic matter contribution for natural nutrition cycling, Use of biofertilizers,	Establishes buffer zones or green areas on the property, Does not use herbicides or chemical substances that may contaminate water bodies,	0	0
71	279091	Main Lot	Avocado	HASS	HASS	01/06/2018	0.4	7	7	No	80	Cuadro,	Registered nursery	No	Not Applicable	Yes	No	Not Registered	Chemical Organic	Chemical Biological Cultural	Fuentes naturales	NO REGISTRA	Export Farm	ANTIOQUIA	JARDIN	SERRANIAS	247697	Second diagnosis	6	No	3.5	3.5	No	Owned	Propietario	Paved	4	3	Herbaceous cover,	Evaluación de riesgos de los controles fitosanitarios, bioinsecticidas y/o biofungicidas,	Organic matter contribution for natural nutrition cycling, Use of biofertilizers,	Establishes buffer zones or green areas on the property, Does not use herbicides or chemical substances that may contaminate water bodies,	0.4	2500
72	266210	Main Lot	Avocado	HASS	HASS	01/05/2019	1	6	6	No	300	Surcos,	Registered nursery	No	Not Applicable	Yes	No	Not Registered	Chemical Organic	Chemical Biological Cultural	Fuentes naturales	NO REGISTRA	None	ANTIOQUIA	SAN VICENTE	OVEJAS	236881	First diagnosis	5	Si	1	20	No	Owned	Propietario	Paved	2	3	Herbaceous cover, Vegetative cover life cycle until flowering, Use of pads,	Evaluación de riesgos de los controles fitosanitarios, Medidas de mitigación y/o compensación por uso de control fitosanitario, Presencia y conservación de nichos ecológicos, bioinsecticidas y/o biofungicidas,	Organic matter contribution for natural nutrition cycling, Use of biofertilizers, Use of biostimulants,	Establishes buffer zones or green areas on the property, Takes measures for the management and control of wastewater discharge on the property,	0	0
72	274771	Main Lot	Avocado	HASS	HASS	01/05/2019	1	6	6	No	300	Surcos,	Registered nursery	No	Not Applicable	Yes	No	Not Registered	Chemical Organic	Chemical Biological Cultural	Fuentes naturales	NO REGISTRA	Export Farm	ANTIOQUIA	SAN VICENTE	OVEJAS	244080	Second diagnosis	5	Si	1	20	No	Owned	Propietario	Paved	2	3	Herbaceous cover, Vegetative cover life cycle until flowering, Use of pads,	Medidas de mitigación y/o compensación por uso de control fitosanitario, Presencia y conservación de nichos ecológicos, bioinsecticidas y/o biofungicidas,	Use of biofertilizers, Use of biostimulants,	Does not use herbicides or chemical substances that may contaminate water bodies,	0.7	2500
73	270989	Main Lot	Avocado	HASS	HASS	31/03/2019	0.5	6	6	No	120	Surcos,	Registered nursery	No	Not Applicable	Yes	No	Not Registered	Chemical Organic	Chemical Biological Cultural	Otro	ACUEDUCTO	Export Farm	ANTIOQUIA	GUARNE	JUAN XXIII	240977	First diagnosis	5	No	2.4	8	No	Owned	Propietario	Paved	2	5	Herbaceous cover,	Presencia y conservación de nichos ecológicos,	Organic matter contribution for natural nutrition cycling, Use of biofertilizers,	Establishes buffer zones or green areas on the property,	0	0
73	278393	Main Lot	Avocado	HASS	HASS	31/03/2019	0.5	6	6	No	120	Surcos,	Registered nursery	No	Not Applicable	No	No	Not Registered	Chemical Organic	Chemical Biological Cultural	Otro	ACUEDUCTO	Export Farm	ANTIOQUIA	GUARNE	JUAN XXIII	247115	Second diagnosis	5	No	2.4	8	No	Owned	Propietario	Paved	2	5	Vegetative cover life cycle until flowering, Use of pads,	Presencia y conservación de nichos ecológicos, bioinsecticidas y/o biofungicidas,	Use of biostimulants,	Establishes buffer zones or green areas on the property,	0.5	4500
74	270166	Main Lot	Avocado	HASS	HASS	01/03/2018	0.5	7	7	No	100	Tres Bolillos,	Registered nursery	No	Not Applicable	Yes	No	Not Registered	Chemical Organic	Biological and cultural	Otro	acueducto	Export Farm	ANTIOQUIA	PEÑOL	CHIQUINQUIRA	240273	First diagnosis	6	Si	0.5	4	No	Owned	Propietario	Paved	4	3	Herbaceous cover, Vegetative cover life cycle until flowering, Use of pads,	bioinsecticidas y/o biofungicidas,	Use of biofertilizers, Use of biostimulants,	Does not use herbicides or chemical substances that may contaminate water bodies,	0	0
74	280471	Main Lot	Avocado	HASS	HASS	01/03/2018	0.5	7	7	No	100	Tres Bolillos,	Registered nursery	No	Not Applicable	Yes	No	Not Registered	Chemical Organic	Biological and cultural	Otro	acueducto	Export Farm	ANTIOQUIA	PEÑOL	CHIQUINQUIRA	248909	Second diagnosis	6	Si	0.5	4	No	Owned	Propietario	Paved	4	3	Herbaceous cover, Vegetative cover life cycle until flowering, Use of pads,	bioinsecticidas y/o biofungicidas,	Use of biofertilizers, Use of biostimulants,	Does not use herbicides or chemical substances that may contaminate water bodies,	0.5	200
75	270981	Main Lot	Avocado	HASS	HASS	01/02/2018	0.5	6	6	No	100	Surcos,	Registered nursery	No	Not Applicable	Yes	No	Not Registered	Chemical Organic	Chemical Biological Cultural	Otro	ACUEDUCTO	None	ANTIOQUIA	SAN VICENTE	CHAPARRAL	240968	First diagnosis	7	No	0.6	2	No	Owned	Propietario	Paved	2	3	Herbaceous cover, Vegetative cover life cycle until flowering, Use of pads,	Evaluación de riesgos de los controles fitosanitarios, Medidas de mitigación y/o compensación por uso de control fitosanitario,	Organic matter contribution for natural nutrition cycling, Use of biofertilizers, Use of biostimulants,	Establishes buffer zones or green areas on the property,	0.2	200
75	276630	Main Lot	Avocado	HASS	HASS	01/02/2018	0.5	6	6	No	600	Surcos,	Registered nursery	No	Not Applicable	Yes	No	Not Registered	Chemical Organic	Chemical Biological Cultural	Otro	ACUEDUCTO	Export Farm	ANTIOQUIA	SAN VICENTE	CHAPARRAL	245641	Second diagnosis	7	No	0.6	2	No	Owned	Propietario	Paved	2	3	Herbaceous cover, Vegetative cover life cycle until flowering, Use of pads,	Medidas de mitigación y/o compensación por uso de control fitosanitario, Presencia y conservación de nichos ecológicos, bioinsecticidas y/o biofungicidas,	Use of biofertilizers, Use of biostimulants,	Takes measures for the management and control of wastewater discharge on the property,	0.5	1700
76	266409	Main Lot	Avocado	HASS	HASS	02/02/2019	0.8	5	5	No	300	Surcos,	Registered nursery	No	Not Applicable	Yes	No	Not Registered	Chemical Organic	Chemical Biological Cultural	Otro	ACUEDUCTO	GAP, Export Farm, GlobalG.A.P.	ANTIOQUIA	GUARNE	JUAN XXIII	237058	First diagnosis	6	Si	1.6	12	No	Owned	Propietario	Paved	2	3	Herbaceous cover, Vegetative cover life cycle until flowering, Use of pads,	Evaluación de riesgos de los controles fitosanitarios, Medidas de mitigación y/o compensación por uso de control fitosanitario, Presencia y conservación de nichos ecológicos,	Organic matter contribution for natural nutrition cycling, Use of biofertilizers, Use of biostimulants,	Establishes buffer zones or green areas on the property, Takes measures for the management and control of wastewater discharge on the property,	0.5	1800
76	278376	Main Lot	Avocado	HASS	HASS	02/02/2019	0.8	5	5	No	300	Surcos,	Registered nursery	No	Not Applicable	Yes	No	Not Registered	Chemical Organic	Chemical Biological Cultural	Otro	ACUEDUCTO	GAP, Export Farm, GlobalG.A.P.	ANTIOQUIA	GUARNE	JUAN XXIII	247100	Second diagnosis	6	Si	1.6	12	No	Owned	Propietario	Paved	2	3	Vegetative cover life cycle until flowering, Use of pads,	Presencia y conservación de nichos ecológicos, bioinsecticidas y/o biofungicidas,	Use of biofertilizers, Use of biostimulants,	Takes measures for the management and control of wastewater discharge on the property,	0.5	8200
77	266438	Main Lot	Avocado	HASS	HASS	01/10/2018	0.8	7	7	No	150	Cuadro,	Registered nursery	No	Not Applicable	Yes	No	Not Registered	Chemical Organic	Chemical Biological Cultural	Fuentes naturales	NO REGISTRA	GAP, Export Farm, GlobalG.A.P.	ANTIOQUIA	URRAO	GUAPANTAL	237087	First diagnosis	6	Si	9	5	No	Owned	Propietario	Paved	6	3	Herbaceous cover, Use of pads,	Medidas de mitigación y/o compensación por uso de control fitosanitario, bioinsecticidas y/o biofungicidas,	Organic matter contribution for natural nutrition cycling, Use of biofertilizers, Use of biostimulants,	Takes measures for the management and control of wastewater discharge on the property, Does not use herbicides or chemical substances that may contaminate water bodies,	0.8	4000
77	266439	LOTE SECUNDARIO	Avocado	HASS	HASS	01/01/2017	0.2	6	5	No	70	Cuadro,	Registered nursery	No	Not Applicable	Yes	No	Not Registered	Chemical Organic	Chemical Biological Cultural	Fuentes naturales	NO REGISTRA	GAP, Export Farm, GlobalG.A.P.	ANTIOQUIA	URRAO	GUAPANTAL	237087	First diagnosis	8	Si	9	5	No	Owned	Propietario	Paved	6	3	Herbaceous cover, Use of pads,	Medidas de mitigación y/o compensación por uso de control fitosanitario, bioinsecticidas y/o biofungicidas,	Organic matter contribution for natural nutrition cycling, Use of biofertilizers, Use of biostimulants,	Takes measures for the management and control of wastewater discharge on the property, Does not use herbicides or chemical substances that may contaminate water bodies,	0	0
77	266442	LOTE 3	Avocado	HASS	HASS	01/02/2018	0.3	6	5	No	100	Cuadro,	Registered nursery	No	Not Applicable	Yes	No	Not Registered	Chemical Organic	Chemical Biological Cultural	Fuentes naturales	NO REGISTRA	GAP, Export Farm, GlobalG.A.P.	ANTIOQUIA	URRAO	GUAPANTAL	237087	First diagnosis	7	Si	9	5	No	Owned	Propietario	Paved	6	3	Herbaceous cover, Use of pads,	Medidas de mitigación y/o compensación por uso de control fitosanitario, bioinsecticidas y/o biofungicidas,	Organic matter contribution for natural nutrition cycling, Use of biofertilizers, Use of biostimulants,	Takes measures for the management and control of wastewater discharge on the property, Does not use herbicides or chemical substances that may contaminate water bodies,	0	0
77	274158	Main Lot	Avocado	HASS	HASS	01/10/2018	0.8	7	7	No	150	Cuadro,	Registered nursery	No	Not Applicable	Yes	No	Not Registered	Chemical Organic	Chemical Biological Cultural	Fuentes naturales	NO REGISTRA	GAP, Export Farm, GlobalG.A.P.	ANTIOQUIA	URRAO	GUAPANTAL	243584	Second diagnosis	6	Si	9	5	No	Owned	Propietario	Paved	6	3	Herbaceous cover, Use of pads,	Medidas de mitigación y/o compensación por uso de control fitosanitario, bioinsecticidas y/o biofungicidas,	Organic matter contribution for natural nutrition cycling, Use of biofertilizers, Use of biostimulants,	Takes measures for the management and control of wastewater discharge on the property, Does not use herbicides or chemical substances that may contaminate water bodies,	0.8	6490
77	274159	LOTE SECUNDARIO	Avocado	HASS	HASS	01/01/2017	0.2	6	5	No	70	Cuadro,	Registered nursery	No	Not Applicable	Yes	No	Not Registered	Chemical Organic	Chemical Biological Cultural	Fuentes naturales	NO REGISTRA	GAP, Export Farm, GlobalG.A.P.	ANTIOQUIA	URRAO	GUAPANTAL	243584	Second diagnosis	8	Si	9	5	No	Owned	Propietario	Paved	6	3	Herbaceous cover, Use of pads,	Medidas de mitigación y/o compensación por uso de control fitosanitario, bioinsecticidas y/o biofungicidas,	Organic matter contribution for natural nutrition cycling, Use of biofertilizers, Use of biostimulants,	Takes measures for the management and control of wastewater discharge on the property, Does not use herbicides or chemical substances that may contaminate water bodies,	0	0
77	274160	LOTE 3	Avocado	HASS	HASS	01/02/2018	0.3	6	5	No	100	Cuadro,	Registered nursery	No	Not Applicable	Yes	No	Not Registered	Chemical Organic	Chemical Biological Cultural	Fuentes naturales	NO REGISTRA	GAP, Export Farm, GlobalG.A.P.	ANTIOQUIA	URRAO	GUAPANTAL	243584	Second diagnosis	7	Si	9	5	No	Owned	Propietario	Paved	6	3	Herbaceous cover, Use of pads,	Medidas de mitigación y/o compensación por uso de control fitosanitario, bioinsecticidas y/o biofungicidas,	Organic matter contribution for natural nutrition cycling, Use of biofertilizers, Use of biostimulants,	Takes measures for the management and control of wastewater discharge on the property, Does not use herbicides or chemical substances that may contaminate water bodies,	0	0
78	266587	Main Lot	Avocado	HASS	HASS	01/08/2019	0.9	6	5	No	270	Cuadro,	Registered nursery	No	Not Applicable	Yes	No	Not Registered	Chemical Organic	Chemical Biological Cultural	Fuentes naturales	NO REGISTRA	Export Farm	ANTIOQUIA	URRAO	EL SALADITO	237213	First diagnosis	5	Si	2	7	No	Owned	Propietario	Paved	2	3	Herbaceous cover,	Presencia y conservación de nichos ecológicos, bioinsecticidas y/o biofungicidas,	Organic matter contribution for natural nutrition cycling, Use of biofertilizers, Use of biostimulants,	Takes measures for the management and control of wastewater discharge on the property, Does not use herbicides or chemical substances that may contaminate water bodies,	0	0
78	280081	Main Lot	Avocado	HASS	HASS	01/08/2019	0.9	6	5	No	270	Cuadro,	Registered nursery	No	Not Applicable	Yes	No	Not Registered	Chemical Organic	Chemical Biological Cultural	Fuentes naturales	NO REGISTRA	Export Farm	ANTIOQUIA	URRAO	EL SALADITO	248570	Second diagnosis	5	Si	2	7	No	Owned	Propietario	Paved	2	3	Herbaceous cover, Use of pads,	Evaluación de riesgos de los controles fitosanitarios, Medidas de mitigación y/o compensación por uso de control fitosanitario, bioinsecticidas y/o biofungicidas,	Organic matter contribution for natural nutrition cycling, Use of biofertilizers,	Takes measures for the management and control of wastewater discharge on the property, Does not use herbicides or chemical substances that may contaminate water bodies,	0.9	6120
79	271432	Main Lot	Avocado	HASS	HASS	04/03/2013	0.5	8	8	No	80	Cuadro,	Registered nursery	No	Not Applicable	No	No	Not Registered	Chemical Organic	Chemical Biological Cultural	Fuentes naturales	NO REGISTRA	None	ANTIOQUIA	SAN PEDRO	LA PALMA	241359	First diagnosis	11	No	2	9	No	Owned	Propietario	Paved	0	3	Herbaceous cover,	bioinsecticidas y/o biofungicidas,	Organic matter contribution for natural nutrition cycling,	Does not use herbicides or chemical substances that may contaminate water bodies,	0	0
79	275925	Main Lot	Avocado	HASS	HASS	04/03/2013	0.5	8	8	No	80	Cuadro,	Registered nursery	No	Not Applicable	No	No	Not Registered	Chemical Organic	Chemical Biological Cultural	Fuentes naturales	NO REGISTRA	None	ANTIOQUIA	SAN PEDRO	LA PALMA	245031	Second diagnosis	11	No	2	9	No	Owned	Propietario	Paved	0	3	Herbaceous cover,	bioinsecticidas y/o biofungicidas,	Use of biofertilizers,	Does not use herbicides or chemical substances that may contaminate water bodies,	0.5	1800
80	271501	Main Lot	Avocado	HASS	HASS	03/02/2020	1	6	6	No	270	Cuadro,	Registered nursery	No	Not Applicable	No	No	Not Registered	Chemical Organic	Chemical Biological Cultural	Fuentes naturales	NO REGISTRA	Export Farm	ANTIOQUIA	PUEBLORRICO	LA PICA	241421	First diagnosis	5	No	1	5	No	Owned	Arrendatario	Paved	0	3	Herbaceous cover,	Not Applicable	Organic matter contribution for natural nutrition cycling,	Does not use herbicides or chemical substances that may contaminate water bodies,	0	0
80	280601	Main Lot	Avocado	HASS	HASS	03/02/2020	1	6	6	No	270	Cuadro,	Registered nursery	No	Not Applicable	Yes	No	Not Registered	Chemical Organic	Chemical Biological Cultural	Fuentes naturales	NO REGISTRA	Export Farm	ANTIOQUIA	PUEBLORRICO	LA PICA	249032	Second diagnosis	5	No	1	5	No	Owned	Arrendatario	Paved	0	3	Herbaceous cover,	bioinsecticidas y/o biofungicidas,	Organic matter contribution for natural nutrition cycling,	Does not use herbicides or chemical substances that may contaminate water bodies,	1	1896
81	271225	Main Lot	Avocado	HASS	HASS	03/04/2019	2	5	6	No	480	Surcos,	Registered nursery	No	Not Applicable	No	No	Not Registered	Chemical Organic	Chemical Biological Cultural	Otro	acueducto	Export Farm	ANTIOQUIA	SONSON	ALTO DE SABANAS	241190	First diagnosis	5	Si	2	12	No	Owned	Copropietario	Paved	3	3	Vegetative cover life cycle until flowering, Use of pads,	bioinsecticidas y/o biofungicidas,	Use of biofertilizers, Use of biostimulants,	Not Applicable	2	6000
81	280703	Main Lot	Avocado	HASS	HASS	03/04/2019	2	5	6	No	480	Surcos,	Registered nursery	No	Not Applicable	No	No	Not Registered	Chemical Organic	Chemical Biological Cultural	Otro	acueducto	Export Farm	ANTIOQUIA	SONSON	ALTO DE SABANAS	249115	Second diagnosis	5	Si	2	12	No	Owned	Copropietario	Paved	3	3	Use of pads,	bioinsecticidas y/o biofungicidas,	Use of biofertilizers, Use of biostimulants,	Not Applicable	2	15968
82	270262	Main Lot	Avocado	HASS	HASS	01/05/2021	1	6	6	No	450	Surcos,	Registered nursery	No	Not Applicable	Yes	No	Not Registered	Chemical Organic	Biological and cultural	Otro	acueducto	Export Farm	ANTIOQUIA	ABEJORRAL	QUEBRADONA	240310	First diagnosis	3	No	9	12	No	Owned	Propietario	Paved	2	4	Herbaceous cover,	bioinsecticidas y/o biofungicidas,	Use of biofertilizers,	Not Applicable	1	2300
82	280305	Main Lot	Avocado	HASS	HASS	01/05/2021	1	6	6	No	450	Surcos,	Registered nursery	No	Not Applicable	Yes	No	Not Registered	Chemical Organic	Chemical Biological Cultural	Otro	acueducto	GAP, Export Farm	ANTIOQUIA	ABEJORRAL	QUEBRADONA	248773	Second diagnosis	3	No	9	12	No	Owned	Propietario	Paved	2	4	Herbaceous cover,	Presencia y conservación de nichos ecológicos,	Use of biofertilizers,	Not Applicable	1	5300
83	271197	Main Lot	Avocado	HASS	HASS	01/05/2018	1.2	6	6	No	340	Surcos,	Registered nursery	No	Not Applicable	No	No	Not Registered	Chemical Organic	Chemical Biological Cultural	Otro	acueducto	Export Farm	ANTIOQUIA	SONSON	LA ARGENTINA	241158	First diagnosis	6	Si	10	12	No	Owned	Propietario	Paved	4	4	Herbaceous cover,	Presencia y conservación de nichos ecológicos,	Use of biofertilizers,	Not Applicable	1.2	12700
83	271201	LOTE SECUNDARIO	Avocado	HASS	HASS	03/09/2022	1.3	6	6	No	400	Surcos,	Registered nursery	No	Not Applicable	No	No	Not Registered	Chemical Organic	Chemical Biological Cultural	Otro	acueducto	Export Farm	ANTIOQUIA	SONSON	LA ARGENTINA	241158	First diagnosis	2	Si	10	12	No	Owned	Propietario	Paved	4	4	Herbaceous cover,	Presencia y conservación de nichos ecológicos,	Use of biofertilizers,	Not Applicable	0	0
83	280688	Main Lot	Avocado	HASS	HASS	01/05/2018	1.2	6	6	No	340	Surcos,	Registered nursery	No	Not Applicable	No	No	Not Registered	Chemical Organic	Chemical Biological Cultural	Otro	acueducto	Export Farm	ANTIOQUIA	SONSON	LA ARGENTINA	249101	Second diagnosis	6	Si	10	12	No	Owned	Propietario	Paved	4	4	Herbaceous cover,	Presencia y conservación de nichos ecológicos,	Use of biofertilizers,	Not Applicable	1.2	12700
83	280689	LOTE SECUNDARIO	Avocado	HASS	HASS	03/04/2022	1.3	6	6	No	400	Surcos,	Registered nursery	No	Not Applicable	No	No	Not Registered	Chemical Organic	Chemical Biological Cultural	Otro	acueducto	Export Farm	ANTIOQUIA	SONSON	LA ARGENTINA	249101	Second diagnosis	2	Si	10	12	No	Owned	Propietario	Paved	4	4	Herbaceous cover,	Presencia y conservación de nichos ecológicos,	Use of biofertilizers,	Not Applicable	0	0
84	266404	Main Lot	Avocado	HASS	HASS	02/01/2021	0.5	5	5	No	300	Tres Bolillos,	Registered nursery	No	Not Applicable	Yes	No	Not Registered	Chemical Organic	Chemical Biological Cultural	Otro	ACUEDUCTO	None	ANTIOQUIA	GUARNE	LA CLARA	237053	First diagnosis	4	Si	0.5	7	No	Owned	Propietario	Paved	1	4	Herbaceous cover, Vegetative cover life cycle until flowering,	Presencia y conservación de nichos ecológicos,	Organic matter contribution for natural nutrition cycling,	Establishes buffer zones or green areas on the property,	0	0
84	276594	Main Lot	Avocado	HASS	HASS	02/01/2021	0.5	5	5	No	300	Tres Bolillos,	Registered nursery	No	Not Applicable	Yes	No	Not Registered	Chemical Organic	Chemical Biological Cultural	Otro	ACUEDUCTO	None	ANTIOQUIA	GUARNE	LA CLARA	245612	Second diagnosis	4	Si	0.5	7	No	Owned	Propietario	Paved	1	4	Herbaceous cover, Vegetative cover life cycle until flowering, Use of pads,	Presencia y conservación de nichos ecológicos, bioinsecticidas y/o biofungicidas,	Organic matter contribution for natural nutrition cycling, Use of biofertilizers, Use of biostimulants,	Takes measures for the management and control of wastewater discharge on the property,	0.5	1500
85	267729	Main Lot	Avocado	HASS	HASS	05/03/2019	1	6	6	No	300	Surcos,	Registered nursery	No	Not Applicable	Yes	No	Not Registered	Chemical Organic	Chemical Biological Cultural	Otro	ACUEDUCTO	Export Farm	ANTIOQUIA	GUARNE	YOLOMBAL	238246	First diagnosis	5	No	2.5	17	No	Owned	Propietario	Paved	4	4	Herbaceous cover, Vegetative cover life cycle until flowering, Use of pads,	Evaluación de riesgos de los controles fitosanitarios, Medidas de mitigación y/o compensación por uso de control fitosanitario,	Organic matter contribution for natural nutrition cycling, Use of biofertilizers, Use of biostimulants,	Establishes buffer zones or green areas on the property,	0.5	4980
85	274795	Main Lot	Avocado	HASS	HASS	05/03/2019	1	6	6	No	300	Surcos,	Registered nursery	No	Not Applicable	Yes	No	Not Registered	Chemical Organic	Chemical Biological Cultural	Otro	ACUEDUCTO	Export Farm, GlobalG.A.P.	ANTIOQUIA	GUARNE	YOLOMBAL	244104	Second diagnosis	5	No	2.5	17	No	Owned	Propietario	Paved	4	4	Vegetative cover life cycle until flowering, Use of pads,	Presencia y conservación de nichos ecológicos,	Use of biofertilizers, Use of biostimulants,	Establishes buffer zones or green areas on the property, Takes measures for the management and control of wastewater discharge on the property,	0.5	10480
86	270168	Main Lot	Avocado	HASS	HASS	01/10/2021	0.5	5	5	No	110	Tres Bolillos,	Registered nursery	No	Not Applicable	No	No	Not Registered	Chemical Organic	Chemical Biological Cultural	Fuentes naturales	NO REGISTRA	None	ANTIOQUIA	ABEJORRAL	SAN LUIS	240275	First diagnosis	3	No	0.5	18	No	Owned	Propietario	Unpaved	0	0	Use of pads,	bioinsecticidas y/o biofungicidas,	Use of biostimulants,	Does not use herbicides or chemical substances that may contaminate water bodies,	0	0
86	280301	Main Lot	Avocado	HASS	HASS	01/10/2021	0.5	5	5	No	110	Tres Bolillos,	Registered nursery	No	Not Applicable	Yes	No	Not Registered	Chemical Organic	Chemical Biological Cultural	Fuentes naturales	NO REGISTRA	None	ANTIOQUIA	ABEJORRAL	SAN LUIS	248769	Second diagnosis	3	No	0.5	18	No	Owned	Propietario	Unpaved	0	0	Use of pads,	Presencia y conservación de nichos ecológicos,	Use of biostimulants,	Does not use herbicides or chemical substances that may contaminate water bodies,	0.5	931
87	271428	Main Lot	Avocado	HASS	HASS	05/11/2014	1.2	5	4	No	500	Tres Bolillos,	Registered nursery	No	Not Applicable	No	No	Not Registered	Chemical Organic	Chemical Biological Cultural	Fuentes naturales	NO REGISTRA	Export Farm	ANTIOQUIA	ENTRERRIOS	EL PORVENIR	241355	First diagnosis	10	Si	1.3	6	No	Owned	Propietario	Paved	4	3	Herbaceous cover,	Presencia y conservación de nichos ecológicos,	Organic matter contribution for natural nutrition cycling,	Does not use herbicides or chemical substances that may contaminate water bodies,	1.2	1900
87	281018	Main Lot	Avocado	HASS	HASS	05/11/2014	1.2	5	4	No	500	Tres Bolillos,	Registered nursery	No	Not Applicable	No	No	Not Registered	Chemical Organic	Chemical Biological Cultural	Fuentes naturales	NO REGISTRA	Export Farm	ANTIOQUIA	ENTRERRIOS	EL PORVENIR	249402	Second diagnosis	10	Si	1.3	6	No	Owned	Propietario	Paved	4	3	Herbaceous cover,	Presencia y conservación de nichos ecológicos,	Organic matter contribution for natural nutrition cycling,	Does not use herbicides or chemical substances that may contaminate water bodies,	1.2	5000
88	270182	Main Lot	Avocado	HASS	HASS	01/05/2010	2.3	6	6	No	600	Tres Bolillos,	Registered nursery	No	Not Applicable	No	No	Not Registered	Chemical Organic	Chemical Biological Cultural	Fuentes naturales	NO REGISTRA	GAP, Export Farm	ANTIOQUIA	ABEJORRAL	SAN BERNARDO	240288	First diagnosis	14	Si	27	13	No	Owned	Propietario	Paved	4	5	Not Applicable	Not Applicable	Not Applicable	Not Applicable	2.3	11000
88	280736	Main Lot	Avocado	HASS	HASS	01/05/2010	2.3	6	6	No	600	Tres Bolillos,	Registered nursery	No	Not Applicable	No	No	Not Registered	Chemical Organic	Chemical Biological Cultural	Fuentes naturales	NO REGISTRA	GAP, Export Farm	ANTIOQUIA	ABEJORRAL	SAN BERNARDO	249144	Second diagnosis	14	Si	27	13	No	Owned	Propietario	Paved	4	5	Not Applicable	Not Applicable	Not Applicable	Not Applicable	2.3	11000
89	267557	Main Lot	Avocado	HASS	HASS	01/05/2018	0.25	5	5	No	100	Tres Bolillos,	Registered nursery	No	Not Applicable	Yes	No	Not Registered	Chemical Organic	Chemical Biological Cultural	Fuentes naturales	NO REGISTRA	Export Farm	ANTIOQUIA	GUARNE	LA MOSQUITA	238089	First diagnosis	6	Si	4.5	13	No	Contracted	Otro	Paved	3	4	Herbaceous cover,	bioinsecticidas y/o biofungicidas,	Organic matter contribution for natural nutrition cycling, Use of biostimulants,	Does not use herbicides or chemical substances that may contaminate water bodies,	0.25	1886
89	267558	LOTE SECUNDARIO	Avocado	HASS	HASS	01/01/2020	0.25	5	5	No	100	Tres Bolillos,	Registered nursery	No	Not Applicable	Yes	No	Not Registered	Chemical Organic	Chemical Biological Cultural	Fuentes naturales	NO REGISTRA	Export Farm	ANTIOQUIA	GUARNE	LA MOSQUITA	238089	First diagnosis	5	Si	4.5	13	No	Contracted	Otro	Paved	3	4	Herbaceous cover,	bioinsecticidas y/o biofungicidas,	Organic matter contribution for natural nutrition cycling, Use of biostimulants,	Does not use herbicides or chemical substances that may contaminate water bodies,	0.25	1500
89	280341	Main Lot	Avocado	HASS	HASS	01/05/2018	0.25	5	5	No	100	Tres Bolillos,	Registered nursery	No	Not Applicable	Yes	No	Not Registered	Chemical Organic	Chemical Biological Cultural	Fuentes naturales	NO REGISTRA	Export Farm	ANTIOQUIA	GUARNE	LA MOSQUITA	248800	Second diagnosis	6	Si	4.5	13	No	Contracted	Otro	Paved	3	4	Herbaceous cover,	bioinsecticidas y/o biofungicidas,	Organic matter contribution for natural nutrition cycling,	Does not use herbicides or chemical substances that may contaminate water bodies,	0.25	3386
89	280342	LOTE SECUNDARIO	Avocado	HASS	HASS	01/01/2020	0.25	5	5	No	100	Tres Bolillos,	Registered nursery	No	Not Applicable	Yes	No	Not Registered	Chemical Organic	Chemical Biological Cultural	Fuentes naturales	NO REGISTRA	Export Farm	ANTIOQUIA	GUARNE	LA MOSQUITA	248800	Second diagnosis	5	Si	4.5	13	No	Contracted	Otro	Paved	3	4	Herbaceous cover,	bioinsecticidas y/o biofungicidas,	Organic matter contribution for natural nutrition cycling,	Does not use herbicides or chemical substances that may contaminate water bodies,	0.25	1500
90	270155	Main Lot	Avocado	HASS	HASS	01/03/2018	0.5	7	7	No	172	Tres Bolillos,	Registered nursery	No	Not Applicable	No	No	Not Registered	Chemical Organic	Chemical Biological Cultural	Fuentes naturales	NO REGISTRA	None	ANTIOQUIA	SAN VICENTE	EL PORVENIR	240263	First diagnosis	6	No	0.5	9.8	No	Owned	Propietario	Paved	0	2	Not Applicable	Not Applicable	Not Applicable	Not Applicable	0.5	4000
90	280312	Main Lot	Avocado	HASS	HASS	01/03/2018	0.5	7	7	No	172	Tres Bolillos,	Registered nursery	No	Not Applicable	Yes	No	Not Registered	Chemical Organic	Chemical Biological Cultural	Fuentes naturales	NO REGISTRA	None	ANTIOQUIA	SAN VICENTE	EL PORVENIR	248777	Second diagnosis	6	No	0.5	9.8	No	Owned	Propietario	Paved	0	2	Not Applicable	Not Applicable	Not Applicable	Not Applicable	0.5	4000
91	270950	Main Lot	Avocado	HASS	HASS	13/03/2020	3.5	6	6	No	980	Tres Bolillos,	Registered nursery	No	Not Applicable	Yes	No	Not Registered	Chemical Organic	Chemical Biological Cultural	Otro	ACUEDUCTO	Export Farm, GlobalG.A.P.	ANTIOQUIA	SAN VICENTE	SAN NICOLAS	240937	First diagnosis	4	Si	12.5	10	No	Owned	Propietario	Paved	8	11	Use of pads,	Presencia y conservación de nichos ecológicos,	Organic matter contribution for natural nutrition cycling, Use of biofertilizers,	Establishes buffer zones or green areas on the property, Takes measures for the management and control of wastewater discharge on the property,	2	3000
91	278359	Main Lot	Avocado	HASS	HASS	13/03/2020	3.5	6	6	No	980	Tres Bolillos,	Registered nursery	No	Not Applicable	Yes	No	Not Registered	Chemical Organic	Chemical Biological Cultural	Otro	ACUEDUCTO	GAP, Export Farm, GlobalG.A.P., Rainforest	ANTIOQUIA	SAN VICENTE	SAN NICOLAS	247082	Second diagnosis	4	Si	12.5	10	No	Owned	Propietario	Paved	8	11	Herbaceous cover, Use of pads,	Evaluación de riesgos de los controles fitosanitarios, Presencia y conservación de nichos ecológicos, bioinsecticidas y/o biofungicidas,	Organic matter contribution for natural nutrition cycling, Use of biofertilizers, Use of biostimulants,	Takes measures for the management and control of wastewater discharge on the property, Does not use herbicides or chemical substances that may contaminate water bodies,	2	3700
92	271020	Main Lot	Avocado	HASS	HASS	13/03/2012	0.5	7	8	No	90	Surcos,	Registered nursery	No	Not Applicable	Yes	No	Not Registered	Chemical Organic	Chemical Biological Cultural	Otro	ACUEDUCTO	None	ANTIOQUIA	GUARNE	BRIZUELA	241002	First diagnosis	12	No	0.7	10	No	Owned	Propietario	Paved	2	3	Vegetative cover life cycle until flowering, Use of pads,	Presencia y conservación de nichos ecológicos,	Organic matter contribution for natural nutrition cycling,	Establishes buffer zones or green areas on the property,	0	0
92	274793	Main Lot	Avocado	HASS	HASS	13/03/2012	0.5	7	8	No	90	Surcos,	Registered nursery	No	Not Applicable	Yes	No	Not Registered	Chemical Organic	Chemical Biological Cultural	Otro	ACUEDUCTO	None	ANTIOQUIA	GUARNE	BRIZUELA	244102	Second diagnosis	12	No	0.7	10	No	Owned	Propietario	Paved	2	3	Herbaceous cover, Vegetative cover life cycle until flowering, Use of pads,	Medidas de mitigación y/o compensación por uso de control fitosanitario, Presencia y conservación de nichos ecológicos,	Use of biofertilizers, Use of biostimulants,	Establishes buffer zones or green areas on the property,	0.4	800
93	270953	Main Lot	Avocado	HASS	HASS	13/03/2021	3.8	6	6	No	1000	Surcos,	Registered nursery	No	Not Applicable	Yes	No	Not Registered	Chemical Organic	Chemical Biological Cultural	Fuentes naturales	NO REGISTRA	None	ANTIOQUIA	SAN VICENTE	SAN IGNACIO	240940	First diagnosis	3	No	5	17	No	Owned	Propietario	Paved	2	2	Not Applicable	Not Applicable	Not Applicable	Not Applicable	0	0
93	274791	Main Lot	Avocado	HASS	HASS	13/03/2021	3.8	6	6	No	1000	Surcos,	Registered nursery	No	Not Applicable	Yes	No	Not Registered	Chemical Organic	Chemical Biological Cultural	Fuentes naturales	NO REGISTRA	Export Farm, GlobalG.A.P.	ANTIOQUIA	SAN VICENTE	SAN IGNACIO	244100	Second diagnosis	3	No	5	17	No	Owned	Propietario	Paved	2	2	Use of pads,	Presencia y conservación de nichos ecológicos,	Use of biofertilizers, Use of biostimulants,	Takes measures for the management and control of wastewater discharge on the property,	2.5	3200
94	268495	Main Lot	Avocado	HASS	HASS	01/03/2018	3	6	6	No	850	Tres Bolillos,	Registered nursery	No	Not Applicable	Yes	No	Not Registered	Chemical Organic	Chemical Biological Cultural	Fuentes naturales	NO REGISTRA	Export Farm	ANTIOQUIA	JERICO	LA SELVA	238882	First diagnosis	6	No	13	9	No	Owned	Propietario	Paved	9	6	Herbaceous cover, Use of pads,	bioinsecticidas y/o biofungicidas,	Organic matter contribution for natural nutrition cycling, Use of biofertilizers,	Does not use herbicides or chemical substances that may contaminate water bodies,	0	0
94	280606	Main Lot	Avocado	HASS	HASS	01/03/2018	3	6	6	No	850	Tres Bolillos,	Registered nursery	No	Not Applicable	Yes	No	Not Registered	Chemical Organic	Chemical Biological Cultural	Fuentes naturales	NO REGISTRA	Export Farm	ANTIOQUIA	JERICO	LA SELVA	249037	Second diagnosis	6	No	13	9	No	Owned	Propietario	Paved	9	6	Herbaceous cover,	bioinsecticidas y/o biofungicidas,	Organic matter contribution for natural nutrition cycling,	Does not use herbicides or chemical substances that may contaminate water bodies,	3	1500
95	266612	Main Lot	Avocado	HASS	HASS	01/01/2021	1.1	7	7	No	230	Cuadro,	Registered nursery	No	Not Applicable	No	No	Not Registered	Chemical Organic	Chemical Biological Cultural	Fuentes naturales	NO REGISTRA	None	ANTIOQUIA	URRAO	LA HONDA	237233	First diagnosis	4	Si	4	9	No	Owned	Propietario	Paved	2	3	Herbaceous cover, Use of pads,	Evaluación de riesgos de los controles fitosanitarios, Medidas de mitigación y/o compensación por uso de control fitosanitario, bioinsecticidas y/o biofungicidas,	Organic matter contribution for natural nutrition cycling, Use of biofertilizers,	Takes measures for the management and control of wastewater discharge on the property, Does not use herbicides or chemical substances that may contaminate water bodies,	0	0
95	274162	Main Lot	Avocado	HASS	HASS	01/01/2021	1.1	7	7	No	230	Cuadro,	Registered nursery	No	Not Applicable	Yes	No	Not Registered	Chemical Organic	Chemical Biological Cultural	Fuentes naturales	NO REGISTRA	None	ANTIOQUIA	URRAO	LA HONDA	243586	Second diagnosis	4	Si	4	9	No	Owned	Propietario	Paved	2	3	Herbaceous cover, Use of pads,	Evaluación de riesgos de los controles fitosanitarios, Medidas de mitigación y/o compensación por uso de control fitosanitario, bioinsecticidas y/o biofungicidas,	Organic matter contribution for natural nutrition cycling, Use of biofertilizers,	Takes measures for the management and control of wastewater discharge on the property, Does not use herbicides or chemical substances that may contaminate water bodies,	1	1600
96	272272	Main Lot	Avocado	HASS	HASS	13/10/2019	11	6	5	No	3232	Tres Bolillos,	Registered nursery	No	Not Applicable	Yes	Yes	Drip irrigation	Chemical Organic	Chemical Biological Cultural	Fuentes naturales	NO REGISTRA	Export Farm, GlobalG.A.P.	ANTIOQUIA	SAN VICENTE	COMPAÑÍA	242050	First diagnosis	5	No	19.9998	15	No	Owned	Propietario	Paved	1	1	Herbaceous cover, Vegetative cover life cycle until flowering, Use of pads,	Presencia y conservación de nichos ecológicos,	Organic matter contribution for natural nutrition cycling, Use of biofertilizers,	Establishes buffer zones or green areas on the property,	9	27000
96	278429	Main Lot	Avocado	HASS	HASS	13/10/2019	11	6	5	No	3232	Tres Bolillos,	Registered nursery	No	Not Applicable	Yes	Yes	Drip irrigation	Chemical Organic	Chemical Biological Cultural	Fuentes naturales	NO REGISTRA	Export Farm, GlobalG.A.P.	ANTIOQUIA	SAN VICENTE	COMPAÑÍA	247149	Second diagnosis	5	No	19.9998	15	No	Owned	Propietario	Paved	1	1	Use of pads,	Medidas de mitigación y/o compensación por uso de control fitosanitario,	Use of biofertilizers,	Establishes buffer zones or green areas on the property,	10	62000
97	270983	Main Lot	Avocado	HASS	HASS	28/02/2019	0.72	6	6	No	300	Surcos,	Registered nursery	No	Not Applicable	Yes	No	Not Registered	Chemical Organic	Chemical Biological Cultural	Otro	ACUEDUCTO	None	ANTIOQUIA	GUARNE	LA CHARANGA	240970	First diagnosis	6	No	10	2	No	Owned	Propietario	Paved	2	4	Herbaceous cover, Vegetative cover life cycle until flowering,	Evaluación de riesgos de los controles fitosanitarios,	Organic matter contribution for natural nutrition cycling,	Establishes buffer zones or green areas on the property,	0	0
97	276633	Main Lot	Avocado	HASS	HASS	28/02/2019	0.72	6	6	No	300	Surcos,	Registered nursery	No	Not Applicable	Yes	No	Not Registered	Chemical Organic	Chemical Biological Cultural	Otro	ACUEDUCTO	None	ANTIOQUIA	GUARNE	LA CHARANGA	245644	Second diagnosis	6	No	10	2	No	Owned	Propietario	Paved	2	4	Herbaceous cover, Vegetative cover life cycle until flowering, Use of pads,	Presencia y conservación de nichos ecológicos, bioinsecticidas y/o biofungicidas,	Use of biofertilizers, Use of biostimulants,	Takes measures for the management and control of wastewater discharge on the property,	0	0
98	270952	Main Lot	Avocado	HASS	HASS	13/03/2019	1.5	6	5	No	450	Surcos,	Registered nursery	No	Not Applicable	No	No	Not Registered	Chemical Organic	Chemical Biological Cultural	Otro	ACUEDUCTO	None	ANTIOQUIA	SAN VICENTE	OVEJAS	240939	First diagnosis	5	No	3	15	No	Owned	Propietario	Paved	0	2	Not Applicable	Presencia y conservación de nichos ecológicos,	Organic matter contribution for natural nutrition cycling,	Establishes buffer zones or green areas on the property,	1	2300
98	278363	Main Lot	Avocado	HASS	HASS	13/03/2019	1.5	6	5	No	450	Surcos,	Registered nursery	No	Not Applicable	No	No	Not Registered	Chemical Organic	Chemical Biological Cultural	Otro	ACUEDUCTO	None	ANTIOQUIA	SAN VICENTE	OVEJAS	247087	Second diagnosis	5	No	3	15	No	Owned	Propietario	Paved	0	2	Not Applicable	Presencia y conservación de nichos ecológicos, bioinsecticidas y/o biofungicidas,	Use of biostimulants,	Establishes buffer zones or green areas on the property,	1	4300
99	268381	Main Lot	Avocado	HASS	HASS	01/08/2019	2	6	5	No	500	Tres Bolillos,	Vivero No registrado	No	Not Applicable	Yes	No	Not Registered	Chemical Organic	Chemical Biological Cultural	Fuentes naturales	NO REGISTRA	None	ANTIOQUIA	SAN PEDRO	PANTANILLO	238782	First diagnosis	5	Si	3	15	No	Owned	Propietario	Paved	3	6	Vegetative cover life cycle until flowering,	Presencia y conservación de nichos ecológicos,	Organic matter contribution for natural nutrition cycling,	Does not use herbicides or chemical substances that may contaminate water bodies,	1	500
99	274709	Main Lot	Avocado	HASS	HASS	01/08/2019	2	6	5	No	500	Tres Bolillos,	Vivero No registrado	No	Not Applicable	Yes	No	Not Registered	Chemical Organic	Chemical Biological Cultural	Fuentes naturales	NO REGISTRA	None	ANTIOQUIA	SAN PEDRO	PANTANILLO	244022	Second diagnosis	5	Si	3	15	No	Owned	Propietario	Paved	3	6	Herbaceous cover,	bioinsecticidas y/o biofungicidas,	Organic matter contribution for natural nutrition cycling,	Does not use herbicides or chemical substances that may contaminate water bodies,	2	7000
100	267008	Main Lot	Avocado	HASS	HASS	03/05/2019	1.5	7	6	No	285	Tres Bolillos,	Registered nursery	No	Not Applicable	Yes	No	Not Registered	Chemical Organic	Chemical Biological Cultural	Fuentes naturales	NO REGISTRA	Export Farm	ANTIOQUIA	SAN VICENTE	COMPAÑÍA	237586	First diagnosis	5	Si	15	6	No	Owned	Propietario	Paved	3	6	Herbaceous cover, Use of pads,	bioinsecticidas y/o biofungicidas,	Organic matter contribution for natural nutrition cycling, Use of biofertilizers,	Establishes buffer zones or green areas on the property, Takes measures for the management and control of wastewater discharge on the property,	0.5	1200
100	280107	Main Lot	Avocado	HASS	HASS	03/05/2019	1.5	7	6	No	285	Tres Bolillos,	Registered nursery	No	Not Applicable	Yes	No	Not Registered	Chemical Organic	Chemical Biological Cultural	Fuentes naturales	NO REGISTRA	Export Farm	ANTIOQUIA	SAN VICENTE	COMPAÑÍA	248594	Second diagnosis	5	Si	15	6	No	Owned	Propietario	Paved	3	6	Herbaceous cover, Use of pads,	Presencia y conservación de nichos ecológicos, bioinsecticidas y/o biofungicidas,	Organic matter contribution for natural nutrition cycling, Use of biofertilizers,	Establishes buffer zones or green areas on the property, Takes measures for the management and control of wastewater discharge on the property, Does not use herbicides or chemical substances that may contaminate water bodies,	1.5	3600
101	266853	Main Lot	Avocado	HASS	HASS	02/01/2022	1.8	6	6	No	500	Tres Bolillos,	Registered nursery	Yes	MAIZ	No	No	Not Registered	Chemical Organic	Chemical Biological Cultural	Fuentes naturales	NO REGISTRA	None	ANTIOQUIA	SAN VICENTE	SANTA ANA	237450	First diagnosis	3	Si	3.2	1	No	Owned	Propietario	Paved	4	3	Herbaceous cover, Use of pads,	bioinsecticidas y/o biofungicidas,	Organic matter contribution for natural nutrition cycling, Use of biofertilizers,	Establishes buffer zones or green areas on the property, Takes measures for the management and control of wastewater discharge on the property,	0	0
101	280100	Main Lot	Avocado	HASS	HASS	02/01/2022	1.8	6	6	No	500	Tres Bolillos,	Registered nursery	No	Not Applicable	Yes	No	Not Registered	Chemical Organic	Chemical Biological Cultural	Fuentes naturales	NO REGISTRA	None	ANTIOQUIA	SAN VICENTE	SANTA ANA	248587	Second diagnosis	3	Si	3.2	1	No	Owned	Propietario	Paved	4	3	Herbaceous cover, Use of pads,	Presencia y conservación de nichos ecológicos, bioinsecticidas y/o biofungicidas,	Organic matter contribution for natural nutrition cycling, Use of biofertilizers,	Establishes buffer zones or green areas on the property, Takes measures for the management and control of wastewater discharge on the property, Does not use herbicides or chemical substances that may contaminate water bodies,	1.8	4200
102	262846	Main Lot	Avocado	HASS	HASS	17/08/2014	2.3	6	7	No	650	Tres Bolillos,	Registered nursery	No	Not Applicable	Yes	No	Not Registered	Chemical Organic	Chemical Biological Cultural	Fuentes naturales	NO REGISTRA	Export Farm	ANTIOQUIA	SAN VICENTE	LA MAGDALENA	234041	First diagnosis	10	Si	4	10	No	Owned	Propietario	Paved	4	4	Herbaceous cover, Use of pads,	Presencia y conservación de nichos ecológicos, bioinsecticidas y/o biofungicidas,	Organic matter contribution for natural nutrition cycling, Use of biofertilizers,	Establishes buffer zones or green areas on the property, Takes measures for the management and control of wastewater discharge on the property,	1.8	13000
102	280069	Main Lot	Avocado	HASS	HASS	17/08/2014	2.3	6	7	No	650	Tres Bolillos,	Registered nursery	No	Not Applicable	Yes	No	Not Registered	Chemical Organic	Chemical Biological Cultural	Fuentes naturales	NO REGISTRA	None	ANTIOQUIA	SAN VICENTE	LA MAGDALENA	248559	Second diagnosis	10	Si	4	10	No	Owned	Propietario	Paved	4	4	Herbaceous cover, Use of pads,	Presencia y conservación de nichos ecológicos, bioinsecticidas y/o biofungicidas,	Organic matter contribution for natural nutrition cycling, Use of biofertilizers,	Establishes buffer zones or green areas on the property, Takes measures for the management and control of wastewater discharge on the property,	2.3	24800
103	266827	Main Lot	Avocado	HASS	HASS	02/05/2018	4	6	6	No	750	Tres Bolillos,	Registered nursery	No	Not Applicable	Yes	No	Not Registered	Chemical Organic	Chemical Biological Cultural	Fuentes naturales	NO REGISTRA	Export Farm	ANTIOQUIA	SAN VICENTE	LA MAGDALENA	237420	First diagnosis	6	Si	16	9	No	Owned	Propietario	Paved	3	3	Herbaceous cover, Use of pads,	bioinsecticidas y/o biofungicidas,	Organic matter contribution for natural nutrition cycling, Use of biofertilizers,	Establishes buffer zones or green areas on the property, Takes measures for the management and control of wastewater discharge on the property,	3	9500
103	280078	Main Lot	Avocado	HASS	HASS	02/05/2018	4	6	6	No	750	Tres Bolillos,	Registered nursery	No	Not Applicable	Yes	No	Not Registered	Chemical Organic	Chemical Biological Cultural	Fuentes naturales	NO REGISTRA	None	ANTIOQUIA	SAN VICENTE	LA MAGDALENA	248567	Second diagnosis	6	Si	16	9	No	Owned	Propietario	Paved	3	3	Herbaceous cover, Use of pads,	Presencia y conservación de nichos ecológicos, bioinsecticidas y/o biofungicidas,	Organic matter contribution for natural nutrition cycling, Use of biofertilizers,	Establishes buffer zones or green areas on the property, Takes measures for the management and control of wastewater discharge on the property,	2	14000
104	270162	Main Lot	Avocado	HASS	HASS	01/05/2018	0.5	6	6	No	138	Tres Bolillos,	Registered nursery	No	Not Applicable	No	No	Not Registered	Chemical Organic	Chemical Biological Cultural	Otro	acueducto	None	ANTIOQUIA	SAN VICENTE	LA PORQUERA	240269	First diagnosis	6	No	0.5	7	No	Owned	Propietario	Paved	1	3	Herbaceous cover,	Not Applicable	Use of biofertilizers,	Not Applicable	0.5	1000
104	281925	Main Lot	Avocado	HASS	HASS	01/05/2018	0.5	6	6	No	138	Tres Bolillos,	Registered nursery	No	Not Applicable	Yes	No	Not Registered	Chemical Organic	Chemical Biological Cultural	Otro	acueducto	None	ANTIOQUIA	SAN VICENTE	LA PORQUERA	250121	Second diagnosis	6	No	0.5	7	No	Owned	Propietario	Paved	1	3	Herbaceous cover,	Not Applicable	Use of biofertilizers,	Not Applicable	0.5	1000
105	270053	Main Lot	Avocado	HASS	HASS	01/02/2017	0.5	5	5	No	180	Tres Bolillos,	Registered nursery	No	Not Applicable	Yes	No	Not Registered	Chemical Organic	Chemical Biological Cultural	Otro	acueducto	Export Farm	ANTIOQUIA	SAN VICENTE	CHAPARRAL	240173	First diagnosis	8	Si	0.5	16	No	Owned	Propietario	Paved	4	3	Herbaceous cover,	bioinsecticidas y/o biofungicidas,	Use of biostimulants,	Does not use herbicides or chemical substances that may contaminate water bodies,	0.5	3500
105	280351	Main Lot	Avocado	HASS	HASS	01/02/2017	0.5	5	5	No	180	Tres Bolillos,	Registered nursery	No	Not Applicable	Yes	No	Not Registered	Chemical Organic	Chemical Biological Cultural	Otro	acueducto	Export Farm	ANTIOQUIA	SAN VICENTE	CHAPARRAL	248808	Second diagnosis	8	Si	0.5	16	No	Owned	Propietario	Paved	4	3	Herbaceous cover,	bioinsecticidas y/o biofungicidas,	Use of biostimulants,	Does not use herbicides or chemical substances that may contaminate water bodies,	0.5	10500
106	270195	Main Lot	Avocado	HASS	HASS	01/05/2018	0.5	5	5	No	200	Tres Bolillos,	Registered nursery	No	Not Applicable	Yes	No	Not Registered	Chemical Organic	Chemical Biological Cultural	Otro	acueducto	Export Farm	ANTIOQUIA	SAN VICENTE	CARMELO	240300	First diagnosis	6	Si	0.5	10	No	Owned	Propietario	Paved	4	3	Herbaceous cover,	bioinsecticidas y/o biofungicidas,	Use of biostimulants,	Not Applicable	0	0
106	280293	Main Lot	Avocado	HASS	HASS	01/05/2018	0.5	5	5	No	200	Tres Bolillos,	Registered nursery	No	Not Applicable	Yes	No	Not Registered	Chemical Organic	Chemical Biological Cultural	Otro	acueducto	Export Farm	ANTIOQUIA	SAN VICENTE	CARMELO	248761	Second diagnosis	6	Si	0.5	10	No	Owned	Propietario	Paved	4	3	Herbaceous cover,	bioinsecticidas y/o biofungicidas,	Use of biostimulants,	Not Applicable	0	0
107	271402	Main Lot	Avocado	HASS	HASS	04/07/2020	0.5	6	6	No	100	Curvas a nivel,	Registered nursery	No	Not Applicable	No	No	Not Registered	Chemical Organic	Chemical Biological Cultural	Fuentes naturales	NO REGISTRA	None	ANTIOQUIA	SAN VICENTE	CARMELO	241333	First diagnosis	4	No	0.5	12	No	Owned	Aparcería	Paved	2	2	Use of pads,	bioinsecticidas y/o biofungicidas,	Use of biofertilizers, Use of biostimulants,	Does not use herbicides or chemical substances that may contaminate water bodies,	0.5	5000
107	280355	Main Lot	Avocado	HASS	HASS	04/07/2020	0.5	6	6	No	100	Curvas a nivel,	Registered nursery	No	Not Applicable	No	No	Not Registered	Chemical Organic	Chemical Biological Cultural	Fuentes naturales	NO REGISTRA	None	ANTIOQUIA	SAN VICENTE	CARMELO	248812	Second diagnosis	4	No	0.5	12	No	Owned	Aparcería	Paved	2	2	Use of pads,	bioinsecticidas y/o biofungicidas,	Use of biofertilizers,	Does not use herbicides or chemical substances that may contaminate water bodies,	0.5	5000
108	269910	Main Lot	Avocado	HASS	HASS	06/06/2021	0.5	7	7	No	130	Cuadro,	Registered nursery	No	Not Applicable	No	No	Not Registered	Chemical	Chemical	Fuentes naturales	NO REGISTRA	None	ANTIOQUIA	SANTAFE DE ANTIOQUIA	FATIMA	240051	First diagnosis	3	Si	1	29	No	Owned	Propietario	Paved	3	4	Not Applicable	Not Applicable	Not Applicable	Not Applicable	0	0
108	274679	Main Lot	Avocado	HASS	HASS	06/06/2021	0.5	7	7	No	130	Cuadro,	Registered nursery	No	Not Applicable	No	No	Not Registered	Chemical Organic	Chemical Biological Cultural	Fuentes naturales	NO REGISTRA	None	ANTIOQUIA	SANTAFE DE ANTIOQUIA	FATIMA	243996	Second diagnosis	3	Si	1	29	No	Owned	Propietario	Paved	3	4	Herbaceous cover, Use of pads,	Evaluación de riesgos de los controles fitosanitarios, Medidas de mitigación y/o compensación por uso de control fitosanitario, Presencia y conservación de nichos ecológicos, bioinsecticidas y/o biofungicidas,	Organic matter contribution for natural nutrition cycling, Use of biofertilizers,	Establishes buffer zones or green areas on the property, Does not use herbicides or chemical substances that may contaminate water bodies,	0	0
109	267534	Main Lot	Avocado	HASS	HASS	04/10/2018	1	6	6	No	280	Cuadro,	Registered nursery	Yes	Coffee	Yes	No	Not Registered	Chemical Organic	Chemical Biological Cultural	Fuentes naturales	NO REGISTRA	None	ANTIOQUIA	CAICEDO	LA CORTADA	238067	First diagnosis	6	Si	2	10	No	Owned	Propietario	Paved	2	2	Use of pads,	bioinsecticidas y/o biofungicidas,	Use of biofertilizers,	Does not use herbicides or chemical substances that may contaminate water bodies,	0	0
109	274361	Main Lot	Avocado	HASS	HASS	04/10/2018	1	6	6	No	280	Cuadro,	Registered nursery	Yes	Coffee	Yes	No	Not Registered	Chemical Organic	Chemical Biological Cultural	Fuentes naturales	NO REGISTRA	None	ANTIOQUIA	CAICEDO	LA CORTADA	243756	Second diagnosis	6	Si	2	10	No	Owned	Propietario	Paved	2	2	Use of pads,	bioinsecticidas y/o biofungicidas,	Use of biofertilizers,	Does not use herbicides or chemical substances that may contaminate water bodies,	1	3228
110	267529	Main Lot	Avocado	HASS	HASS	04/09/2018	1.7	5	6	No	560	Cuadro,	Registered nursery	No	Not Applicable	Yes	No	Not Registered	Chemical Organic	Chemical Biological Cultural	Fuentes naturales	NO REGISTRA	Export Farm	ANTIOQUIA	CAICEDO	SAN JUAN	238060	First diagnosis	6	Si	3	12	No	Owned	Propietario	Paved	5	5	Use of pads,	bioinsecticidas y/o biofungicidas,	Use of biofertilizers,	Does not use herbicides or chemical substances that may contaminate water bodies,	0	0
110	274352	Main Lot	Avocado	HASS	HASS	04/09/2018	1.7	5	6	No	560	Cuadro,	Registered nursery	No	Not Applicable	Yes	No	Not Registered	Chemical Organic	Chemical Biological Cultural	Fuentes naturales	NO REGISTRA	Export Farm	ANTIOQUIA	CAICEDO	SAN JUAN	243747	Second diagnosis	6	Si	3	12	No	Owned	Propietario	Paved	5	5	Use of pads,	bioinsecticidas y/o biofungicidas,	Use of biofertilizers,	Does not use herbicides or chemical substances that may contaminate water bodies,	1.7	5000
111	267511	Main Lot	Avocado	HASS	HASS	04/08/2018	2.9	6	7	No	500	Cuadro,	Registered nursery	No	Not Applicable	Yes	No	Not Registered	Chemical Organic	Chemical Biological Cultural	Fuentes naturales	NO REGISTRA	GAP (Good Agricultural Practices)	ANTIOQUIA	CAICEDO	LA GARCIA	238044	First diagnosis	6	Si	8	13.2	No	Owned	Propietario	Paved	4	3	Use of pads,	bioinsecticidas y/o biofungicidas,	Use of biofertilizers,	Does not use herbicides or chemical substances that may contaminate water bodies,	0	0
111	274354	Main Lot	Avocado	HASS	HASS	04/08/2018	2.9	6	7	No	500	Cuadro,	Registered nursery	No	Not Applicable	Yes	No	Not Registered	Chemical Organic	Chemical Biological Cultural	Fuentes naturales	NO REGISTRA	GAP (Good Agricultural Practices)	ANTIOQUIA	CAICEDO	LA GARCIA	243749	Second diagnosis	6	Si	8	13.2	No	Owned	Propietario	Paved	4	3	Use of pads,	bioinsecticidas y/o biofungicidas,	Use of biofertilizers,	Does not use herbicides or chemical substances that may contaminate water bodies,	2.9	6000
112	267503	Main Lot	Avocado	HASS	HASS	04/06/2018	2.9	6	6	No	810	Cuadro,	Registered nursery	No	Not Applicable	Yes	No	Not Registered	Chemical Organic	Chemical Biological Cultural	Fuentes naturales	NO REGISTRA	Export Farm	ANTIOQUIA	CAICEDO	LA GARCIA	238037	First diagnosis	6	Si	12	15	No	Owned	Propietario	Paved	3	4	Use of pads,	bioinsecticidas y/o biofungicidas,	Use of biofertilizers,	Does not use herbicides or chemical substances that may contaminate water bodies,	1.4	5000
112	274324	Main Lot	Avocado	HASS	HASS	04/06/2018	2.9	6	6	No	810	Cuadro,	Registered nursery	No	Not Applicable	Yes	No	Not Registered	Chemical Organic	Chemical Biological Cultural	Fuentes naturales	NO REGISTRA	Export Farm	ANTIOQUIA	CAICEDO	LA GARCIA	243720	Second diagnosis	6	Si	12	15	No	Owned	Propietario	Paved	3	4	Use of pads,	bioinsecticidas y/o biofungicidas,	Use of biofertilizers,	Does not use herbicides or chemical substances that may contaminate water bodies,	1.4	9000
113	267508	Main Lot	Avocado	HASS	HASS	04/11/2016	1.5	6	7	No	350	Cuadro,	Registered nursery	No	Not Applicable	Yes	No	Not Registered	Chemical Organic	Chemical Biological Cultural	Fuentes naturales	NO REGISTRA	None	ANTIOQUIA	CAICEDO	LA GARCIA	238040	First diagnosis	8	Si	19	6.5	No	Owned	Propietario	Paved	1	2	Herbaceous cover,	bioinsecticidas y/o biofungicidas,	Use of biofertilizers,	Does not use herbicides or chemical substances that may contaminate water bodies,	0	0
113	274355	Main Lot	Avocado	HASS	HASS	04/11/2016	1.5	6	7	No	350	Cuadro,	Registered nursery	No	Not Applicable	Yes	No	Not Registered	Chemical Organic	Chemical Biological Cultural	Fuentes naturales	NO REGISTRA	None	ANTIOQUIA	CAICEDO	LA GARCIA	243750	Second diagnosis	8	Si	19	6.5	No	Owned	Propietario	Paved	1	2	Herbaceous cover,	bioinsecticidas y/o biofungicidas,	Use of biofertilizers,	Does not use herbicides or chemical substances that may contaminate water bodies,	1.5	5300
114	267524	Main Lot	Avocado	HASS	HASS	04/07/2019	2.9	6	6	No	800	Cuadro,	Registered nursery	No	Not Applicable	Yes	No	Not Registered	Chemical Organic	Chemical Biological Cultural	Fuentes naturales	NO REGISTRA	None	ANTIOQUIA	CAICEDO	LA GARCIA	238057	First diagnosis	5	Si	5	12.1	No	Contracted	Propietario	Paved	4	4	Use of pads,	bioinsecticidas y/o biofungicidas,	Use of biofertilizers,	Does not use herbicides or chemical substances that may contaminate water bodies,	0	0
114	274357	Main Lot	Avocado	HASS	HASS	04/07/2019	2.9	6	6	No	800	Cuadro,	Registered nursery	No	Not Applicable	Yes	No	Not Registered	Chemical Organic	Chemical Biological Cultural	Fuentes naturales	NO REGISTRA	None	ANTIOQUIA	CAICEDO	LA GARCIA	243752	Second diagnosis	5	Si	5	12.1	No	Contracted	Propietario	Paved	4	4	Use of pads,	bioinsecticidas y/o biofungicidas,	Use of biofertilizers,	Does not use herbicides or chemical substances that may contaminate water bodies,	1.2	4600
115	267540	Main Lot	Avocado	HASS	HASS	04/10/2018	1.8	7	7	No	370	Cuadro,	Registered nursery	Yes	Coffee	Yes	No	Not Registered	Chemical Organic	Chemical Biological Cultural	Fuentes naturales	NO REGISTRA	None	ANTIOQUIA	CAICEDO	LOS PINOS	238071	First diagnosis	6	Si	3	9.8	No	Owned	Propietario	Paved	3	3	Use of pads,	bioinsecticidas y/o biofungicidas,	Use of biofertilizers,	Does not use herbicides or chemical substances that may contaminate water bodies,	0	0
115	274374	Main Lot	Avocado	HASS	HASS	04/10/2018	1.8	7	7	No	370	Cuadro,	Registered nursery	Yes	Coffee	Yes	No	Not Registered	Chemical Organic	Chemical Biological Cultural	Fuentes naturales	NO REGISTRA	None	ANTIOQUIA	CAICEDO	LOS PINOS	243768	Second diagnosis	6	Si	3	9.8	No	Owned	Propietario	Paved	3	3	Use of pads,	bioinsecticidas y/o biofungicidas,	Use of biofertilizers,	Does not use herbicides or chemical substances that may contaminate water bodies,	1.8	4132
116	267542	Main Lot	Avocado	HASS	HASS	04/10/2021	0.5	6	6	No	138	Cuadro,	Registered nursery	No	Not Applicable	Yes	No	Not Registered	Chemical Organic	Chemical Biological Cultural	Fuentes naturales	NO REGISTRA	None	ANTIOQUIA	CAICEDO	ROMERAL	238075	First diagnosis	3	Si	1.5	11	No	Owned	Propietario	Paved	3	4	Not Applicable	Not Applicable	Not Applicable	Not Applicable	0	0
116	274377	Main Lot	Avocado	HASS	HASS	04/10/2021	0.5	6	6	No	138	Cuadro,	Registered nursery	No	Not Applicable	Yes	No	Not Registered	Chemical Organic	Chemical Biological Cultural	Fuentes naturales	NO REGISTRA	None	ANTIOQUIA	CAICEDO	ROMERAL	243770	Second diagnosis	3	Si	1.5	11	No	Owned	Propietario	Paved	3	4	Herbaceous cover,	bioinsecticidas y/o biofungicidas,	Organic matter contribution for natural nutrition cycling,	Does not use herbicides or chemical substances that may contaminate water bodies,	0.5	2980
117	270164	Main Lot	Avocado	HASS	HASS	01/06/2018	0.5	6	6	Yes	100	Tres Bolillos,	Registered nursery	No	Not Applicable	No	No	Not Registered	Chemical Organic	Chemical Biological Cultural	Otro	acueducto	None	ANTIOQUIA	PEÑOL	EL MARIAL	240271	First diagnosis	6	Si	2	9	No	Owned	Propietario	Paved	1	2	Use of pads,	Not Applicable	Use of biostimulants,	Not Applicable	0	0
117	280454	Main Lot	Avocado	HASS	HASS	01/06/2018	0.5	6	6	No	100	Tres Bolillos,	Registered nursery	No	Not Applicable	No	No	Not Registered	Chemical Organic	Chemical Biological Cultural	Otro	acueducto	None	ANTIOQUIA	PEÑOL	EL MARIAL	248893	Second diagnosis	6	Si	2	9	No	Owned	Propietario	Paved	1	2	Use of pads,	Not Applicable	Use of biofertilizers,	Not Applicable	0	0
118	267771	Main Lot	Avocado	HASS	HASS	01/02/2000	5	7	6	No	1200	Surcos,	Registered nursery	No	Not Applicable	Yes	No	Not Registered	Chemical Organic	Chemical Biological Cultural	Fuentes naturales	NO REGISTRA	GAP, Export Farm	ANTIOQUIA	GUARNE	ALTO DE LA VIRGEN	238274	First diagnosis	25	Si	6	3	No	Owned	Propietario	Paved	5	5	Herbaceous cover, Vegetative cover life cycle until flowering,	Evaluación de riesgos de los controles fitosanitarios, Medidas de mitigación y/o compensación por uso de control fitosanitario, Presencia y conservación de nichos ecológicos,	Organic matter contribution for natural nutrition cycling, Use of biofertilizers, Use of biostimulants,	Establishes buffer zones or green areas on the property, Takes measures for the management and control of wastewater discharge on the property,	0	0
118	276631	Main Lot	Avocado	HASS	HASS	01/02/2000	5	7	6	No	1200	Surcos,	Registered nursery	No	Not Applicable	Yes	No	Not Registered	Chemical Organic	Chemical Biological Cultural	Fuentes naturales	NO REGISTRA	Export Farm	ANTIOQUIA	GUARNE	ALTO DE LA VIRGEN	245642	Second diagnosis	25	Si	6	3	No	Owned	Propietario	Paved	5	5	Vegetative cover life cycle until flowering, Use of pads,	Presencia y conservación de nichos ecológicos, bioinsecticidas y/o biofungicidas,	Use of biofertilizers, Use of biostimulants,	Takes measures for the management and control of wastewater discharge on the property,	2.5	7500
119	270153	Main Lot	Avocado	HASS	HASS	01/05/2019	4.5	6	6	No	1200	Tres Bolillos,	Procedente de su predio	No	Not Applicable	No	No	Not Registered	Chemical Organic	Chemical Biological Cultural	Fuentes naturales	NO REGISTRA	GAP, Export Farm	ANTIOQUIA	SONSON	LA HONDA	240261	First diagnosis	5	Si	6.5	2.9	No	Owned	Propietario	Paved	3	4	Herbaceous cover,	bioinsecticidas y/o biofungicidas,	Use of biostimulants,	Not Applicable	4.5	15000
119	280704	Main Lot	Avocado	HASS	HASS	01/05/2019	4.5	6	6	No	1200	Tres Bolillos,	Procedente de su predio	No	Not Applicable	No	No	Not Registered	Chemical Organic	Chemical Biological Cultural	Fuentes naturales	NO REGISTRA	GAP, Export Farm	ANTIOQUIA	SONSON	LA HONDA	249116	Second diagnosis	5	Si	6.5	2.9	No	Owned	Propietario	Paved	3	4	Herbaceous cover,	bioinsecticidas y/o biofungicidas,	Use of biofertilizers,	Not Applicable	4.5	32000
120	271203	Main Lot	Avocado	HASS	HASS	03/06/2017	3	6	6	No	600	Surcos,	Registered nursery	No	Not Applicable	Yes	No	Not Registered	Chemical Organic	Chemical Biological Cultural	Fuentes naturales	NO REGISTRA	Export Farm, GlobalG.A.P., Rainforest	ANTIOQUIA	SONSON	LLANADAS	241166	First diagnosis	7	No	3	5.5	No	Owned	Propietario	Unpaved	0	0	Use of pads,	Presencia y conservación de nichos ecológicos,	Use of biofertilizers, Use of biostimulants,	Not Applicable	3	9000
120	280701	Main Lot	Avocado	HASS	HASS	03/06/2017	3	6	6	No	600	Surcos,	Registered nursery	No	Not Applicable	Yes	No	Not Registered	Chemical Organic	Chemical Biological Cultural	Fuentes naturales	NO REGISTRA	Export Farm, GlobalG.A.P., Rainforest	ANTIOQUIA	SONSON	LLANADAS	249113	Second diagnosis	7	No	3	5.5	No	Owned	Propietario	Unpaved	0	0	Use of pads,	Presencia y conservación de nichos ecológicos,	Use of biofertilizers, Use of biostimulants,	Not Applicable	3	9000
121	271396	Main Lot	Avocado	HASS	HASS	04/06/2021	2.1	6	6	No	600	Tres Bolillos,	Registered nursery	No	Not Applicable	Yes	No	Not Registered	Chemical Organic	Chemical Biological Cultural	Fuentes naturales	NO REGISTRA	Export Farm	ANTIOQUIA	SONSON	SIRGUA ARRIBA	241327	First diagnosis	3	No	11	14	No	Owned	Aparcería	Paved	0	4	Herbaceous cover, Vegetative cover life cycle until flowering, Use of pads,	Medidas de mitigación y/o compensación por uso de control fitosanitario, Presencia y conservación de nichos ecológicos,	Use of biofertilizers, Use of biostimulants,	Not Applicable	0	0
121	281926	Main Lot	Avocado	HASS	HASS	04/06/2021	2.1	6	6	No	600	Tres Bolillos,	Registered nursery	No	Not Applicable	Yes	No	Not Registered	Chemical Organic	Chemical Biological Cultural	Fuentes naturales	NO REGISTRA	Export Farm	ANTIOQUIA	SONSON	SIRGUA ARRIBA	250122	Second diagnosis	3	No	11	14	No	Owned	Aparcería	Paved	0	4	Herbaceous cover, Vegetative cover life cycle until flowering, Use of pads,	Medidas de mitigación y/o compensación por uso de control fitosanitario, Presencia y conservación de nichos ecológicos,	Use of biofertilizers, Use of biostimulants,	Not Applicable	0	0
122	271205	Main Lot	Avocado	HASS	HASS	03/03/2018	3	6	6	No	500	Cuadro,	Registered nursery	No	Not Applicable	Yes	No	Not Registered	Chemical Organic	Chemical Biological Cultural	Fuentes naturales	NO REGISTRA	Export Farm	ANTIOQUIA	SONSON	LLANADAS	241167	First diagnosis	6	No	3	6.8	No	Owned	Propietario	Unpaved	0	0	Herbaceous cover, Vegetative cover life cycle until flowering, Use of pads,	Presencia y conservación de nichos ecológicos, bioinsecticidas y/o biofungicidas,	Use of biofertilizers, Use of biostimulants,	Not Applicable	3	14000
122	280434	Main Lot	Avocado	HASS	HASS	03/03/2018	3	6	6	No	500	Cuadro,	Registered nursery	No	Not Applicable	Yes	No	Not Registered	Chemical Organic	Chemical Biological Cultural	Fuentes naturales	NO REGISTRA	Export Farm	ANTIOQUIA	SONSON	LLANADAS	248878	Second diagnosis	6	No	3	6.8	No	Owned	Propietario	Unpaved	0	0	Vegetative cover life cycle until flowering, Use of pads,	Presencia y conservación de nichos ecológicos, bioinsecticidas y/o biofungicidas,	Use of biofertilizers,	Not Applicable	3	14000
123	266401	Main Lot	Avocado	HASS	HASS	02/03/2021	0.5	7	6	No	107	Surcos,	Registered nursery	No	Not Applicable	Yes	No	Not Registered	Chemical Organic	Chemical Biological Cultural	Otro	ACUEDUCTO	None	ANTIOQUIA	GUARNE	EL COLORADO	237051	First diagnosis	3	Si	0.5	8	No	Owned	Propietario	Paved	2	2	Herbaceous cover, Vegetative cover life cycle until flowering, Use of pads,		Organic matter contribution for natural nutrition cycling,	Establishes buffer zones or green areas on the property,	0	0
123	276614	Main Lot	Avocado	HASS	HASS	02/03/2021	0.5	7	6	No	107	Surcos,	Registered nursery	No	Not Applicable	Yes	No	Not Registered	Chemical Organic	Chemical Biological Cultural	Otro	ACUEDUCTO	GAP, Export Farm	ANTIOQUIA	GUARNE	EL COLORADO	245627	Second diagnosis	3	Si	0.5	8	No	Owned	Propietario	Paved	2	2	Herbaceous cover, Vegetative cover life cycle until flowering, Use of pads,	Presencia y conservación de nichos ecológicos, bioinsecticidas y/o biofungicidas,	Use of biofertilizers, Use of biostimulants,	Takes measures for the management and control of wastewater discharge on the property, Does not use herbicides or chemical substances that may contaminate water bodies,	0.5	1500
124	270264	Main Lot	Avocado	HASS	HASS	01/01/2013	0.7	6	6	No	200	Curvas a nivel,	Vivero No registrado	No	Not Applicable	No	No	Not Registered	Chemical Organic	Chemical Biological Cultural	Fuentes naturales	NO REGISTRA	Export Farm	ANTIOQUIA	ABEJORRAL	LA BETULIA	240356	First diagnosis	12	Si	1.5	6	No	Owned	Propietario	Paved	3	3	Vegetative cover life cycle until flowering, Use of pads,	Presencia y conservación de nichos ecológicos,	Use of biofertilizers, Use of biostimulants,	Not Applicable	0.7	5000
124	280314	Main Lot	Avocado	HASS	HASS	01/01/2013	0.7	6	6	No	200	Curvas a nivel,	Registered nursery	No	Not Applicable	No	No	Not Registered	Chemical Organic	Chemical Biological Cultural	Fuentes naturales	NO REGISTRA	Export Farm	ANTIOQUIA	ABEJORRAL	LA BETULIA	248779	Second diagnosis	12	Si	1.5	6	No	Owned	Propietario	Paved	3	3	Vegetative cover life cycle until flowering, Use of pads,	Presencia y conservación de nichos ecológicos,	Use of biofertilizers, Use of biostimulants,	Not Applicable	0.7	5000
125	266504	Main Lot	Avocado	HASS	HASS	01/04/2017	1.6	7	7	No	280	Cuadro,	Registered nursery	No	Not Applicable	Yes	No	Not Registered	Chemical Organic	Chemical Biological Cultural	Fuentes naturales	NO REGISTRA	Export Farm	ANTIOQUIA	JARDIN	GIBRALTAR	237144	First diagnosis	7	No	14	11	No	Owned	Otro	Paved	3	2	Herbaceous cover,	Medidas de mitigación y/o compensación por uso de control fitosanitario, Presencia y conservación de nichos ecológicos, bioinsecticidas y/o biofungicidas,	Organic matter contribution for natural nutrition cycling, Use of biofertilizers,	Takes measures for the management and control of wastewater discharge on the property, Does not use herbicides or chemical substances that may contaminate water bodies,	0	0
125	280279	Main Lot	Avocado	HASS	HASS	01/04/2017	1.6	7	7	No	280	Cuadro,	Registered nursery	No	Not Applicable	Yes	No	Not Registered	Chemical Organic	Chemical Biological Cultural	Fuentes naturales	NO REGISTRA	Export Farm	ANTIOQUIA	JARDIN	GIBRALTAR	248748	Second diagnosis	7	No	14	11	No	Owned	Otro	Paved	3	2	Herbaceous cover,	Medidas de mitigación y/o compensación por uso de control fitosanitario, bioinsecticidas y/o biofungicidas,	Organic matter contribution for natural nutrition cycling, Use of biofertilizers, Use of biostimulants,	Establishes buffer zones or green areas on the property, Takes measures for the management and control of wastewater discharge on the property, Does not use herbicides or chemical substances that may contaminate water bodies,	1	9000
126	266700	LOTE SECUNDARIO	Avocado	HASS	HASS	01/03/2019	0.1	6	4	No	50	Cuadro,	Registered nursery	No	Not Applicable	Yes	No	Not Registered	Chemical Organic	Chemical Biological Cultural	Fuentes naturales	NO REGISTRA	Export Farm	ANTIOQUIA	JARDIN	LA ARBOLEDA	237314	First diagnosis	5	Si	1.1	11	No	Owned	Propietario	Paved	3	4	Herbaceous cover,	Evaluación de riesgos de los controles fitosanitarios, Medidas de mitigación y/o compensación por uso de control fitosanitario, bioinsecticidas y/o biofungicidas,	Organic matter contribution for natural nutrition cycling, Use of biofertilizers, Use of biostimulants,	Takes measures for the management and control of wastewater discharge on the property, Does not use herbicides or chemical substances that may contaminate water bodies,	0	0
126	266699	Main Lot	Avocado	HASS	HASS	01/03/2021	0.4	6	4	No	170	Cuadro,	Registered nursery	Yes	Coffee	Yes	No	Not Registered	Chemical Organic	Chemical Biological Cultural	Fuentes naturales	NO REGISTRA	Export Farm	ANTIOQUIA	JARDIN	LA ARBOLEDA	237314	First diagnosis	3	Si	1.1	11	No	Owned	Propietario	Paved	3	4	Herbaceous cover,	Evaluación de riesgos de los controles fitosanitarios, Medidas de mitigación y/o compensación por uso de control fitosanitario, bioinsecticidas y/o biofungicidas,	Organic matter contribution for natural nutrition cycling, Use of biofertilizers, Use of biostimulants,	Takes measures for the management and control of wastewater discharge on the property, Does not use herbicides or chemical substances that may contaminate water bodies,	0	0
126	274165	LOTE SECUNDARIO	Avocado	HASS	HASS	01/03/2019	0.1	6	4	No	50	Cuadro,	Registered nursery	No	Not Applicable	Yes	No	Not Registered	Chemical Organic	Chemical Biological Cultural	Fuentes naturales	NO REGISTRA	Export Farm	ANTIOQUIA	JARDIN	LA ARBOLEDA	243588	Second diagnosis	5	Si	1.1	11	No	Owned	Propietario	Paved	3	4	Herbaceous cover,	Evaluación de riesgos de los controles fitosanitarios, Medidas de mitigación y/o compensación por uso de control fitosanitario, bioinsecticidas y/o biofungicidas,	Organic matter contribution for natural nutrition cycling, Use of biofertilizers, Use of biostimulants,	Takes measures for the management and control of wastewater discharge on the property, Does not use herbicides or chemical substances that may contaminate water bodies,	0	0
126	274164	Main Lot	Avocado	HASS	HASS	01/03/2021	0.4	6	4	No	170	Cuadro,	Registered nursery	Yes	Coffee	Yes	No	Not Registered	Chemical Organic	Chemical Biological Cultural	Fuentes naturales	NO REGISTRA	Export Farm	ANTIOQUIA	JARDIN	LA ARBOLEDA	243588	Second diagnosis	3	Si	1.1	11	No	Owned	Propietario	Paved	3	4	Herbaceous cover,	Evaluación de riesgos de los controles fitosanitarios, Medidas de mitigación y/o compensación por uso de control fitosanitario, bioinsecticidas y/o biofungicidas,	Organic matter contribution for natural nutrition cycling, Use of biofertilizers, Use of biostimulants,	Takes measures for the management and control of wastewater discharge on the property, Does not use herbicides or chemical substances that may contaminate water bodies,	0.4	3000
127	266678	LOTE SECUNDARIO	Avocado	REED	No HASS	01/01/2012	0.3	7	7	No	35	Cuadro,	Vivero No registrado	No	Not Applicable	Yes	No	Not Registered	Chemical Organic	Chemical Biological Cultural	Fuentes naturales	NO REGISTRA	None	ANTIOQUIA	JARDIN	LA ARBOLEDA	237294	First diagnosis	13	No	6.4	15	No	Owned	Otro	Paved	3	2	Herbaceous cover,	Medidas de mitigación y/o compensación por uso de control fitosanitario, bioinsecticidas y/o biofungicidas,	Organic matter contribution for natural nutrition cycling, Use of biofertilizers,	Does not use herbicides or chemical substances that may contaminate water bodies,	0.3	4000
127	266675	Main Lot	Avocado	HASS	HASS	01/02/2017	2.7	6	5	No	700	Cuadro,	Registered nursery	No	Not Applicable	Yes	No	Not Registered	Chemical Organic	Chemical Biological Cultural	Fuentes naturales	NO REGISTRA	Export Farm	ANTIOQUIA	JARDIN	LA ARBOLEDA	237294	First diagnosis	8	No	6.4	15	No	Owned	Otro	Paved	3	2	Herbaceous cover,	Medidas de mitigación y/o compensación por uso de control fitosanitario, bioinsecticidas y/o biofungicidas,	Organic matter contribution for natural nutrition cycling, Use of biofertilizers,	Does not use herbicides or chemical substances that may contaminate water bodies,	0	0
127	274596	Main Lot	Avocado	HASS	HASS	01/02/2017	2.7	6	5	No	700	Cuadro,	Registered nursery	No	Not Applicable	Yes	No	Not Registered	Chemical Organic	Chemical Biological Cultural	Fuentes naturales	NO REGISTRA	Export Farm	ANTIOQUIA	JARDIN	LA ARBOLEDA	243923	Second diagnosis	8	No	6.4	15	No	Owned	Otro	Paved	3	2	Herbaceous cover,	bioinsecticidas y/o biofungicidas,	Organic matter contribution for natural nutrition cycling, Use of biofertilizers,	Takes measures for the management and control of wastewater discharge on the property, Does not use herbicides or chemical substances that may contaminate water bodies,	2.7	23000
127	274597	LOTE SECUNDARIO	Avocado	REED	No HASS	01/01/2012	0.3	7	7	No	35	Cuadro,	Vivero No registrado	No	Not Applicable	Yes	No	Not Registered	Chemical Organic	Chemical Biological Cultural	Fuentes naturales	NO REGISTRA	None	ANTIOQUIA	JARDIN	LA ARBOLEDA	243923	Second diagnosis	13	No	6.4	15	No	Owned	Otro	Paved	3	2	Herbaceous cover,	bioinsecticidas y/o biofungicidas,	Organic matter contribution for natural nutrition cycling, Use of biofertilizers,	Takes measures for the management and control of wastewater discharge on the property, Does not use herbicides or chemical substances that may contaminate water bodies,	0.3	1000
128	269831	Main Lot	Avocado	HASS	HASS	01/04/2018	1.4	7	7	No	290	Cuadro,	Vivero No registrado	No	Not Applicable	Yes	No	Not Registered	Chemical Organic	Chemical Biological Cultural	Fuentes naturales	NO REGISTRA	Export Farm	ANTIOQUIA	JARDIN	EL SALADO	239985	First diagnosis	6	No	4.48	15	No	Owned	Otro	Paved	3	2	Herbaceous cover,	Evaluación de riesgos de los controles fitosanitarios, bioinsecticidas y/o biofungicidas,	Organic matter contribution for natural nutrition cycling, Use of biofertilizers, Use of biostimulants,	Takes measures for the management and control of wastewater discharge on the property,	0	0
128	269832	LOTE SECUNDARIO	Avocado	HASS	HASS	01/02/2022	2.8	6	6	No	800	Cuadro,	Registered nursery	No	Not Applicable	Yes	No	Not Registered	Chemical Organic	Chemical Biological Cultural	Fuentes naturales	NO REGISTRA	Export Farm	ANTIOQUIA	JARDIN	EL SALADO	239985	First diagnosis	3	No	4.48	15	No	Owned	Otro	Paved	3	2	Herbaceous cover,	Evaluación de riesgos de los controles fitosanitarios, bioinsecticidas y/o biofungicidas,	Organic matter contribution for natural nutrition cycling, Use of biofertilizers, Use of biostimulants,	Takes measures for the management and control of wastewater discharge on the property,	0	0
128	274199	Main Lot	Avocado	HASS	HASS	01/04/2018	1.4	7	7	No	290	Cuadro,	Vivero No registrado	No	Not Applicable	Yes	No	Not Registered	Chemical Organic	Chemical Biological Cultural	Fuentes naturales	NO REGISTRA	Export Farm	ANTIOQUIA	JARDIN	EL SALADO	243616	Second diagnosis	6	No	4.48	15	No	Owned	Otro	Paved	3	2	Herbaceous cover,	Medidas de mitigación y/o compensación por uso de control fitosanitario, bioinsecticidas y/o biofungicidas,	Organic matter contribution for natural nutrition cycling, Use of biofertilizers,	Takes measures for the management and control of wastewater discharge on the property, Does not use herbicides or chemical substances that may contaminate water bodies,	1	2500
128	274200	LOTE SECUNDARIO	Avocado	HASS	HASS	01/02/2022	2.8	6	6	No	800	Cuadro,	Registered nursery	No	Not Applicable	Yes	No	Not Registered	Chemical Organic	Chemical Biological Cultural	Fuentes naturales	NO REGISTRA	Export Farm	ANTIOQUIA	JARDIN	EL SALADO	243616	Second diagnosis	3	No	4.48	15	No	Owned	Otro	Paved	3	2	Herbaceous cover,	Medidas de mitigación y/o compensación por uso de control fitosanitario, bioinsecticidas y/o biofungicidas,	Organic matter contribution for natural nutrition cycling, Use of biofertilizers,	Takes measures for the management and control of wastewater discharge on the property, Does not use herbicides or chemical substances that may contaminate water bodies,	1	3800
129	271118	Main Lot	Avocado	HASS	HASS	01/02/2024	0.05	2	0.2	No	1300	Cuadro,	Other	No	Not Applicable	No	No	Not Registered	Chemical Organic	Chemical Biological Cultural	No tiene	NO REGISTRA	None	ANTIOQUIA	JARDIN	GIBRALTAR	241085	First diagnosis	1	No	0.08	2	No	Owned	Otro	Unpaved	0	0	Not Applicable	bioinsecticidas y/o biofungicidas,	Organic matter contribution for natural nutrition cycling, Use of biofertilizers,	Does not use herbicides or chemical substances that may contaminate water bodies,	0	0
129	274606	Main Lot	Avocado	HASS	HASS	01/02/2024	0.05	2	0.2	No	1300	Cuadro,	Other	No	Not Applicable	Yes	No	Not Registered	Chemical Organic	Chemical Biological Cultural	No tiene	NO REGISTRA	None	ANTIOQUIA	JARDIN	GIBRALTAR	243930	Second diagnosis	1	No	0.08	2	No	Owned	Otro	Unpaved	0	0	Not Applicable	Evaluación de riesgos de los controles fitosanitarios, Medidas de mitigación y/o compensación por uso de control fitosanitario, bioinsecticidas y/o biofungicidas,	Organic matter contribution for natural nutrition cycling, Use of biofertilizers,	Takes measures for the management and control of wastewater discharge on the property, Does not use herbicides or chemical substances that may contaminate water bodies,	0	0
130	266720	Main Lot	Avocado	HASS	HASS	01/02/2019	0.5	6	5	No	170	Cuadro,	Other	No	Not Applicable	No	No	Not Registered	Chemical Organic	Chemical Biological Cultural	Fuentes naturales	NO REGISTRA	None	ANTIOQUIA	JARDIN	LA FLORESTA	237328	First diagnosis	6	Si	16	18	No	Owned	Copropietario	Paved	2	2	Herbaceous cover,	Medidas de mitigación y/o compensación por uso de control fitosanitario, bioinsecticidas y/o biofungicidas,	Organic matter contribution for natural nutrition cycling, Use of biofertilizers,	Takes measures for the management and control of wastewater discharge on the property, Does not use herbicides or chemical substances that may contaminate water bodies,	0	0
130	266722	LOTE SECUNDARIO	Avocado	Collinred (variety name)	No HASS	01/03/2015	0.2	7	7	No	40	Cuadro,	Vivero No registrado	No	Not Applicable	No	No	Not Registered	Chemical Organic	Chemical Biological Cultural	Fuentes naturales	NO REGISTRA	None	ANTIOQUIA	JARDIN	LA FLORESTA	237328	First diagnosis	9	Si	16	18	No	Owned	Copropietario	Paved	2	2	Herbaceous cover,	Medidas de mitigación y/o compensación por uso de control fitosanitario, bioinsecticidas y/o biofungicidas,	Organic matter contribution for natural nutrition cycling, Use of biofertilizers,	Takes measures for the management and control of wastewater discharge on the property, Does not use herbicides or chemical substances that may contaminate water bodies,	0.2	400
130	280123	Main Lot	Avocado	HASS	HASS	01/02/2019	0.5	6	5	No	170	Cuadro,	Other	No	Not Applicable	No	No	Not Registered	Chemical Organic	Chemical Biological Cultural	Fuentes naturales	NO REGISTRA	None	ANTIOQUIA	JARDIN	LA FLORESTA	248611	Second diagnosis	6	Si	16	18	No	Owned	Copropietario	Paved	2	2	Herbaceous cover,	Medidas de mitigación y/o compensación por uso de control fitosanitario, bioinsecticidas y/o biofungicidas,	Organic matter contribution for natural nutrition cycling, Use of biofertilizers,	Establishes buffer zones or green areas on the property, Takes measures for the management and control of wastewater discharge on the property, Does not use herbicides or chemical substances that may contaminate water bodies,	0.3	5500
130	280124	LOTE SECUNDARIO	Avocado	Collinred (variety name)	No HASS	01/03/2015	0.2	7	7	No	40	Cuadro,	Vivero No registrado	No	Not Applicable	No	No	Not Registered	Chemical Organic	Chemical Biological Cultural	Fuentes naturales	NO REGISTRA	None	ANTIOQUIA	JARDIN	LA FLORESTA	248611	Second diagnosis	9	Si	16	18	No	Owned	Copropietario	Paved	2	2	Herbaceous cover,	Medidas de mitigación y/o compensación por uso de control fitosanitario, bioinsecticidas y/o biofungicidas,	Organic matter contribution for natural nutrition cycling, Use of biofertilizers,	Establishes buffer zones or green areas on the property, Takes measures for the management and control of wastewater discharge on the property, Does not use herbicides or chemical substances that may contaminate water bodies,	0.2	500
131	266520	Main Lot	Avocado	LORENA	No HASS	01/03/2012	0.3	7	7	No	40	Cuadro,	Registered nursery	No	Not Applicable	Yes	No	Not Registered	Chemical Organic	Chemical Biological Cultural	Fuentes naturales	NO REGISTRA	None	ANTIOQUIA	JARDIN	CARAMANTA	237158	First diagnosis	12	Si	3.5	5	No	Owned	Propietario	Paved	3	6	Herbaceous cover,	Evaluación de riesgos de los controles fitosanitarios, bioinsecticidas y/o biofungicidas,	Organic matter contribution for natural nutrition cycling, Use of biofertilizers, Use of biostimulants,	Takes measures for the management and control of wastewater discharge on the property, Does not use herbicides or chemical substances that may contaminate water bodies,	0.3	500
131	266521	LOTE SECUNDARIO	Avocado	Collinred (variety name)	No HASS	01/11/2016	0.5	7	7	No	100	Cuadro,	Registered nursery	No	Not Applicable	Yes	No	Not Registered	Chemical Organic	Chemical Biological Cultural	Fuentes naturales	NO REGISTRA	None	ANTIOQUIA	JARDIN	CARAMANTA	237158	First diagnosis	8	Si	3.5	5	No	Owned	Propietario	Paved	3	6	Herbaceous cover,	Evaluación de riesgos de los controles fitosanitarios, bioinsecticidas y/o biofungicidas,	Organic matter contribution for natural nutrition cycling, Use of biofertilizers, Use of biostimulants,	Takes measures for the management and control of wastewater discharge on the property, Does not use herbicides or chemical substances that may contaminate water bodies,	0	0
131	280089	Main Lot	Avocado	LORENA	No HASS	01/03/2012	0.3	7	7	No	40	Cuadro,	Registered nursery	No	Not Applicable	Yes	No	Not Registered	Chemical Organic	Chemical Biological Cultural	Fuentes naturales	NO REGISTRA	None	ANTIOQUIA	JARDIN	CARAMANTA	248577	Second diagnosis	12	Si	3.5	5	No	Owned	Propietario	Paved	3	6	Herbaceous cover,	Evaluación de riesgos de los controles fitosanitarios, bioinsecticidas y/o biofungicidas,	Organic matter contribution for natural nutrition cycling, Use of biofertilizers,	Takes measures for the management and control of wastewater discharge on the property, Does not use herbicides or chemical substances that may contaminate water bodies,	0.3	3500
131	280090	LOTE SECUNDARIO	Avocado	Collinred (variety name)	No HASS	01/11/2016	0.5	7	7	No	100	Cuadro,	Registered nursery	No	Not Applicable	Yes	No	Not Registered	Chemical Organic	Chemical Biological Cultural	Fuentes naturales	NO REGISTRA	None	ANTIOQUIA	JARDIN	CARAMANTA	248577	Second diagnosis	8	Si	3.5	5	No	Owned	Propietario	Paved	3	6	Herbaceous cover,	Evaluación de riesgos de los controles fitosanitarios, bioinsecticidas y/o biofungicidas,	Organic matter contribution for natural nutrition cycling, Use of biofertilizers,	Takes measures for the management and control of wastewater discharge on the property, Does not use herbicides or chemical substances that may contaminate water bodies,	0.3	2500
132	270005	Main Lot	Avocado	CHOQUETTE	No HASS	01/03/2020	0.5	8	7	No	90	Cuadro,	Registered nursery	Yes	Coffee	No	No	Not Registered	Chemical Organic	Chemical Biological Cultural	Fuentes naturales	NO REGISTRA	None	ANTIOQUIA	JARDIN	SANTA GERTRUDES	240133	First diagnosis	4	Si	4	20	No	Owned	Propietario	Paved	4	3	Herbaceous cover,	bioinsecticidas y/o biofungicidas,	Organic matter contribution for natural nutrition cycling, Use of biofertilizers,	Takes measures for the management and control of wastewater discharge on the property, Does not use herbicides or chemical substances that may contaminate water bodies,	0.5	500
132	270006	LOTE SECUNDARIO	Avocado	Collinred (variety name)	No HASS	01/03/2020	0.5	8	7	No	90	Cuadro,	Registered nursery	Yes	Coffee	No	No	Not Registered	Chemical Organic	Chemical Biological Cultural	Fuentes naturales	NO REGISTRA	None	ANTIOQUIA	JARDIN	SANTA GERTRUDES	240133	First diagnosis	4	Si	4	20	No	Owned	Propietario	Paved	4	3	Herbaceous cover,	bioinsecticidas y/o biofungicidas,	Organic matter contribution for natural nutrition cycling, Use of biofertilizers,	Takes measures for the management and control of wastewater discharge on the property, Does not use herbicides or chemical substances that may contaminate water bodies,	0	0
132	274589	Main Lot	Avocado	CHOQUETTE	No HASS	01/03/2020	0.5	8	7	No	90	Cuadro,	Registered nursery	Yes	Coffee	Yes	No	Not Registered	Chemical Organic	Chemical Biological Cultural	Fuentes naturales	NO REGISTRA	None	ANTIOQUIA	JARDIN	SANTA GERTRUDES	243918	Second diagnosis	4	Si	4	20	No	Owned	Propietario	Paved	4	3	Herbaceous cover,	Evaluación de riesgos de los controles fitosanitarios, bioinsecticidas y/o biofungicidas,	Organic matter contribution for natural nutrition cycling, Use of biofertilizers,	Takes measures for the management and control of wastewater discharge on the property, Does not use herbicides or chemical substances that may contaminate water bodies,	0.3	600
132	274590	LOTE SECUNDARIO	Avocado	Collinred (variety name)	No HASS	01/03/2020	0.5	8	7	No	90	Cuadro,	Registered nursery	Yes	Coffee	Yes	No	Not Registered	Chemical Organic	Chemical Biological Cultural	Fuentes naturales	NO REGISTRA	None	ANTIOQUIA	JARDIN	SANTA GERTRUDES	243918	Second diagnosis	4	Si	4	20	No	Owned	Propietario	Paved	4	3	Herbaceous cover,	Evaluación de riesgos de los controles fitosanitarios, bioinsecticidas y/o biofungicidas,	Organic matter contribution for natural nutrition cycling, Use of biofertilizers,	Takes measures for the management and control of wastewater discharge on the property, Does not use herbicides or chemical substances that may contaminate water bodies,	0.5	800
133	270054	Main Lot	Avocado	HASS	HASS	01/03/2006	0.3	7	7	No	40	Cuadro,	Registered nursery	Yes	Coffee	No	No	Not Registered	Chemical Organic	Chemical Biological Cultural	Fuentes naturales	NO REGISTRA	None	ANTIOQUIA	JARDIN	VERDUN	240174	First diagnosis	18	Si	2	5	No	Owned	Propietario	Paved	4	4	Herbaceous cover,	Evaluación de riesgos de los controles fitosanitarios, Presencia y conservación de nichos ecológicos, bioinsecticidas y/o biofungicidas,	Organic matter contribution for natural nutrition cycling, Use of biofertilizers, Use of biostimulants,	Establishes buffer zones or green areas on the property, Does not use herbicides or chemical substances that may contaminate water bodies,	0	0
133	270055	LOTE SECUNDARIO	Avocado	CHOQUETTE	No HASS	01/04/2006	0.2	7	7	No	30	Cuadro,	Vivero No registrado	Yes	Coffee	No	No	Not Registered	Chemical Organic	Chemical Biological Cultural	Fuentes naturales	NO REGISTRA	None	ANTIOQUIA	JARDIN	VERDUN	240174	First diagnosis	18	Si	2	5	No	Owned	Propietario	Paved	4	4	Herbaceous cover,	Evaluación de riesgos de los controles fitosanitarios, Presencia y conservación de nichos ecológicos, bioinsecticidas y/o biofungicidas,	Organic matter contribution for natural nutrition cycling, Use of biofertilizers, Use of biostimulants,	Establishes buffer zones or green areas on the property, Does not use herbicides or chemical substances that may contaminate water bodies,	0.2	400
133	279087	Main Lot	Avocado	HASS	HASS	01/03/2006	0.3	7	7	No	40	Cuadro,	Registered nursery	Yes	Coffee	No	No	Not Registered	Chemical Organic	Chemical Biological Cultural	Fuentes naturales	NO REGISTRA	None	ANTIOQUIA	JARDIN	VERDUN	247694	Second diagnosis	18	Si	2	5	No	Owned	Propietario	Paved	4	4	Herbaceous cover,	Evaluación de riesgos de los controles fitosanitarios, Presencia y conservación de nichos ecológicos, bioinsecticidas y/o biofungicidas,	Organic matter contribution for natural nutrition cycling, Use of biofertilizers, Use of biostimulants,	Establishes buffer zones or green areas on the property, Does not use herbicides or chemical substances that may contaminate water bodies,	0.3	600
133	279088	LOTE SECUNDARIO	Avocado	CHOQUETTE	No HASS	01/04/2006	0.2	7	7	No	30	Cuadro,	Vivero No registrado	Yes	Coffee	No	No	Not Registered	Chemical Organic	Chemical Biological Cultural	Fuentes naturales	NO REGISTRA	None	ANTIOQUIA	JARDIN	VERDUN	247694	Second diagnosis	18	Si	2	5	No	Owned	Propietario	Paved	4	4	Herbaceous cover,	Evaluación de riesgos de los controles fitosanitarios, Presencia y conservación de nichos ecológicos, bioinsecticidas y/o biofungicidas,	Organic matter contribution for natural nutrition cycling, Use of biofertilizers, Use of biostimulants,	Establishes buffer zones or green areas on the property, Does not use herbicides or chemical substances that may contaminate water bodies,	0.2	500
134	266706	Main Lot	Avocado	HASS	HASS	01/05/2018	1	6	5	No	250	Cuadro,	Vivero No registrado	No	Not Applicable	Yes	No	Not Registered	Chemical Organic	Chemical Biological Cultural	Fuentes naturales	NO REGISTRA	Export Farm	ANTIOQUIA	JARDIN	LA FLORESTA	237321	First diagnosis	6	Si	2	17	No	Owned	Propietario	Paved	1	1	Herbaceous cover,	Medidas de mitigación y/o compensación por uso de control fitosanitario, Presencia y conservación de nichos ecológicos, bioinsecticidas y/o biofungicidas,	Organic matter contribution for natural nutrition cycling, Use of biofertilizers, Use of biostimulants,	Takes measures for the management and control of wastewater discharge on the property, Does not use herbicides or chemical substances that may contaminate water bodies,	0	0
134	266708	LOTE SECUNDARIO	Avocado	HASS	HASS	01/10/2018	0.35	6	5	No	100	Cuadro,	Vivero No registrado	No	Not Applicable	Yes	No	Not Registered	Chemical Organic	Chemical Biological Cultural	Fuentes naturales	NO REGISTRA	Export Farm	ANTIOQUIA	JARDIN	LA FLORESTA	237321	First diagnosis	6	Si	2	17	No	Owned	Propietario	Paved	1	1	Herbaceous cover,	Medidas de mitigación y/o compensación por uso de control fitosanitario, Presencia y conservación de nichos ecológicos, bioinsecticidas y/o biofungicidas,	Organic matter contribution for natural nutrition cycling, Use of biofertilizers, Use of biostimulants,	Takes measures for the management and control of wastewater discharge on the property, Does not use herbicides or chemical substances that may contaminate water bodies,	0	0
134	274166	Main Lot	Avocado	HASS	HASS	01/05/2018	1	6	5	No	250	Cuadro,	Vivero No registrado	No	Not Applicable	Yes	No	Not Registered	Chemical Organic	Chemical Biological Cultural	Fuentes naturales	NO REGISTRA	Export Farm	ANTIOQUIA	JARDIN	LA FLORESTA	243589	Second diagnosis	6	Si	2	17	No	Owned	Propietario	Paved	1	1	Herbaceous cover,	Medidas de mitigación y/o compensación por uso de control fitosanitario, Presencia y conservación de nichos ecológicos, bioinsecticidas y/o biofungicidas,	Organic matter contribution for natural nutrition cycling, Use of biofertilizers, Use of biostimulants,	Takes measures for the management and control of wastewater discharge on the property, Does not use herbicides or chemical substances that may contaminate water bodies,	1	12000
134	274167	LOTE SECUNDARIO	Avocado	HASS	HASS	01/10/2018	0.35	6	5	No	100	Cuadro,	Vivero No registrado	No	Not Applicable	Yes	No	Not Registered	Chemical Organic	Chemical Biological Cultural	Fuentes naturales	NO REGISTRA	Export Farm	ANTIOQUIA	JARDIN	LA FLORESTA	243589	Second diagnosis	6	Si	2	17	No	Owned	Propietario	Paved	1	1	Herbaceous cover,	Medidas de mitigación y/o compensación por uso de control fitosanitario, Presencia y conservación de nichos ecológicos, bioinsecticidas y/o biofungicidas,	Organic matter contribution for natural nutrition cycling, Use of biofertilizers, Use of biostimulants,	Takes measures for the management and control of wastewater discharge on the property, Does not use herbicides or chemical substances that may contaminate water bodies,	0	0
135	266686	Main Lot	Avocado	HASS	HASS	01/06/2019	1.6	6	5	No	450	Cuadro,	Registered nursery	No	Not Applicable	Yes	No	Not Registered	Chemical Organic	Chemical Biological Cultural	Fuentes naturales	NO REGISTRA	Export Farm	ANTIOQUIA	JARDIN	EL SALADO	237301	First diagnosis	5	No	4.2	15	No	Owned	Otro	Paved	5	4	Herbaceous cover,	bioinsecticidas y/o biofungicidas,	Organic matter contribution for natural nutrition cycling, Use of biofertilizers,	Takes measures for the management and control of wastewater discharge on the property, Does not use herbicides or chemical substances that may contaminate water bodies,	1.6	5924
135	274595	Main Lot	Avocado	HASS	HASS	01/06/2019	1.6	6	5	No	450	Cuadro,	Registered nursery	No	Not Applicable	Yes	No	Not Registered	Chemical Organic	Chemical Biological Cultural	Fuentes naturales	NO REGISTRA	Export Farm	ANTIOQUIA	JARDIN	EL SALADO	243922	Second diagnosis	5	No	4.2	15	No	Owned	Otro	Paved	5	4	Herbaceous cover,	bioinsecticidas y/o biofungicidas,	Organic matter contribution for natural nutrition cycling, Use of biofertilizers,	Takes measures for the management and control of wastewater discharge on the property, Does not use herbicides or chemical substances that may contaminate water bodies,	1.6	10582
136	266742	LOTE SECUNDARIO	Avocado	HASS	HASS	01/02/2014	0.2	6	6	No	50	Cuadro,	Vivero No registrado	No	Not Applicable	No	No	Not Registered	Chemical Organic	Chemical Biological Cultural	Fuentes naturales	NO REGISTRA	None	ANTIOQUIA	JARDIN	LA FLORESTA	237349	First diagnosis	11	No	9.1	18	No	Owned	Propietario	Paved	1	2	Herbaceous cover, Use of pads,	Medidas de mitigación y/o compensación por uso de control fitosanitario, bioinsecticidas y/o biofungicidas,	Organic matter contribution for natural nutrition cycling, Use of biofertilizers, Use of biostimulants,	Establishes buffer zones or green areas on the property, Takes measures for the management and control of wastewater discharge on the property, Does not use herbicides or chemical substances that may contaminate water bodies,	0	0
136	266739	Main Lot	Avocado	HASS	HASS	01/05/2020	0.8	6	6	No	250	Cuadro,	Vivero No registrado	No	Not Applicable	No	No	Not Registered	Chemical Organic	Chemical Biological Cultural	Fuentes naturales	NO REGISTRA	None	ANTIOQUIA	JARDIN	LA FLORESTA	237349	First diagnosis	4	No	9.1	18	No	Owned	Propietario	Paved	1	2	Herbaceous cover, Use of pads,	Medidas de mitigación y/o compensación por uso de control fitosanitario, bioinsecticidas y/o biofungicidas,	Organic matter contribution for natural nutrition cycling, Use of biofertilizers, Use of biostimulants,	Establishes buffer zones or green areas on the property, Takes measures for the management and control of wastewater discharge on the property, Does not use herbicides or chemical substances that may contaminate water bodies,	0	0
136	280129	Main Lot	Avocado	HASS	HASS	01/05/2020	0.8	6	6	No	250	Cuadro,	Vivero No registrado	No	Not Applicable	No	No	Not Registered	Chemical Organic	Chemical Biological Cultural	Fuentes naturales	NO REGISTRA	None	ANTIOQUIA	JARDIN	LA FLORESTA	248616	Second diagnosis	4	No	9.1	18	No	Owned	Propietario	Paved	1	2	Herbaceous cover,	Medidas de mitigación y/o compensación por uso de control fitosanitario, bioinsecticidas y/o biofungicidas,	Organic matter contribution for natural nutrition cycling, Use of biofertilizers,	Takes measures for the management and control of wastewater discharge on the property, Does not use herbicides or chemical substances that may contaminate water bodies,	0.4	2500
136	280130	LOTE SECUNDARIO	Avocado	HASS	HASS	01/02/2014	0.2	6	6	No	50	Cuadro,	Vivero No registrado	No	Not Applicable	No	No	Not Registered	Chemical Organic	Chemical Biological Cultural	Fuentes naturales	NO REGISTRA	None	ANTIOQUIA	JARDIN	LA FLORESTA	248616	Second diagnosis	11	No	9.1	18	No	Owned	Propietario	Paved	1	2	Herbaceous cover,	Medidas de mitigación y/o compensación por uso de control fitosanitario, bioinsecticidas y/o biofungicidas,	Organic matter contribution for natural nutrition cycling, Use of biofertilizers,	Takes measures for the management and control of wastewater discharge on the property, Does not use herbicides or chemical substances that may contaminate water bodies,	0	0
137	270163	Main Lot	Avocado	HASS	HASS	01/09/2021	1	6	6	No	150	Tres Bolillos,	Registered nursery	No	Not Applicable	No	No	Not Registered	Chemical Organic	Chemical Biological Cultural	Otro	acueducto	None	ANTIOQUIA	PEÑOL	PALMIRA	240270	First diagnosis	3	Si	2	11	No	Owned	Propietario	Paved	5	4	Not Applicable	Not Applicable	Not Applicable	Does not use herbicides or chemical substances that may contaminate water bodies,	1	100
137	280449	Main Lot	Avocado	HASS	HASS	01/09/2021	1	6	6	No	150	Tres Bolillos,	Registered nursery	No	Not Applicable	No	No	Not Registered	Chemical Organic	Chemical Biological Cultural	Otro	acueducto	None	ANTIOQUIA	PEÑOL	PALMIRA	248889	Second diagnosis	3	Si	2	11	No	Owned	Propietario	Paved	5	4	Not Applicable	Not Applicable	Not Applicable	Does not use herbicides or chemical substances that may contaminate water bodies,	1	811
138	268931	Main Lot	Avocado	HASS	HASS	01/08/2018	0.69	6	5	No	230	Cuadro,	Vivero No registrado	No	Not Applicable	No	No	Not Registered	Chemical Organic	Chemical Biological Cultural	Fuentes naturales	NO REGISTRA	Export Farm	ANTIOQUIA	BETULIA	LA MINA	239271	First diagnosis	6	Si	4	30	No	Owned	Propietario	Paved	4	2	Herbaceous cover,	Not Applicable	Not Applicable	Not Applicable	0	0
138	277966	Main Lot	Avocado	HASS	HASS	01/09/2018	0.69	6	5	No	230	Cuadro,	Vivero No registrado	No	Not Applicable	No	No	Not Registered	Chemical Organic	Chemical Biological Cultural	Fuentes naturales	NO REGISTRA	Export Farm	ANTIOQUIA	BETULIA	LA MINA	246737	Second diagnosis	6	Si	4	30	No	Owned	Propietario	Paved	4	2	Herbaceous cover,	Not Applicable	Not Applicable	Not Applicable	0.69	600
139	268546	Main Lot	Avocado	HASS	HASS	01/01/2018	0.8	6	6	No	221	Cuadro,	Vivero No registrado	No	Not Applicable	Yes	No	Not Registered	Chemical	Chemical	Fuentes naturales	NO REGISTRA	Export Farm	ANTIOQUIA	BETULIA	LA MINA	238928	First diagnosis	7	Si	7.15	35	No	Owned	Propietario	Paved	2	4	Herbaceous cover,	Not Applicable	Not Applicable	Not Applicable	0	0
139	277566	Main Lot	Avocado	HASS	HASS	01/01/2018	0.8	6	6	No	221	Cuadro,	Vivero No registrado	No	Not Applicable	Yes	No	Not Registered	Chemical Organic	Chemical Biological Cultural	Fuentes naturales	NO REGISTRA	Export Farm	ANTIOQUIA	BETULIA	LA MINA	246415	Second diagnosis	7	Si	7.15	35	No	Owned	Propietario	Paved	2	4	Herbaceous cover,	Not Applicable	Not Applicable	Not Applicable	0.8	300
140	269098	Main Lot	Avocado	HASS	HASS	10/02/2016	1.9	7	6	No	450	Cuadro,	Vivero No registrado	No	Not Applicable	No	No	Not Registered	Chemical	Chemical Biological Cultural	Fuentes naturales	NO REGISTRA	Export Farm	ANTIOQUIA	BETULIA	LA MINA	239414	First diagnosis	9	No	6	37	No	Owned	Propietario	Unpaved	0	0	Herbaceous cover,	Not Applicable	Not Applicable	Not Applicable	0	0
140	278303	Main Lot	Avocado	HASS	HASS	10/02/2016	1.9	7	6	No	450	Cuadro,	Vivero No registrado	No	Not Applicable	No	No	Not Registered	Chemical	Chemical Biological Cultural	Fuentes naturales	NO REGISTRA	Export Farm	ANTIOQUIA	BETULIA	LA MINA	247032	Second diagnosis	9	No	6	37	No	Owned	Propietario	Unpaved	0	0	Herbaceous cover,	Not Applicable	Not Applicable	Not Applicable	1.9	950
141	269067	Main Lot	Avocado	HASS	HASS	10/01/2017	1.11	6	7	No	265	Cuadro,	Vivero No registrado	No	Not Applicable	No	No	Not Registered	Chemical	Chemical Cultural	Fuentes naturales	NO REGISTRA	Export Farm	ANTIOQUIA	BETULIA	LA LECHERÍA	239388	First diagnosis	8	Si	2.8	30	No	Owned	Propietario	Paved	2	2	Herbaceous cover,	Not Applicable	Not Applicable	Not Applicable	0	0
141	269068	LOTE SECUNDARIO	Avocado	HASS	HASS	12/05/2019	0.7	6	7	No	170	Cuadro,	Vivero No registrado	No	Not Applicable	No	No	Not Registered	Chemical	Chemical Cultural	Fuentes naturales	NO REGISTRA	Export Farm	ANTIOQUIA	BETULIA	LA LECHERÍA	239388	First diagnosis	5	Si	2.8	30	No	Owned	Propietario	Paved	2	2	Herbaceous cover,	Not Applicable	Not Applicable	Not Applicable	0	0
141	281839	Main Lot	Avocado	HASS	HASS	10/01/2017	1.11	6	7	No	265	Cuadro,	Vivero No registrado	No	Not Applicable	No	No	Not Registered	Chemical	Chemical Cultural	Fuentes naturales	NO REGISTRA	Export Farm	ANTIOQUIA	BETULIA	LA LECHERÍA	250053	Second diagnosis	8	Si	2.8	30	No	Owned	Propietario	Paved	2	2	Herbaceous cover,	Not Applicable	Not Applicable	Not Applicable	0	0
141	281840	LOTE SECUNDARIO	Avocado	HASS	HASS	12/05/2019	0.7	6	7	No	170	Cuadro,	Vivero No registrado	No	Not Applicable	No	No	Not Registered	Chemical	Chemical Cultural	Fuentes naturales	NO REGISTRA	Export Farm	ANTIOQUIA	BETULIA	LA LECHERÍA	250053	Second diagnosis	5	Si	2.8	30	No	Owned	Propietario	Paved	2	2	Herbaceous cover,	Not Applicable	Not Applicable	Not Applicable	0	0
142	268423	Main Lot	Avocado	HASS	HASS	10/06/2018	0.33	6	6	No	92	Cuadro,	Vivero No registrado	No	Not Applicable	Yes	No	Not Registered	Chemical Organic	Chemical Biological Cultural	Fuentes naturales	NO REGISTRA	None	ANTIOQUIA	BETULIA	LA MINA	238821	First diagnosis	6	No	2.5	35	No	Owned	Propietario	Unpaved	0	0	Herbaceous cover,	Not Applicable	Not Applicable	Not Applicable	0	0
142	277935	Main Lot	Avocado	HASS	HASS	10/06/2018	0.33	6	6	No	92	Cuadro,	Vivero No registrado	No	Not Applicable	Yes	No	Not Registered	Chemical Organic	Chemical Biological Cultural	Fuentes naturales	NO REGISTRA	None	ANTIOQUIA	BETULIA	LA MINA	246715	Second diagnosis	6	No	2.5	35	No	Owned	Propietario	Unpaved	0	0	Herbaceous cover,	bioinsecticidas y/o biofungicidas,	Not Applicable	Not Applicable	0.33	1200
143	268548	Main Lot	Avocado	HASS	HASS	15/02/2016	2.2	7	6	No	500	Cuadro,	Vivero No registrado	No	Not Applicable	Yes	No	Not Registered	Chemical Organic	Chemical Biological Cultural	Fuentes naturales	NO REGISTRA	Export Farm	ANTIOQUIA	BETULIA	LA MINA	238930	First diagnosis	9	Si	10	30	No	Owned	Propietario	Paved	7	3	Herbaceous cover,	Not Applicable	Not Applicable	Not Applicable	0	0
143	277947	Main Lot	Avocado	HASS	HASS	15/02/2016	2.2	7	6	No	500	Cuadro,	Vivero No registrado	No	Not Applicable	Yes	No	Not Registered	Chemical Organic	Chemical Biological Cultural	Fuentes naturales	NO REGISTRA	Export Farm	ANTIOQUIA	BETULIA	LA MINA	246722	Second diagnosis	9	Si	10	30	No	Owned	Propietario	Paved	7	3	Herbaceous cover,	Not Applicable	Not Applicable	Not Applicable	2.2	9800
144	271393	Main Lot	Avocado	HASS	HASS	04/09/2018	2.5	6	6	No	700	Tres Bolillos,	Registered nursery	No	Not Applicable	Yes	No	Not Registered	Chemical Organic	Chemical Biological	Fuentes naturales	NO REGISTRA	Export Farm	ANTIOQUIA	SONSON	SIRGUA ARRIBA	241325	First diagnosis	6	No	5	14	No	Owned	Propietario	Unpaved	0	0	Use of pads,	bioinsecticidas y/o biofungicidas,	Use of biostimulants,	Not Applicable	2.5	4000
144	281928	Main Lot	Avocado	HASS	HASS	04/09/2018	2.5	6	6	No	700	Tres Bolillos,	Registered nursery	No	Not Applicable	Yes	No	Not Registered	Chemical Organic	Chemical Biological	Fuentes naturales	NO REGISTRA	Export Farm	ANTIOQUIA	SONSON	SIRGUA ARRIBA	250124	Second diagnosis	6	No	5	14	No	Owned	Propietario	Unpaved	0	0	Use of pads,	Presencia y conservación de nichos ecológicos,	Use of biostimulants,	Not Applicable	2.5	4000
145	270030	Main Lot	Avocado	HASS	HASS	01/02/2015	1.2	6	6	No	330	Cuadro,	Registered nursery	No	Not Applicable	Yes	No	Not Registered	Chemical Organic	Chemical Biological Cultural	Fuentes naturales	NO REGISTRA	Export Farm, GlobalG.A.P.	ANTIOQUIA	URRAO	MONTAÑITAS	240158	First diagnosis	10	No	30	8	No	Owned	Propietario	Paved	1	2	Herbaceous cover,	Evaluación de riesgos de los controles fitosanitarios, bioinsecticidas y/o biofungicidas,	Organic matter contribution for natural nutrition cycling, Use of biofertilizers,	Establishes buffer zones or green areas on the property, Does not use herbicides or chemical substances that may contaminate water bodies,	1.2	4500
145	270031	LOTE SECUNDARIO	Avocado	HASS	HASS	01/02/2015	0.9	6	6	No	250	Cuadro,	Registered nursery	No	Not Applicable	Yes	No	Not Registered	Chemical Organic	Chemical Biological Cultural	Fuentes naturales	NO REGISTRA	Export Farm, GlobalG.A.P.	ANTIOQUIA	URRAO	MONTAÑITAS	240158	First diagnosis	10	No	30	8	No	Owned	Propietario	Paved	1	2	Herbaceous cover,	Evaluación de riesgos de los controles fitosanitarios, bioinsecticidas y/o biofungicidas,	Organic matter contribution for natural nutrition cycling, Use of biofertilizers,	Establishes buffer zones or green areas on the property, Does not use herbicides or chemical substances that may contaminate water bodies,	0	0
145	274156	Main Lot	Avocado	HASS	HASS	01/02/2015	1.2	6	6	No	330	Cuadro,	Registered nursery	No	Not Applicable	Yes	No	Not Registered	Chemical Organic	Chemical Biological	Fuentes naturales	NO REGISTRA	Export Farm, GlobalG.A.P.	ANTIOQUIA	URRAO	MONTAÑITAS	243583	Second diagnosis	10	No	30	8	No	Owned	Propietario	Paved	1	2	Herbaceous cover,	Evaluación de riesgos de los controles fitosanitarios, bioinsecticidas y/o biofungicidas,	Organic matter contribution for natural nutrition cycling, Use of biofertilizers,	Establishes buffer zones or green areas on the property, Does not use herbicides or chemical substances that may contaminate water bodies,	1	5600
145	274157	LOTE SECUNDARIO	Avocado	HASS	HASS	01/02/2015	0.9	6	6	No	250	Cuadro,	Registered nursery	No	Not Applicable	Yes	No	Not Registered	Chemical Organic	Chemical Biological	Fuentes naturales	NO REGISTRA	Export Farm, GlobalG.A.P.	ANTIOQUIA	URRAO	MONTAÑITAS	243583	Second diagnosis	10	No	30	8	No	Owned	Propietario	Paved	1	2	Herbaceous cover,	Evaluación de riesgos de los controles fitosanitarios, bioinsecticidas y/o biofungicidas,	Organic matter contribution for natural nutrition cycling, Use of biofertilizers,	Establishes buffer zones or green areas on the property, Does not use herbicides or chemical substances that may contaminate water bodies,	0	0
146	266913	Main Lot	Avocado	HASS	HASS	02/10/2018	0.5	6	6	No	130	Tres Bolillos,	Registered nursery	Yes	MAIZ- MAZORCA	Yes	No	Not Registered	Chemical Organic	Chemical Biological Cultural	Fuentes naturales	NO REGISTRA	Export Farm	ANTIOQUIA	SAN VICENTE	SAN ANTONIO	237504	First diagnosis	6	Si	1	3.5	No	Owned	Propietario	Paved	3	4	Herbaceous cover, Use of pads,	Presencia y conservación de nichos ecológicos,	Organic matter contribution for natural nutrition cycling, Use of biofertilizers, Use of biostimulants,	Establishes buffer zones or green areas on the property, Takes measures for the management and control of wastewater discharge on the property,	0.5	2700
146	282074	Main Lot	Avocado	HASS	HASS	02/10/2018	0.5	6	6	No	130	Tres Bolillos,	Registered nursery	No	Not Applicable	Yes	No	Not Registered	Chemical Organic	Chemical Biological Cultural	Fuentes naturales	NO REGISTRA	Export Farm	ANTIOQUIA	SAN VICENTE	SAN ANTONIO	250241	Second diagnosis	6	Si	1	3.5	No	Owned	Propietario	Paved	3	4	Herbaceous cover, Use of pads,	Presencia y conservación de nichos ecológicos, bioinsecticidas y/o biofungicidas,	Organic matter contribution for natural nutrition cycling, Use of biofertilizers,	Establishes buffer zones or green areas on the property, Takes measures for the management and control of wastewater discharge on the property,	0.5	6000
147	266930	Main Lot	Avocado	HASS	HASS	02/01/2021	6	7	7	No	1500	Tres Bolillos,	Registered nursery	No	Not Applicable	Yes	No	Not Registered	Chemical Organic	Chemical Biological Cultural	Fuentes naturales	NO REGISTRA	Export Farm	ANTIOQUIA	SAN VICENTE	EL POTRERO	237519	First diagnosis	4	Si	21	5	No	Owned	Propietario	Paved	3	2	Herbaceous cover, Use of pads,	bioinsecticidas y/o biofungicidas,	Organic matter contribution for natural nutrition cycling, Use of biofertilizers,	Establishes buffer zones or green areas on the property, Takes measures for the management and control of wastewater discharge on the property,	6	11000
147	282076	Main Lot	Avocado	HASS	HASS	02/01/2021	6	7	7	No	1500	Tres Bolillos,	Registered nursery	No	Not Applicable	Yes	No	Not Registered	Chemical Organic	Chemical Biological Cultural	Fuentes naturales	NO REGISTRA	Export Farm	ANTIOQUIA	SAN VICENTE	EL POTRERO	250243	Second diagnosis	4	Si	21	5	No	Owned	Propietario	Paved	3	2	Herbaceous cover, Use of pads,	Presencia y conservación de nichos ecológicos, bioinsecticidas y/o biofungicidas,	Organic matter contribution for natural nutrition cycling, Use of biofertilizers,	Establishes buffer zones or green areas on the property, Takes measures for the management and control of wastewater discharge on the property,	3	9860
148	267554	Main Lot	Avocado	HASS	HASS	01/07/2018	1	6	6	No	250	Tres Bolillos,	Registered nursery	No	Not Applicable	No	No	Not Registered	Chemical Organic	Chemical Biological Cultural	Fuentes naturales	NO REGISTRA	None	ANTIOQUIA	SAN VICENTE	LA ENEA	238086	First diagnosis	6	Si	9	5	No	Owned	Propietario	Paved	2	4	Herbaceous cover,	bioinsecticidas y/o biofungicidas,	Use of biostimulants,	Not Applicable	1	300
148	280294	Main Lot	Avocado	HASS	HASS	01/07/2018	1	6	6	No	250	Tres Bolillos,	Registered nursery	No	Not Applicable	No	No	Not Registered	Chemical Organic	Chemical Biological Cultural	Fuentes naturales	NO REGISTRA	None	ANTIOQUIA	SAN VICENTE	LA ENEA	248762	Second diagnosis	6	Si	9	5	No	Owned	Propietario	Paved	2	4	Herbaceous cover,	bioinsecticidas y/o biofungicidas,	Use of biostimulants,	Not Applicable	1	300
149	267559	Main Lot	Avocado	HASS	HASS	01/12/2012	0.72	6	6	No	200	Tres Bolillos,	Registered nursery	No	Not Applicable	Yes	No	Not Registered	Chemical Organic	Chemical Biological Cultural	Otro	acueducto	Export Farm, GlobalG.A.P.	ANTIOQUIA	MARINILLA	EL SOCORRO	238090	First diagnosis	12	Si	4.2	7	No	Owned	Propietario	Paved	4	5	Vegetative cover life cycle until flowering, Use of pads,	bioinsecticidas y/o biofungicidas,	Use of biofertilizers, Use of biostimulants,	Takes measures for the management and control of wastewater discharge on the property,	0	0
149	267560	LOTE SECUNDARIO	Avocado	HASS	HASS	01/11/2014	1.2	5	5	No	410	Tres Bolillos,	Registered nursery	No	Not Applicable	Yes	No	Not Registered	Chemical Organic	Chemical Biological Cultural	Otro	acueducto	Export Farm, GlobalG.A.P.	ANTIOQUIA	MARINILLA	EL SOCORRO	238090	First diagnosis	10	Si	4.2	7	No	Owned	Propietario	Paved	4	5	Vegetative cover life cycle until flowering, Use of pads,	bioinsecticidas y/o biofungicidas,	Use of biofertilizers, Use of biostimulants,	Takes measures for the management and control of wastewater discharge on the property,	0	0
149	267561	LOTE 3	Avocado	HASS	HASS	01/11/2021	0.21	5	5	No	84	Tres Bolillos,	Registered nursery	No	Not Applicable	Yes	No	Not Registered	Chemical Organic	Chemical Biological Cultural	Otro	acueducto	Export Farm, GlobalG.A.P.	ANTIOQUIA	MARINILLA	EL SOCORRO	238090	First diagnosis	3	Si	4.2	7	No	Owned	Propietario	Paved	4	5	Vegetative cover life cycle until flowering, Use of pads,	bioinsecticidas y/o biofungicidas,	Use of biofertilizers, Use of biostimulants,	Takes measures for the management and control of wastewater discharge on the property,	0	0
149	280497	Main Lot	Avocado	HASS	HASS	01/12/2012	0.72	6	6	No	200	Tres Bolillos,	Registered nursery	No	Not Applicable	Yes	No	Not Registered	Chemical Organic	Chemical Biological Cultural	Otro	acueducto	Export Farm, GlobalG.A.P.	ANTIOQUIA	MARINILLA	EL SOCORRO	248935	Second diagnosis	12	Si	4.2	7	No	Owned	Propietario	Paved	4	5	Vegetative cover life cycle until flowering, Use of pads,	bioinsecticidas y/o biofungicidas,	Use of biostimulants,	Takes measures for the management and control of wastewater discharge on the property,	0.72	13413
149	280498	LOTE SECUNDARIO	Avocado	HASS	HASS	01/11/2014	1.2	5	5	No	410	Tres Bolillos,	Registered nursery	No	Not Applicable	Yes	No	Not Registered	Chemical Organic	Chemical Biological Cultural	Otro	acueducto	Export Farm, GlobalG.A.P.	ANTIOQUIA	MARINILLA	EL SOCORRO	248935	Second diagnosis	10	Si	4.2	7	No	Owned	Propietario	Paved	4	5	Vegetative cover life cycle until flowering, Use of pads,	bioinsecticidas y/o biofungicidas,	Use of biostimulants,	Takes measures for the management and control of wastewater discharge on the property,	0	0
149	280499	LOTE 3	Avocado	HASS	HASS	01/11/2021	0.21	5	5	No	84	Tres Bolillos,	Registered nursery	No	Not Applicable	Yes	No	Not Registered	Chemical Organic	Chemical Biological Cultural	Otro	acueducto	Export Farm, GlobalG.A.P.	ANTIOQUIA	MARINILLA	EL SOCORRO	248935	Second diagnosis	3	Si	4.2	7	No	Owned	Propietario	Paved	4	5	Vegetative cover life cycle until flowering, Use of pads,	bioinsecticidas y/o biofungicidas,	Use of biostimulants,	Takes measures for the management and control of wastewater discharge on the property,	0	0
150	271019	Main Lot	Avocado	HASS	HASS	13/03/2023	0.7	7	7	No	85	Tres Bolillos,	Registered nursery	No	Not Applicable	Yes	No	Not Registered	Chemical Organic	Chemical Biological Cultural	Otro	ACUEDUCTO	None	ANTIOQUIA	GUARNE	EL MOLINO	241001	First diagnosis	1	Si	0.82	15	No	Owned	Propietario	Paved	4	3	Herbaceous cover,		Organic matter contribution for natural nutrition cycling,	Establishes buffer zones or green areas on the property,	0.5	200
150	278410	Main Lot	Avocado	HASS	HASS	13/03/2023	0.7	7	7	No	85	Tres Bolillos,	Registered nursery	No	Not Applicable	Yes	No	Not Registered	Chemical Organic	Chemical Biological Cultural	Otro	ACUEDUCTO	None	ANTIOQUIA	GUARNE	EL MOLINO	247131	Second diagnosis	1	Si	0.82	15	No	Owned	Propietario	Paved	4	3	Use of pads,	Presencia y conservación de nichos ecológicos,	Use of biofertilizers, Use of biostimulants,	Takes measures for the management and control of wastewater discharge on the property,	0.5	1200
151	270116	Main Lot	Avocado	HASS	HASS	01/08/2021	0.9	7	7	No	200	Tres Bolillos,	Registered nursery	No	Not Applicable	No	No	Not Registered	Organic	Biological and cultural	Fuentes naturales	NO REGISTRA	None	ANTIOQUIA	MARINILLA	CASCAJO ARRIBA	240226	First diagnosis	3	Si	2.7	10	No	Owned	Propietario	Paved	1	2	Herbaceous cover, Vegetative cover life cycle until flowering, Use of pads,	bioinsecticidas y/o biofungicidas,	Use of biofertilizers,	Does not use herbicides or chemical substances that may contaminate water bodies,	0.9	1500
151	280458	Main Lot	Avocado	HASS	HASS	01/08/2021	0.9	7	7	No	200	Tres Bolillos,	Registered nursery	No	Not Applicable	Yes	No	Not Registered	Organic	Biological and cultural	Fuentes naturales	NO REGISTRA	None	ANTIOQUIA	MARINILLA	CASCAJO ARRIBA	248896	Second diagnosis	3	Si	2.7	10	No	Owned	Propietario	Paved	1	2	Herbaceous cover, Vegetative cover life cycle until flowering, Use of pads,	Presencia y conservación de nichos ecológicos, bioinsecticidas y/o biofungicidas,	Use of biofertilizers,	Does not use herbicides or chemical substances that may contaminate water bodies,	0.9	1500
152	267766	Main Lot	Avocado	HASS	HASS	05/02/2018	1.5	7	6	No	325	Surcos,	Registered nursery	No	Not Applicable	Yes	No	Not Registered	Chemical Organic	Chemical Biological Cultural	Otro	ACUEDUCTO	None	ANTIOQUIA	GUARNE	LA CLARA	238270	First diagnosis	7	No	1.5	5	No	Owned	Propietario	Paved	1	3	Herbaceous cover, Vegetative cover life cycle until flowering, Use of pads,	Evaluación de riesgos de los controles fitosanitarios, Medidas de mitigación y/o compensación por uso de control fitosanitario, Presencia y conservación de nichos ecológicos, bioinsecticidas y/o biofungicidas,	Organic matter contribution for natural nutrition cycling, Use of biofertilizers, Use of biostimulants,	Establishes buffer zones or green areas on the property, Takes measures for the management and control of wastewater discharge on the property,	0.04	1500
152	278405	Main Lot	Avocado	HASS	HASS	05/02/2018	1.5	7	6	No	325	Surcos,	Registered nursery	No	Not Applicable	Yes	No	Not Registered	Chemical Organic	Chemical Biological Cultural	Otro	ACUEDUCTO	GAP, Export Farm	ANTIOQUIA	GUARNE	LA CLARA	247126	Second diagnosis	7	No	1.5	5	No	Owned	Propietario	Paved	1	3	Herbaceous cover, Vegetative cover life cycle until flowering,	Evaluación de riesgos de los controles fitosanitarios, Presencia y conservación de nichos ecológicos,	Organic matter contribution for natural nutrition cycling, Use of biofertilizers,	Establishes buffer zones or green areas on the property,	1	6000
153	270587	Main Lot	Avocado	HASS	HASS	01/01/2020	0.5	7	7	No	50	Sin identificar,	Registered nursery	No	Not Applicable	No	No	Not Registered	Chemical Organic	Biological and cultural	Otro	acueducto	None	ANTIOQUIA	EL RETIRO	CAMPANITA	240605	First diagnosis	5	Si	0.6	6	No	Owned	Propietario	Paved	2	5	Herbaceous cover, Vegetative cover life cycle until flowering, Use of pads,	Presencia y conservación de nichos ecológicos, bioinsecticidas y/o biofungicidas,	Use of biofertilizers, Use of biostimulants,	Takes measures for the management and control of wastewater discharge on the property,	0.5	120
153	280714	Main Lot	Avocado	HASS	HASS	01/01/2020	0.5	7	7	No	50	Sin identificar,	Registered nursery	No	Not Applicable	No	No	Not Registered	Chemical Organic	Biological and cultural	Otro	acueducto	None	ANTIOQUIA	EL RETIRO	CAMPANITA	249125	Second diagnosis	5	Si	0.6	6	No	Owned	Propietario	Paved	2	5	Herbaceous cover, Vegetative cover life cycle until flowering, Use of pads,	Presencia y conservación de nichos ecológicos, bioinsecticidas y/o biofungicidas,	Use of biofertilizers, Use of biostimulants,	Takes measures for the management and control of wastewater discharge on the property,	0.5	120
154	267775	Main Lot	Avocado	HASS	HASS	05/06/2021	1.5	7	6	No	300	Surcos,	Registered nursery	No	Not Applicable	Yes	No	Not Registered	Chemical Organic	Chemical Biological Cultural	Otro	ACUEDUCTO	None	ANTIOQUIA	PEÑOL	LA HELIDA	238281	First diagnosis	3	Si	15	15	No	Owned	Propietario	Paved	5	4	Herbaceous cover, Vegetative cover life cycle until flowering, Use of pads,	Presencia y conservación de nichos ecológicos,	Organic matter contribution for natural nutrition cycling,	Establishes buffer zones or green areas on the property, Takes measures for the management and control of wastewater discharge on the property,	0	0
154	276618	Main Lot	Avocado	HASS	HASS	05/06/2021	1.5	7	6	No	300	Surcos,	Registered nursery	No	Not Applicable	Yes	No	Not Registered	Chemical Organic	Chemical Biological Cultural	Otro	ACUEDUCTO	None	ANTIOQUIA	PEÑOL	LA HELIDA	245630	Second diagnosis	3	Si	15	15	No	Owned	Propietario	Paved	5	4	Herbaceous cover, Vegetative cover life cycle until flowering, Use of pads,	Presencia y conservación de nichos ecológicos, bioinsecticidas y/o biofungicidas,	Use of biofertilizers, Use of biostimulants,	Takes measures for the management and control of wastewater discharge on the property,	1.5	3311
155	272271	Main Lot	Avocado	HASS	HASS	13/03/2020	2.3	7	6	No	550	Surcos,	Registered nursery	No	Not Applicable	Yes	Yes	FUMIDUCTO	Chemical Organic	Chemical Biological Cultural	Otro	ACUEDUCTO	GlobalG.A.P.	ANTIOQUIA	GUARNE	LA CHARANGA	242049	First diagnosis	4	No	3.7	12	No	Owned	Propietario	Unpaved	0	0	Herbaceous cover, Use of pads,	Evaluación de riesgos de los controles fitosanitarios, Medidas de mitigación y/o compensación por uso de control fitosanitario,	Organic matter contribution for natural nutrition cycling, Use of biofertilizers,	Establishes buffer zones or green areas on the property,	2	40000
155	274781	Main Lot	Avocado	HASS	HASS	13/03/2020	2.3	7	6	No	550	Surcos,	Registered nursery	No	Not Applicable	Yes	No	Not Registered	Chemical Organic	Chemical Biological Cultural	Otro	ACUEDUCTO	Export Farm, GlobalG.A.P.	ANTIOQUIA	GUARNE	LA CHARANGA	244090	Second diagnosis	4	No	3.7	12	No	Owned	Propietario	Unpaved	0	0	Use of pads,	Presencia y conservación de nichos ecológicos, bioinsecticidas y/o biofungicidas,	Use of biofertilizers, Use of biostimulants,	Takes measures for the management and control of wastewater discharge on the property, Does not use herbicides or chemical substances that may contaminate water bodies,	2	82000
156	267756	Main Lot	Avocado	HASS	HASS	20/03/2024	0.5	5	5	No	200	Surcos,	Registered nursery	No	Not Applicable	No	No	Not Registered	Chemical Organic	Chemical Biological Cultural	Otro	ACUEDUCTO	None	ANTIOQUIA	SAN VICENTE	CANTOR	238260	First diagnosis	0	No	4	15	No	Owned	Propietario	Paved	4	2	Use of pads,	Presencia y conservación de nichos ecológicos,	Organic matter contribution for natural nutrition cycling,	Establishes buffer zones or green areas on the property,	0	0
156	276608	Main Lot	Avocado	HASS	HASS	20/03/2024	0.5	5	5	No	200	Surcos,	Registered nursery	No	Not Applicable	Yes	No	Not Registered	Chemical Organic	Chemical Biological Cultural	Otro	ACUEDUCTO	None	ANTIOQUIA	SAN VICENTE	CANTOR	245622	Second diagnosis	0	No	4	15	No	Owned	Propietario	Paved	4	2	Vegetative cover life cycle until flowering, Use of pads,	Medidas de mitigación y/o compensación por uso de control fitosanitario, Presencia y conservación de nichos ecológicos,	Use of biofertilizers,	Takes measures for the management and control of wastewater discharge on the property,	0.5	1500
157	271470	Main Lot	Avocado	HASS	HASS	03/02/2014	0.5	6	6	No	190	Tres Bolillos,	Registered nursery	No	Not Applicable	No	No	Not Registered	Chemical Organic	Chemical Biological Cultural	Fuentes naturales	NO REGISTRA	Export Farm	ANTIOQUIA	SAN PEDRO	LA PALMA	241390	First diagnosis	11	Si	1.4	12	No	Owned	Propietario	Paved	1	2	Herbaceous cover,	bioinsecticidas y/o biofungicidas,	Use of biostimulants,	Does not use herbicides or chemical substances that may contaminate water bodies,	0.5	2000
157	275921	Main Lot	Avocado	HASS	HASS	03/02/2014	0.5	6	6	No	190	Tres Bolillos,	Registered nursery	No	Not Applicable	No	No	Not Registered	Chemical Organic	Chemical Biological Cultural	Fuentes naturales	NO REGISTRA	Export Farm	ANTIOQUIA	SAN PEDRO	LA PALMA	245027	Second diagnosis	11	Si	1.4	12	No	Owned	Propietario	Paved	1	2	Herbaceous cover,	bioinsecticidas y/o biofungicidas,	Use of biofertilizers,	Does not use herbicides or chemical substances that may contaminate water bodies,	0.5	3000
158	271429	Main Lot	Avocado	HASS	HASS	03/01/2022	1	6	6	No	250	Cuadro,	Registered nursery	No	Not Applicable	Yes	No	Not Registered	Chemical Organic	Chemical Biological Cultural	Fuentes naturales	NO REGISTRA	None	ANTIOQUIA	ENTRERRIOS	EL PORVENIR	241356	First diagnosis	3	Si	4	7	No	Owned	Propietario	Paved	1	3	Herbaceous cover,	Presencia y conservación de nichos ecológicos,	Organic matter contribution for natural nutrition cycling,	Does not use herbicides or chemical substances that may contaminate water bodies,	0	0
158	280618	Main Lot	Avocado	HASS	HASS	03/01/2022	1	6	6	No	250	Cuadro,	Registered nursery	No	Not Applicable	Yes	No	Not Registered	Chemical Organic	Chemical Biological Cultural	Fuentes naturales	NO REGISTRA	None	ANTIOQUIA	ENTRERRIOS	EL PORVENIR	249048	Second diagnosis	3	Si	4	7	No	Owned	Propietario	Paved	1	3	Herbaceous cover,	Presencia y conservación de nichos ecológicos,	Organic matter contribution for natural nutrition cycling,	Does not use herbicides or chemical substances that may contaminate water bodies,	0	0
159	270973	Main Lot	Avocado	HASS	HASS	30/06/2019	1	6	5	No	320	Tres Bolillos,	Registered nursery	No	Not Applicable	Yes	No	Not Registered	Chemical Organic	Chemical Biological Cultural	Otro	ACUEDUCTO	Export Farm	ANTIOQUIA	LA UNION	COLMENAS LA GARCIA	240961	First diagnosis	5	No	1.92	15	No	Owned	Copropietario	Paved	1	3	Herbaceous cover, Vegetative cover life cycle until flowering, Use of pads,	Evaluación de riesgos de los controles fitosanitarios, Medidas de mitigación y/o compensación por uso de control fitosanitario, Presencia y conservación de nichos ecológicos, bioinsecticidas y/o biofungicidas,	Organic matter contribution for natural nutrition cycling, Use of biofertilizers, Use of biostimulants,	Establishes buffer zones or green areas on the property, Takes measures for the management and control of wastewater discharge on the property,	0.2	54
159	276615	Main Lot	Avocado	HASS	HASS	30/06/2019	1	6	5	No	320	Tres Bolillos,	Registered nursery	No	Not Applicable	Yes	No	Not Registered	Chemical Organic	Chemical Biological Cultural	Otro	ACUEDUCTO	GAP, Export Farm	ANTIOQUIA	LA UNION	COLMENAS LA GARCIA	245628	Second diagnosis	5	No	1.92	15	No	Owned	Copropietario	Paved	1	3	Herbaceous cover, Vegetative cover life cycle until flowering, Use of pads,	Presencia y conservación de nichos ecológicos, bioinsecticidas y/o biofungicidas,	Use of biofertilizers, Use of biostimulants,	Takes measures for the management and control of wastewater discharge on the property,	0.7	2254
160	268984	Main Lot	Avocado	HASS	HASS	15/05/2014	0.28	6	6	No	80	Cuadro,	Vivero No registrado	No	Not Applicable	No	No	Not Registered	Chemical	Cultural	Fuentes naturales	NO REGISTRA	None	ANTIOQUIA	LIBORINA	HOYO REDONDO	239314	First diagnosis	10	No	2.5	18	No	Owned	Propietario	Paved	3	0	Herbaceous cover,	Not Applicable	Not Applicable	Not Applicable	0.28	1700
160	281748	Main Lot	Avocado	HASS	HASS	15/05/2014	0.28	6	6	No	80	Cuadro,	Vivero No registrado	No	Not Applicable	Yes	No	Not Registered	Chemical	Chemical Biological Cultural	Fuentes naturales	NO REGISTRA	None	ANTIOQUIA	LIBORINA	HOYO REDONDO	249991	Second diagnosis	10	No	2.5	18	No	Owned	Propietario	Paved	3	0	Herbaceous cover,	Not Applicable	Not Applicable	Not Applicable	0.28	2800
161	268492	Main Lot	Avocado	HASS	HASS	01/06/2020	2	6	6	No	520	Tres Bolillos,	Registered nursery	No	Not Applicable	Yes	No	Not Registered	Chemical Organic	Chemical Biological Cultural	Fuentes naturales	NO REGISTRA	Export Farm, GlobalG.A.P.	ANTIOQUIA	JERICO	PALENQUE	238879	First diagnosis	4	Si	9	2	No	Owned	Propietario	Paved	3	4	Use of pads,	Presencia y conservación de nichos ecológicos,	Use of biofertilizers,	Does not use herbicides or chemical substances that may contaminate water bodies,	0	0
161	280611	Main Lot	Avocado	HASS	HASS	01/06/2020	2	6	6	No	520	Tres Bolillos,	Registered nursery	No	Not Applicable	Yes	No	Not Registered	Chemical Organic	Chemical Biological Cultural	Fuentes naturales	NO REGISTRA	Export Farm, GlobalG.A.P.	ANTIOQUIA	JERICO	PALENQUE	249042	Second diagnosis	4	Si	9	2	No	Owned	Propietario	Paved	3	4	Use of pads,	Presencia y conservación de nichos ecológicos,	Use of biofertilizers,	Does not use herbicides or chemical substances that may contaminate water bodies,	2	8820
162	268582	Main Lot	Avocado	HASS	HASS	01/02/2019	1	5	5	No	300	Tres Bolillos,	Registered nursery	No	Not Applicable	Yes	No	Not Registered	Chemical Organic	Chemical Biological Cultural	Fuentes naturales	NO REGISTRA	Export Farm, GlobalG.A.P.	ANTIOQUIA	JERICO	CASTALIA	238965	First diagnosis	6	Si	3.5	2	No	Owned	Propietario	Paved	2	3	Herbaceous cover, Use of pads,	Presencia y conservación de nichos ecológicos,	Organic matter contribution for natural nutrition cycling,	Does not use herbicides or chemical substances that may contaminate water bodies,	0	0
162	268584	LOTE SECUNDARIO	Avocado	HASS	HASS	01/02/2021	1.5	5	5	No	400	Tres Bolillos,	Registered nursery	No	Not Applicable	Yes	No	Not Registered	Chemical Organic	Chemical Biological Cultural	Fuentes naturales	NO REGISTRA	Export Farm, GlobalG.A.P.	ANTIOQUIA	JERICO	CASTALIA	238965	First diagnosis	4	Si	3.5	2	No	Owned	Propietario	Paved	2	3	Herbaceous cover, Use of pads,	Presencia y conservación de nichos ecológicos,	Organic matter contribution for natural nutrition cycling,	Does not use herbicides or chemical substances that may contaminate water bodies,	0	0
162	280613	Main Lot	Avocado	HASS	HASS	01/02/2019	1	5	5	No	300	Tres Bolillos,	Registered nursery	No	Not Applicable	Yes	No	Not Registered	Chemical Organic	Chemical Biological Cultural	Fuentes naturales	NO REGISTRA	Export Farm, GlobalG.A.P.	ANTIOQUIA	JERICO	CASTALIA	249044	Second diagnosis	6	Si	3.5	2	No	Owned	Propietario	Paved	2	3	Use of pads,	Presencia y conservación de nichos ecológicos,	Organic matter contribution for natural nutrition cycling,	Does not use herbicides or chemical substances that may contaminate water bodies,	1	5000
162	280614	LOTE SECUNDARIO	Avocado	HASS	HASS	01/02/2021	1.5	5	5	No	400	Tres Bolillos,	Registered nursery	No	Not Applicable	Yes	No	Not Registered	Chemical Organic	Chemical Biological Cultural	Fuentes naturales	NO REGISTRA	Export Farm, GlobalG.A.P.	ANTIOQUIA	JERICO	CASTALIA	249044	Second diagnosis	4	Si	3.5	2	No	Owned	Propietario	Paved	2	3	Use of pads,	Presencia y conservación de nichos ecológicos,	Organic matter contribution for natural nutrition cycling,	Does not use herbicides or chemical substances that may contaminate water bodies,	1	4000
163	268589	Main Lot	Avocado	HASS	HASS	01/04/2021	1.6	6	6	No	320	Cuadro,	Registered nursery	No	Not Applicable	No	No	Not Registered	Chemical Organic	Chemical Biological Cultural	Fuentes naturales	NO REGISTRA	Export Farm	ANTIOQUIA	JERICO	ESTRELLA NUEVA	238971	First diagnosis	3	Si	2.6	6	No	Owned	Propietario	Paved	3	5	Herbaceous cover,	Presencia y conservación de nichos ecológicos,	Organic matter contribution for natural nutrition cycling,	Does not use herbicides or chemical substances that may contaminate water bodies,	0	0
163	280604	Main Lot	Avocado	HASS	HASS	01/04/2021	1.6	6	6	No	320	Cuadro,	Registered nursery	No	Not Applicable	No	No	Not Registered	Chemical Organic	Chemical Biological Cultural	Fuentes naturales	NO REGISTRA	Export Farm	ANTIOQUIA	JERICO	ESTRELLA NUEVA	249035	Second diagnosis	3	Si	2.6	6	No	Owned	Propietario	Paved	3	5	Herbaceous cover,	Presencia y conservación de nichos ecológicos,	Organic matter contribution for natural nutrition cycling,	Does not use herbicides or chemical substances that may contaminate water bodies,	1.6	1300
164	268592	Main Lot	Avocado	HASS	HASS	02/05/2022	1.5	6	4	No	609	Tres Bolillos,	Procedente de su predio	No	Not Applicable	Yes	No	Not Registered	Chemical Organic	Chemical Biological Cultural	Fuentes naturales	NO REGISTRA	Export Farm	ANTIOQUIA	JERICO	PALENQUITO	238973	First diagnosis	2	No	2	3	No	Owned	Propietario	Paved	5	2	Herbaceous cover,	Presencia y conservación de nichos ecológicos,	Organic matter contribution for natural nutrition cycling,	Does not use herbicides or chemical substances that may contaminate water bodies,	0	0
164	280610	Main Lot	Avocado	HASS	HASS	02/05/2022	1.5	6	4	No	609	Tres Bolillos,	Procedente de su predio	No	Not Applicable	Yes	No	Not Registered	Chemical Organic	Chemical Biological Cultural	Fuentes naturales	NO REGISTRA	Export Farm	ANTIOQUIA	JERICO	PALENQUITO	249041	Second diagnosis	2	No	2	3	No	Owned	Propietario	Paved	5	2	Herbaceous cover,	Presencia y conservación de nichos ecológicos,	Organic matter contribution for natural nutrition cycling,	Does not use herbicides or chemical substances that may contaminate water bodies,	1.5	3000
165	271434	Main Lot	Avocado	HASS	HASS	03/06/2019	1.3	5	5	No	450	Tres Bolillos,	Registered nursery	No	Not Applicable	Yes	No	Not Registered	Chemical Organic	Chemical Biological Cultural	Fuentes naturales	NO REGISTRA	Export Farm	ANTIOQUIA	ENTRERRIOS	ZANCUDO	241361	First diagnosis	5	No	16	13	No	Owned	Propietario	Paved	2	4	Herbaceous cover,	bioinsecticidas y/o biofungicidas,	Organic matter contribution for natural nutrition cycling,	Does not use herbicides or chemical substances that may contaminate water bodies,	1.3	10000
165	275914	Main Lot	Avocado	HASS	HASS	03/06/2019	1.3	5	5	No	450	Tres Bolillos,	Registered nursery	No	Not Applicable	Yes	No	Not Registered	Chemical Organic	Chemical Biological Cultural	Fuentes naturales	NO REGISTRA	Export Farm	ANTIOQUIA	ENTRERRIOS	ZANCUDO	245021	Second diagnosis	5	No	16	13	No	Owned	Propietario	Paved	2	4	Herbaceous cover,	bioinsecticidas y/o biofungicidas,	Organic matter contribution for natural nutrition cycling,	Does not use herbicides or chemical substances that may contaminate water bodies,	1.3	2802
166	268596	Main Lot	Avocado	HASS	HASS	04/03/2019	4	6	6	No	1100	Tres Bolillos,	Registered nursery	No	Not Applicable	Yes	No	Not Registered	Chemical Organic	Chemical Biological Cultural	Fuentes naturales	NO REGISTRA	Export Farm	ANTIOQUIA	SANTA ROSA DE OSOS	ORO BAJO	238977	First diagnosis	5	No	4	10	No	Owned	Propietario	Paved	0	4	Vegetative cover life cycle until flowering,	Presencia y conservación de nichos ecológicos,	Use of biofertilizers,	Does not use herbicides or chemical substances that may contaminate water bodies,	0	0
166	274712	Main Lot	Avocado	HASS	HASS	04/03/2019	4	6	6	No	1100	Tres Bolillos,	Registered nursery	No	Not Applicable	Yes	No	Not Registered	Chemical Organic	Chemical Biological Cultural	Fuentes naturales	NO REGISTRA	Export Farm	ANTIOQUIA	SANTA ROSA DE OSOS	ORO BAJO	244025	Second diagnosis	5	No	4	10	No	Owned	Propietario	Paved	0	4	Vegetative cover life cycle until flowering,	Presencia y conservación de nichos ecológicos,	Use of biofertilizers,	Does not use herbicides or chemical substances that may contaminate water bodies,	4	12000
167	266258	Main Lot	Avocado	HASS	HASS	01/03/2018	7.49	7	6	No	1800	Surcos,	Registered nursery	No	Not Applicable	Yes	No	Not Registered	Chemical Organic	Chemical Biological Cultural	Otro	ACUEDUCTO	Export Farm	ANTIOQUIA	GUARNE	CANOAS	236919	First diagnosis	6	No	10	3	No	Owned	Propietario	Paved	1	3	Herbaceous cover, Vegetative cover life cycle until flowering, Use of pads,	Evaluación de riesgos de los controles fitosanitarios, Medidas de mitigación y/o compensación por uso de control fitosanitario, Presencia y conservación de nichos ecológicos, bioinsecticidas y/o biofungicidas,	Organic matter contribution for natural nutrition cycling, Use of biofertilizers, Use of biostimulants,	Establishes buffer zones or green areas on the property, Takes measures for the management and control of wastewater discharge on the property,	0	0
167	278421	Main Lot	Avocado	HASS	HASS	01/03/2018	7.49	7	6	No	1800	Surcos,	Registered nursery	No	Not Applicable	Yes	No	Not Registered	Chemical Organic	Chemical Biological Cultural	Otro	ACUEDUCTO	Export Farm, GlobalG.A.P.	ANTIOQUIA	GUARNE	CANOAS	247140	Second diagnosis	6	No	10	3	No	Owned	Propietario	Paved	1	3	Use of pads,	Presencia y conservación de nichos ecológicos, bioinsecticidas y/o biofungicidas,	Use of biofertilizers,	Establishes buffer zones or green areas on the property,	7.49	25000
168	270976	Main Lot	Avocado	HASS	HASS	31/03/2019	4.49	6	5	No	1500	Surcos,	Registered nursery	No	Not Applicable	Yes	No	Not Registered	Chemical Organic	Chemical Biological Cultural	Otro	ACUEDUCTO	Export Farm	ANTIOQUIA	MARINILLA	EL SOCORRO	240964	First diagnosis	5	No	7	2	No	Owned	Propietario	Paved	4	3	Herbaceous cover, Vegetative cover life cycle until flowering, Use of pads,	Evaluación de riesgos de los controles fitosanitarios, Medidas de mitigación y/o compensación por uso de control fitosanitario, Presencia y conservación de nichos ecológicos,	Organic matter contribution for natural nutrition cycling, Use of biofertilizers,	Establishes buffer zones or green areas on the property,	0	0
168	278420	Main Lot	Avocado	HASS	HASS	31/03/2019	4.49	6	5	No	1500	Surcos,	Registered nursery	No	Not Applicable	Yes	No	Not Registered	Chemical Organic	Chemical Biological Cultural	Otro	ACUEDUCTO	Export Farm	ANTIOQUIA	MARINILLA	EL SOCORRO	247139	Second diagnosis	5	No	7	2	No	Owned	Propietario	Paved	4	3	Use of pads,	Presencia y conservación de nichos ecológicos, bioinsecticidas y/o biofungicidas,	Use of biofertilizers, Use of biostimulants,	Establishes buffer zones or green areas on the property,	4.49	19000
169	270081	Main Lot	Avocado	HASS	HASS	01/05/2021	0.7	5	5	No	200	Cuadro,	Registered nursery	No	Not Applicable	No	No	Not Registered	Chemical Organic	Chemical Biological Cultural	Otro	acueducto	Export Farm	ANTIOQUIA	PEÑOL	EL SALTO	240192	First diagnosis	3	No	1.4	11	No	Owned	Propietario	Paved	1	1	Use of pads,	bioinsecticidas y/o biofungicidas,	Use of biostimulants,	Takes measures for the management and control of wastewater discharge on the property,	0	0
169	274666	Main Lot	Avocado	HASS	HASS	01/05/2021	0.7	5	5	No	200	Cuadro,	Registered nursery	No	Not Applicable	Yes	No	Not Registered	Chemical Organic	Chemical Biological Cultural	Otro	acueducto	Export Farm	ANTIOQUIA	PEÑOL	EL SALTO	243983	Second diagnosis	3	No	1.4	11	No	Owned	Propietario	Paved	1	1	Use of pads,	bioinsecticidas y/o biofungicidas,	Use of biofertilizers,	Establishes buffer zones or green areas on the property,	0.7	1000
170	266806	Main Lot	Avocado	HASS	HASS	02/12/2018	8	6	6	No	2300	Tres Bolillos,	Registered nursery	No	Not Applicable	Yes	No	Not Registered	Chemical Organic	Chemical Biological Cultural	Fuentes naturales	NO REGISTRA	Export Farm	ANTIOQUIA	SAN VICENTE	LA MAGDALENA	237408	First diagnosis	6	Si	12	8	No	Owned	Propietario	Paved	4	3	Herbaceous cover, Use of pads,	Presencia y conservación de nichos ecológicos, bioinsecticidas y/o biofungicidas,	Organic matter contribution for natural nutrition cycling, Use of biofertilizers,	Establishes buffer zones or green areas on the property, Takes measures for the management and control of wastewater discharge on the property,	8	45000
170	280067	Main Lot	Avocado	HASS	HASS	02/12/2018	8	6	6	No	2300	Tres Bolillos,	Registered nursery	No	Not Applicable	Yes	No	Not Registered	Chemical Organic	Chemical Biological Cultural	Fuentes naturales	NO REGISTRA	Export Farm	ANTIOQUIA	SAN VICENTE	LA MAGDALENA	248557	Second diagnosis	6	Si	12	8	No	Owned	Propietario	Paved	4	3	Herbaceous cover, Use of pads,	Presencia y conservación de nichos ecológicos, bioinsecticidas y/o biofungicidas,	Organic matter contribution for natural nutrition cycling, Use of biofertilizers,	Establishes buffer zones or green areas on the property, Takes measures for the management and control of wastewater discharge on the property,	8	72000
171	271427	Main Lot	Avocado	HASS	HASS	01/04/2022	7	6	6	No	1800	Cuadro,	Registered nursery	No	Not Applicable	No	No	Not Registered	Chemical Organic	Chemical Biological	Fuentes naturales	NO REGISTRA	None	ANTIOQUIA	DON MATIAS	LAS ANIMAS	241354	First diagnosis	2	Si	12	12	No	Owned	Propietario	Paved	2	5	Not Applicable	Not Applicable	Not Applicable	Not Applicable	0	0
171	274710	Main Lot	Avocado	HASS	HASS	01/04/2022	7	6	6	No	1800	Cuadro,	Registered nursery	No	Not Applicable	Yes	No	Not Registered	Chemical Organic	Chemical Biological Cultural	Fuentes naturales	NO REGISTRA	None	ANTIOQUIA	DON MATIAS	LAS ANIMAS	244023	Second diagnosis	2	Si	12	12	No	Owned	Propietario	Paved	2	5	Herbaceous cover,	bioinsecticidas y/o biofungicidas,	Organic matter contribution for natural nutrition cycling,	Does not use herbicides or chemical substances that may contaminate water bodies,	0	0
172	268421	Main Lot	Avocado	HASS	HASS	15/07/2021	1.51	6	6	No	420	Cuadro,	Registered nursery	No	Not Applicable	No	No	Not Registered	Chemical Organic	Chemical	Fuentes naturales	NO REGISTRA	None	ANTIOQUIA	LIBORINA	LA ALDEA	238819	First diagnosis	3	No	35	15	No	Owned	Propietario	Unpaved	0	0	Herbaceous cover,	Not Applicable	Not Applicable	Not Applicable	0	0
172	279880	Main Lot	Avocado	HASS	HASS	15/07/2021	1.51	6	6	No	420	Cuadro,	Vivero No registrado	No	Not Applicable	No	No	Not Registered	Chemical Organic	Chemical Biological Cultural	Fuentes naturales	NO REGISTRA	None	ANTIOQUIA	LIBORINA	LA ALDEA	248387	Second diagnosis	3	No	35	15	No	Owned	Propietario	Unpaved	0	0	Herbaceous cover,	bioinsecticidas y/o biofungicidas,	Not Applicable	Not Applicable	1.51	930
173	268920	Main Lot	Avocado	HASS	HASS	05/12/2018	1.62	6	6	No	450	Cuadro,	Vivero No registrado	Yes	Coffee	Yes	No	Not Registered	Chemical	Chemical	Fuentes naturales	NO REGISTRA	None	ANTIOQUIA	LIBORINA	LOS GRANADILLOS	239261	First diagnosis	6	Si	11	12	No	Owned	Propietario	Paved	3	3	Not Applicable	Not Applicable	Not Applicable	Not Applicable	1.62	2000
173	281865	Main Lot	Avocado	HASS	HASS	05/12/2018	1.62	6	6	No	450	Cuadro,	Vivero No registrado	Yes	Coffee	Yes	No	Not Registered	Chemical	Chemical	Fuentes naturales	NO REGISTRA	None	ANTIOQUIA	LIBORINA	LOS GRANADILLOS	250072	Second diagnosis	6	Si	11	12	No	Owned	Propietario	Paved	3	3	Herbaceous cover,	Not Applicable	Not Applicable	Not Applicable	1.62	2200
174	268021	Main Lot	Avocado	HASS	HASS	06/04/2017	1	7	7	No	120	Surcos,	Registered nursery	No	Not Applicable	No	No	Not Registered	Chemical Organic	Chemical Biological Cultural	Fuentes naturales	NO REGISTRA	None	ANTIOQUIA	GUARNE	YOLOMBAL	238483	First diagnosis	7	Si	6.8	10	No	Owned	Propietario	Paved	1	6	Use of pads,	Presencia y conservación de nichos ecológicos,	Organic matter contribution for natural nutrition cycling,	Establishes buffer zones or green areas on the property,	0.5	300
174	276632	Main Lot	Avocado	HASS	HASS	06/04/2017	1	7	7	No	120	Surcos,	Registered nursery	No	Not Applicable	Yes	No	Not Registered	Chemical Organic	Chemical Biological	Fuentes naturales	NO REGISTRA	None	ANTIOQUIA	GUARNE	YOLOMBAL	245643	Second diagnosis	7	Si	6.8	10	No	Owned	Propietario	Paved	1	6	Herbaceous cover, Vegetative cover life cycle until flowering, Use of pads,	Presencia y conservación de nichos ecológicos, bioinsecticidas y/o biofungicidas,	Use of biofertilizers, Use of biostimulants,	Takes measures for the management and control of wastewater discharge on the property,	0.5	800
175	270951	Main Lot	Avocado	HASS	HASS	13/09/2019	2	6	6	No	630	Surcos,	Registered nursery	No	Not Applicable	Yes	No	Not Registered	Chemical Organic	Chemical Biological Cultural	Otro	ACUEDUCTO	GAP, Export Farm	ANTIOQUIA	GIRARDOTA	EL YARUMO	240938	First diagnosis	5	Si	2.5	15	No	Owned	Propietario	Paved	3	3	Herbaceous cover, Use of pads,	bioinsecticidas y/o biofungicidas,	Organic matter contribution for natural nutrition cycling, Use of biofertilizers, Use of biostimulants,	Establishes buffer zones or green areas on the property, Takes measures for the management and control of wastewater discharge on the property, Does not use herbicides or chemical substances that may contaminate water bodies,	1	3800
175	276629	Main Lot	Avocado	HASS	HASS	13/09/2019	2	6	6	No	630	Surcos,	Registered nursery	No	Not Applicable	Yes	No	Not Registered	Chemical Organic	Chemical Biological Cultural	Otro	ACUEDUCTO	Export Farm, GlobalG.A.P.	ANTIOQUIA	GIRARDOTA	EL YARUMO	245640	Second diagnosis	5	Si	2.5	15	No	Owned	Propietario	Paved	3	3	Herbaceous cover, Vegetative cover life cycle until flowering, Use of pads,	Presencia y conservación de nichos ecológicos, bioinsecticidas y/o biofungicidas,	Use of biofertilizers, Use of biostimulants,	Takes measures for the management and control of wastewater discharge on the property,	1	8300
176	270203	Main Lot	Avocado	HASS	HASS	01/07/2019	5.8	6	6	No	1600	Tres Bolillos,	Registered nursery	No	Not Applicable	No	No	Not Registered	Chemical Organic	Chemical Biological Cultural	Fuentes naturales	NO REGISTRA	Export Farm, GlobalG.A.P.	ANTIOQUIA	ABEJORRAL	LA LABOR	240309	First diagnosis	5	Si	10	5.5	No	Owned	Propietario	Paved	1	3	Use of pads,	Evaluación de riesgos de los controles fitosanitarios,	Use of biofertilizers, Use of biostimulants,	Establishes buffer zones or green areas on the property,	5.8	5000
176	270204	LOTE SECUNDARIO	Avocado	HASS	HASS	01/07/2019	4	5	5	No	1600	Tres Bolillos,	Registered nursery	No	Not Applicable	No	No	Not Registered	Chemical Organic	Chemical Biological Cultural	Fuentes naturales	NO REGISTRA	Export Farm, GlobalG.A.P.	ANTIOQUIA	ABEJORRAL	LA LABOR	240309	First diagnosis	5	Si	10	5.5	No	Owned	Propietario	Paved	1	3	Use of pads,	Evaluación de riesgos de los controles fitosanitarios,	Use of biofertilizers, Use of biostimulants,	Establishes buffer zones or green areas on the property,	4	5000
176	280708	Main Lot	Avocado	HASS	HASS	01/07/2019	5.8	6	6	No	1600	Tres Bolillos,	Registered nursery	No	Not Applicable	No	No	Not Registered	Chemical Organic	Chemical Biological Cultural	Fuentes naturales	NO REGISTRA	Export Farm, GlobalG.A.P.	ANTIOQUIA	ABEJORRAL	LA LABOR	249120	Second diagnosis	5	Si	10	5.5	No	Owned	Propietario	Paved	1	3	Use of pads,	Evaluación de riesgos de los controles fitosanitarios,	Use of biofertilizers, Use of biostimulants,	Establishes buffer zones or green areas on the property,	5.8	5000
176	280709	LOTE SECUNDARIO	Avocado	HASS	HASS	01/07/2019	4	5	5	No	1600	Tres Bolillos,	Registered nursery	No	Not Applicable	No	No	Not Registered	Chemical Organic	Chemical Biological Cultural	Fuentes naturales	NO REGISTRA	Export Farm, GlobalG.A.P.	ANTIOQUIA	ABEJORRAL	LA LABOR	249120	Second diagnosis	5	Si	10	5.5	No	Owned	Propietario	Paved	1	3	Use of pads,	Evaluación de riesgos de los controles fitosanitarios,	Use of biofertilizers, Use of biostimulants,	Establishes buffer zones or green areas on the property,	4	5000
177	268448	Main Lot	Avocado	HASS	HASS	05/04/2020	5	6	6	No	1400	Cuadro,	Vivero No registrado	No	Not Applicable	Yes	No	Not Registered	Chemical Organic	Chemical	Fuentes naturales	NO REGISTRA	None	ANTIOQUIA	LIBORINA	LOS SAUCES	238841	First diagnosis	4	No	7	14	No	Owned	Propietario	Unpaved	0	0	Not Applicable	Not Applicable	Not Applicable	Not Applicable	5	200
177	279886	Main Lot	Avocado	HASS	HASS	05/04/2020	5	6	6	No	1400	Cuadro,	Vivero No registrado	No	Not Applicable	Yes	No	Not Registered	Chemical Organic	Chemical Biological Cultural	Fuentes naturales	NO REGISTRA	None	ANTIOQUIA	LIBORINA	LOS SAUCES	248393	Second diagnosis	4	No	7	14	No	Owned	Propietario	Unpaved	0	0	Herbaceous cover,	bioinsecticidas y/o biofungicidas,	Use of biofertilizers,	Not Applicable	5	6000
178	266544	Main Lot	Avocado	HASS	HASS	01/01/2018	0.3	6	5	No	100	Cuadro,	Registered nursery	No	Not Applicable	Yes	No	Not Registered	Chemical Organic	Chemical Biological Cultural	Fuentes naturales	NO REGISTRA	GAP, Export Farm, GlobalG.A.P.	ANTIOQUIA	URRAO	EL SALADITO	237175	First diagnosis	7	Si	6	15	No	Owned	Propietario	Paved	4	2	Herbaceous cover,	Medidas de mitigación y/o compensación por uso de control fitosanitario, bioinsecticidas y/o biofungicidas,	Organic matter contribution for natural nutrition cycling, Use of biofertilizers, Use of biostimulants,	Takes measures for the management and control of wastewater discharge on the property, Does not use herbicides or chemical substances that may contaminate water bodies,	0	0
178	272462	LOTE SECUNDARIO	Avocado	HASS	HASS	01/10/2020	0.7	6	5	No	120	Cuadro,	Registered nursery	No	Not Applicable	Yes	No	Not Registered	Chemical Organic	Chemical Biological Cultural	Fuentes naturales	NO REGISTRA	GAP, Export Farm, GlobalG.A.P.	ANTIOQUIA	URRAO	EL SALADITO	237175	First diagnosis	4	Si	6	15	No	Owned	Propietario	Paved	4	2	Herbaceous cover,	Medidas de mitigación y/o compensación por uso de control fitosanitario, bioinsecticidas y/o biofungicidas,	Organic matter contribution for natural nutrition cycling, Use of biofertilizers, Use of biostimulants,	Takes measures for the management and control of wastewater discharge on the property, Does not use herbicides or chemical substances that may contaminate water bodies,	0	0
178	280084	Main Lot	Avocado	HASS	HASS	01/01/2018	0.3	6	5	No	100	Cuadro,	Registered nursery	No	Not Applicable	Yes	No	Not Registered	Chemical Organic	Chemical Biological Cultural	Fuentes naturales	NO REGISTRA	GAP, Export Farm, GlobalG.A.P.	ANTIOQUIA	URRAO	EL SALADITO	248573	Second diagnosis	7	Si	6	15	No	Owned	Propietario	Paved	4	2	Herbaceous cover,	Evaluación de riesgos de los controles fitosanitarios, bioinsecticidas y/o biofungicidas,	Organic matter contribution for natural nutrition cycling, Use of biofertilizers,	Establishes buffer zones or green areas on the property, Does not use herbicides or chemical substances that may contaminate water bodies,	0.3	3000
178	280085	LOTE SECUNDARIO	Avocado	HASS	HASS	01/10/2020	0.7	6	5	No	120	Cuadro,	Registered nursery	No	Not Applicable	Yes	No	Not Registered	Chemical Organic	Chemical Biological Cultural	Fuentes naturales	NO REGISTRA	GAP, Export Farm, GlobalG.A.P.	ANTIOQUIA	URRAO	EL SALADITO	248573	Second diagnosis	4	Si	6	15	No	Owned	Propietario	Paved	4	2	Herbaceous cover,	Evaluación de riesgos de los controles fitosanitarios, bioinsecticidas y/o biofungicidas,	Organic matter contribution for natural nutrition cycling, Use of biofertilizers,	Establishes buffer zones or green areas on the property, Does not use herbicides or chemical substances that may contaminate water bodies,	0.5	2000
179	270954	Main Lot	Avocado	HASS	HASS	13/02/2019	3.7	6	5	No	1300	Surcos,	Registered nursery	No	Not Applicable	Yes	No	Not Registered	Chemical Organic	Chemical Biological Cultural	Otro	ACUEDUCTO	GlobalG.A.P.	ANTIOQUIA	LA CEJA	LLANADAS	240941	First diagnosis	6	No	5.4	12	No	Owned	Propietario	Paved	1	2	Use of pads,	Presencia y conservación de nichos ecológicos,	Organic matter contribution for natural nutrition cycling,	Establishes buffer zones or green areas on the property,	3.7	36000
179	278427	Main Lot	Avocado	HASS	HASS	13/02/2019	3.7	6	5	No	1300	Surcos,	Registered nursery	No	Not Applicable	Yes	No	Not Registered	Chemical Organic	Chemical Biological Cultural	Otro	ACUEDUCTO	Export Farm, GlobalG.A.P.	ANTIOQUIA	LA CEJA	LLANADAS	247147	Second diagnosis	6	No	5.4	12	No	Owned	Propietario	Paved	1	2	Use of pads,	Evaluación de riesgos de los controles fitosanitarios, Presencia y conservación de nichos ecológicos, bioinsecticidas y/o biofungicidas,	Organic matter contribution for natural nutrition cycling, Use of biofertilizers, Use of biostimulants,	Establishes buffer zones or green areas on the property, Takes measures for the management and control of wastewater discharge on the property,	3.7	81000
180	268543	Main Lot	Avocado	HASS	HASS	10/08/2018	0.7	6	6	No	196	Cuadro,	Vivero No registrado	No	Not Applicable	Yes	No	Not Registered	Chemical Organic	Chemical Biological Cultural	Fuentes naturales	NO REGISTRA	Export Farm	ANTIOQUIA	BETULIA	LA MINA	238925	First diagnosis	6	Si	1.5	32	No	Owned	Propietario	Paved	2	4	Herbaceous cover,	Not Applicable	Not Applicable	Not Applicable	0	0
180	278002	Main Lot	Avocado	HASS	HASS	10/08/2018	0.7	6	6	No	196	Cuadro,	Vivero No registrado	No	Not Applicable	Yes	No	Not Registered	Chemical Organic	Chemical Biological Cultural	Fuentes naturales	NO REGISTRA	Export Farm	ANTIOQUIA	BETULIA	LA MINA	246769	Second diagnosis	6	Si	1.5	32	No	Owned	Propietario	Paved	2	4	Herbaceous cover,	Not Applicable	Not Applicable	Not Applicable	0.7	1500
181	269075	Main Lot	Avocado	HASS	HASS	08/06/2020	1.81	6	4.5	No	672	Cuadro,	Vivero No registrado	No	Not Applicable	Yes	No	Not Registered	Chemical	Biological and cultural	Fuentes naturales	NO REGISTRA	Export Farm	ANTIOQUIA	ANZA	LA QUIUNA	239394	First diagnosis	4	Si	7	35	No	Owned	Propietario	Paved	3	3	Herbaceous cover,	Not Applicable	Not Applicable	Not Applicable	1.81	9377
181	279888	Main Lot	Avocado	HASS	HASS	08/06/2020	1.81	6	4.5	No	672	Cuadro,	Vivero No registrado	No	Not Applicable	Yes	No	Not Registered	Chemical Organic	Chemical Biological Cultural	Fuentes naturales	NO REGISTRA	Export Farm	ANTIOQUIA	ANZA	LA QUIUNA	248395	Second diagnosis	4	Si	7	35	No	Owned	Propietario	Paved	3	3	Herbaceous cover,	bioinsecticidas y/o biofungicidas,	Use of biofertilizers,	Not Applicable	0	0
182	268929	Main Lot	Avocado	HASS	HASS	05/05/2018	0.84	7	6	No	200	Cuadro,	Vivero No registrado	No	Not Applicable	Yes	No	Not Registered	Chemical Organic	Chemical Biological Cultural	Fuentes naturales	NO REGISTRA	Export Farm	ANTIOQUIA	BETULIA	LA MINA	239269	First diagnosis	6	Si	3	35	No	Owned	Propietario	Paved	3	3	Herbaceous cover,	Not Applicable	Not Applicable	Not Applicable	0	0
182	278007	Main Lot	Avocado	HASS	HASS	05/05/2018	0.84	7	6	No	200	Cuadro,	Vivero No registrado	No	Not Applicable	Yes	No	Not Registered	Chemical Organic	Chemical Biological Cultural	Fuentes naturales	NO REGISTRA	Export Farm	ANTIOQUIA	BETULIA	LA MINA	246773	Second diagnosis	6	Si	3	35	No	Owned	Propietario	Paved	3	3	Herbaceous cover,	Not Applicable	Not Applicable	Not Applicable	0.84	7480
183	269100	Main Lot	Avocado	HASS	HASS	12/05/2018	1.47	6	6	No	407	Cuadro,	Vivero No registrado	No	Not Applicable	Yes	No	Not Registered	Chemical Organic	Chemical Biological Cultural	Fuentes naturales	NO REGISTRA	Export Farm	ANTIOQUIA	BETULIA	LA MINA	239417	First diagnosis	6	Si	2.1	34	No	Owned	Propietario	Paved	3	2	Herbaceous cover,	Not Applicable	Not Applicable	Not Applicable	0	0
183	279802	Main Lot	Avocado	HASS	HASS	12/05/2018	1.47	6	6	No	407	Cuadro,	Vivero No registrado	No	Not Applicable	Yes	No	Not Registered	Chemical Organic	Chemical Biological Cultural	Fuentes naturales	NO REGISTRA	Export Farm	ANTIOQUIA	BETULIA	LA MINA	248318	Second diagnosis	6	Si	2.1	34	No	Owned	Propietario	Paved	3	2	Herbaceous cover,	bioinsecticidas y/o biofungicidas,	Not Applicable	Not Applicable	1.44	3100
184	267532	Main Lot	Avocado	HASS	HASS	04/05/2020	2.5	6	6	No	600	Cuadro,	Registered nursery	No	Not Applicable	Yes	No	Not Registered	Chemical Organic	Chemical Biological Cultural	Fuentes naturales	NO REGISTRA	None	ANTIOQUIA	CAICEDO	SAN JUAN	238065	First diagnosis	4	No	3	12.2	No	Owned	Propietario	Unpaved	0	0	Use of pads,	bioinsecticidas y/o biofungicidas,	Use of biofertilizers,	Does not use herbicides or chemical substances that may contaminate water bodies,	0	0
184	274359	Main Lot	Avocado	HASS	HASS	04/05/2020	2.5	6	6	No	600	Cuadro,	Registered nursery	No	Not Applicable	Yes	No	Not Registered	Chemical Organic	Chemical Biological Cultural	Fuentes naturales	NO REGISTRA	None	ANTIOQUIA	CAICEDO	SAN JUAN	243754	Second diagnosis	4	No	3	12.2	No	Owned	Propietario	Unpaved	0	0	Use of pads,	bioinsecticidas y/o biofungicidas,	Use of biofertilizers,	Does not use herbicides or chemical substances that may contaminate water bodies,	1.5	2200
185	267522	Main Lot	Avocado	HASS	HASS	04/07/2018	1.8	6	7	No	430	Cuadro,	Registered nursery	No	Not Applicable	Yes	No	Not Registered	Chemical Organic	Chemical Biological Cultural	Fuentes naturales	NO REGISTRA	None	ANTIOQUIA	CAICEDO	LA GARCIA	238053	First diagnosis	6	Si	4	13.4	No	Owned	Propietario	Paved	3	2	Herbaceous cover,	bioinsecticidas y/o biofungicidas,	Use of biofertilizers,	Does not use herbicides or chemical substances that may contaminate water bodies,	0	0
185	274353	Main Lot	Avocado	HASS	HASS	04/07/2018	1.8	6	7	No	430	Cuadro,	Registered nursery	No	Not Applicable	Yes	No	Not Registered	Chemical Organic	Chemical Biological Cultural	Fuentes naturales	NO REGISTRA	None	ANTIOQUIA	CAICEDO	LA GARCIA	243748	Second diagnosis	6	Si	4	13.4	No	Owned	Propietario	Paved	3	2	Herbaceous cover,	bioinsecticidas y/o biofungicidas,	Use of biofertilizers,	Does not use herbicides or chemical substances that may contaminate water bodies,	1.8	4000
186	271430	Main Lot	Avocado	HASS	HASS	01/02/2019	0.4	6	6	No	138	Tres Bolillos,	Registered nursery	No	Not Applicable	Yes	No	Not Registered	Chemical Organic	Chemical Biological Cultural	Fuentes naturales	NO REGISTRA	Export Farm	ANTIOQUIA	ENTRERRIOS	RIO CHICO	241357	First diagnosis	6	No	0.6	7	No	Owned	Propietario	Paved	0	4	Herbaceous cover,	bioinsecticidas y/o biofungicidas,	Organic matter contribution for natural nutrition cycling,	Does not use herbicides or chemical substances that may contaminate water bodies,	0	0
186	275910	Main Lot	Avocado	HASS	HASS	01/02/2019	0.4	6	6	No	138	Tres Bolillos,	Registered nursery	No	Not Applicable	Yes	No	Not Registered	Chemical Organic	Chemical Biological Cultural	Fuentes naturales	NO REGISTRA	Export Farm	ANTIOQUIA	ENTRERRIOS	RIO CHICO	245017	Second diagnosis	6	No	0.6	7	No	Owned	Propietario	Paved	0	4	Herbaceous cover,	bioinsecticidas y/o biofungicidas,	Organic matter contribution for natural nutrition cycling,	Does not use herbicides or chemical substances that may contaminate water bodies,	0.4	1100
187	268375	Main Lot	Avocado	HASS	HASS	03/09/2018	2.8	5	5	No	1600	Cuadro,	Registered nursery	No	Not Applicable	Yes	No	Not Registered	Chemical Organic	Chemical Biological Cultural	Fuentes naturales	NO REGISTRA	Export Farm	ANTIOQUIA	ENTRERRIOS	TESORERO	238777	First diagnosis	6	Si	4.5	1.5	No	Owned	Propietario	Paved	4	5	Herbaceous cover,	bioinsecticidas y/o biofungicidas,	Organic matter contribution for natural nutrition cycling,	Takes measures for the management and control of wastewater discharge on the property,	0	0
187	274713	Main Lot	Avocado	HASS	HASS	03/09/2018	2.8	5	5	No	1600	Cuadro,	Registered nursery	No	Not Applicable	Yes	No	Not Registered	Chemical Organic	Chemical Biological Cultural	Fuentes naturales	NO REGISTRA	Export Farm	ANTIOQUIA	ENTRERRIOS	TESORERO	244026	Second diagnosis	6	Si	4.5	1.5	No	Owned	Propietario	Paved	4	5	Herbaceous cover,	bioinsecticidas y/o biofungicidas,	Organic matter contribution for natural nutrition cycling,	Takes measures for the management and control of wastewater discharge on the property,	2.8	7000
188	266689	Main Lot	Avocado	HASS	HASS	01/03/2021	1	4	6	No	400	Cuadro,	Registered nursery	Yes	Coffee	No	No	Not Registered	Chemical Organic	Chemical Biological Cultural	Fuentes naturales	NO REGISTRA	None	ANTIOQUIA	JARDIN	ALTO DEL INDIO	237307	First diagnosis	3	Si	4.5	10	No	Owned	Otro	Paved	4	4	Herbaceous cover,	bioinsecticidas y/o biofungicidas,	Organic matter contribution for natural nutrition cycling, Use of biofertilizers,	Takes measures for the management and control of wastewater discharge on the property, Does not use herbicides or chemical substances that may contaminate water bodies,	0.5	500
188	274192	Main Lot	Avocado	HASS	HASS	01/03/2021	1	4	6	No	400	Cuadro,	Registered nursery	Yes	Coffee	No	No	Not Registered	Chemical Organic	Chemical Biological Cultural	Fuentes naturales	NO REGISTRA	None	ANTIOQUIA	JARDIN	ALTO DEL INDIO	243610	Second diagnosis	3	Si	4.5	10	No	Owned	Otro	Paved	4	4	Herbaceous cover,	bioinsecticidas y/o biofungicidas,	Organic matter contribution for natural nutrition cycling, Use of biofertilizers,	Takes measures for the management and control of wastewater discharge on the property, Does not use herbicides or chemical substances that may contaminate water bodies,	1	1000
189	270056	Main Lot	Avocado	HASS	HASS	01/01/2017	3.5	6	5	No	1100	Cuadro,	Registered nursery	Yes	Coffee	Yes	No	Not Registered	Chemical Organic	Chemical Biological Cultural	Fuentes naturales	NO REGISTRA	Export Farm	ANTIOQUIA	JARDIN	VERDUN	240175	First diagnosis	8	Si	6	5	No	Owned	Propietario	Paved	4	3	Herbaceous cover,	bioinsecticidas y/o biofungicidas,	Organic matter contribution for natural nutrition cycling, Use of biofertilizers,	Does not use herbicides or chemical substances that may contaminate water bodies,	0	0
189	270058	LOTE SECUNDARIO	Avocado	HASS	HASS	01/02/2018	1.5	6	5	No	900	Cuadro,	Registered nursery	Yes	Coffee	Yes	No	Not Registered	Chemical Organic	Chemical Biological Cultural	Fuentes naturales	NO REGISTRA	Export Farm	ANTIOQUIA	JARDIN	VERDUN	240175	First diagnosis	7	Si	6	5	No	Owned	Propietario	Paved	4	3	Herbaceous cover,	bioinsecticidas y/o biofungicidas,	Organic matter contribution for natural nutrition cycling, Use of biofertilizers,	Does not use herbicides or chemical substances that may contaminate water bodies,	0	0
189	274184	Main Lot	Avocado	HASS	HASS	01/01/2017	3.5	6	5	No	1100	Cuadro,	Registered nursery	Yes	Coffee	Yes	No	Not Registered	Chemical Organic	Chemical Biological Cultural	Fuentes naturales	NO REGISTRA	Export Farm	ANTIOQUIA	JARDIN	VERDUN	243605	Second diagnosis	8	Si	6	5	No	Owned	Propietario	Paved	4	3	Herbaceous cover,	Medidas de mitigación y/o compensación por uso de control fitosanitario, Presencia y conservación de nichos ecológicos, bioinsecticidas y/o biofungicidas,	Organic matter contribution for natural nutrition cycling, Use of biofertilizers,	Takes measures for the management and control of wastewater discharge on the property, Does not use herbicides or chemical substances that may contaminate water bodies,	3.5	35000
189	274185	LOTE SECUNDARIO	Avocado	HASS	HASS	01/02/2018	1.5	6	5	No	900	Cuadro,	Registered nursery	Yes	Coffee	Yes	No	Not Registered	Chemical Organic	Chemical Biological Cultural	Fuentes naturales	NO REGISTRA	Export Farm	ANTIOQUIA	JARDIN	VERDUN	243605	Second diagnosis	7	Si	6	5	No	Owned	Propietario	Paved	4	3	Herbaceous cover,	Medidas de mitigación y/o compensación por uso de control fitosanitario, Presencia y conservación de nichos ecológicos, bioinsecticidas y/o biofungicidas,	Organic matter contribution for natural nutrition cycling, Use of biofertilizers,	Takes measures for the management and control of wastewater discharge on the property, Does not use herbicides or chemical substances that may contaminate water bodies,	0	0
190	271433	Main Lot	Avocado	HASS	HASS	01/03/2021	1	6	6	No	270	Tres Bolillos,	Registered nursery	No	Not Applicable	Yes	No	Not Registered	Organic	Biological and cultural	Fuentes naturales	NO REGISTRA	None	ANTIOQUIA	SAN PEDRO	LA PALMA	241360	First diagnosis	3	No	4	12	No	Owned	Propietario	Paved	0	3	Herbaceous cover, Use of pads,	bioinsecticidas y/o biofungicidas,	Organic matter contribution for natural nutrition cycling,	Does not use herbicides or chemical substances that may contaminate water bodies,	0	0
190	275923	Main Lot	Avocado	HASS	HASS	01/03/2021	1	6	6	No	270	Tres Bolillos,	Registered nursery	No	Not Applicable	Yes	No	Not Registered	Organic	Biological and cultural	Fuentes naturales	NO REGISTRA	None	ANTIOQUIA	SAN PEDRO	LA PALMA	245029	Second diagnosis	3	No	4	12	No	Owned	Propietario	Paved	0	3	Herbaceous cover,	bioinsecticidas y/o biofungicidas,	Organic matter contribution for natural nutrition cycling,	Does not use herbicides or chemical substances that may contaminate water bodies,	1	180
191	270158	Main Lot	Avocado	HASS	HASS	01/01/2015	1.2	6	5	No	192	Tres Bolillos,	Registered nursery	No	Not Applicable	Yes	No	Not Registered	Chemical Organic	Chemical Biological Cultural	Fuentes naturales	NO REGISTRA	Export Farm	ANTIOQUIA	EL RETIRO	EL PORTENTO	240266	First diagnosis	10	No	2.3	8.8	No	Contracted	Propietario	Paved	0	5	Use of pads,	Presencia y conservación de nichos ecológicos, bioinsecticidas y/o biofungicidas,	Use of biofertilizers, Use of biostimulants,	Not Applicable	1.2	300
191	270159	LOTE SECUNDARIO	Avocado	HASS	HASS	01/02/2022	0.8	5	4	No	150	Tres Bolillos,	Registered nursery	No	Not Applicable	Yes	No	Not Registered	Chemical Organic	Chemical Biological Cultural	Fuentes naturales	NO REGISTRA	Export Farm	ANTIOQUIA	EL RETIRO	EL PORTENTO	240266	First diagnosis	3	No	2.3	8.8	No	Contracted	Propietario	Paved	0	5	Use of pads,	Presencia y conservación de nichos ecológicos, bioinsecticidas y/o biofungicidas,	Use of biofertilizers, Use of biostimulants,	Not Applicable	0	0
191	280721	Main Lot	Avocado	HASS	HASS	01/01/2015	1.2	6	5	No	192	Tres Bolillos,	Registered nursery	No	Not Applicable	Yes	No	Not Registered	Chemical Organic	Chemical Biological Cultural	Fuentes naturales	NO REGISTRA	Export Farm	ANTIOQUIA	EL RETIRO	EL PORTENTO	249132	Second diagnosis	10	No	2.3	8.8	No	Contracted	Propietario	Paved	0	5	Use of pads,	Presencia y conservación de nichos ecológicos, bioinsecticidas y/o biofungicidas,	Use of biofertilizers, Use of biostimulants,	Not Applicable	1.2	300
191	280722	LOTE SECUNDARIO	Avocado	HASS	HASS	01/02/2022	0.8	5	4	No	150	Tres Bolillos,	Registered nursery	No	Not Applicable	Yes	No	Not Registered	Chemical Organic	Chemical Biological Cultural	Fuentes naturales	NO REGISTRA	Export Farm	ANTIOQUIA	EL RETIRO	EL PORTENTO	249132	Second diagnosis	3	No	2.3	8.8	No	Contracted	Propietario	Paved	0	5	Use of pads,	Presencia y conservación de nichos ecológicos, bioinsecticidas y/o biofungicidas,	Use of biofertilizers, Use of biostimulants,	Not Applicable	0	0
192	267556	Main Lot	Avocado	HASS	HASS	01/08/2021	0.5	7	7	No	100	Tres Bolillos,	Registered nursery	No	Not Applicable	Yes	No	Not Registered	Chemical Organic	Chemical Biological Cultural	Otro	acueducto	GAP, Export Farm	ANTIOQUIA	PEÑOL	EL MARIAL	238088	First diagnosis	3	Si	2	7	No	Owned	Propietario	Paved	2	2	Use of pads,	bioinsecticidas y/o biofungicidas,	Use of biostimulants,	Establishes buffer zones or green areas on the property,	0	0
192	274667	Main Lot	Avocado	HASS	HASS	01/08/2021	0.5	7	7	No	100	Tres Bolillos,	Registered nursery	No	Not Applicable	Yes	No	Not Registered	Chemical Organic	Chemical Biological Cultural	Otro	acueducto	GAP, Export Farm	ANTIOQUIA	PEÑOL	EL MARIAL	243984	Second diagnosis	3	Si	2	7	No	Owned	Propietario	Paved	2	2	Use of pads,	bioinsecticidas y/o biofungicidas,	Use of biofertilizers,	Establishes buffer zones or green areas on the property,	0.5	1600
193	270977	Main Lot	Avocado	HASS	HASS	13/10/2020	4.54	5	5	No	1800	Surcos,	Registered nursery	No	Not Applicable	Yes	No	Not Registered	Chemical Organic	Chemical Biological Cultural	Otro	ACUEDUCTO	GlobalG.A.P.	ANTIOQUIA	GUARNE	TOLDAS	240965	First diagnosis	4	No	6.5	3	No	Owned	Propietario	Paved	1	3	Herbaceous cover, Vegetative cover life cycle until flowering, Use of pads,	Evaluación de riesgos de los controles fitosanitarios, Presencia y conservación de nichos ecológicos, bioinsecticidas y/o biofungicidas,	Organic matter contribution for natural nutrition cycling, Use of biofertilizers, Use of biostimulants,	Establishes buffer zones or green areas on the property, Takes measures for the management and control of wastewater discharge on the property,	0	0
193	278423	Main Lot	Avocado	HASS	HASS	13/10/2020	6.5	5	5	No	1800	Surcos,	Registered nursery	No	Not Applicable	No	No	Not Registered	Chemical Organic	Chemical Biological Cultural	Otro	ACUEDUCTO	Export Farm, GlobalG.A.P.	ANTIOQUIA	GUARNE	TOLDAS	247143	Second diagnosis	4	No	6.5	3	No	Owned	Propietario	Paved	1	3	Use of pads,	Presencia y conservación de nichos ecológicos, bioinsecticidas y/o biofungicidas,	Use of biofertilizers,	Establishes buffer zones or green areas on the property,	6.5	23000
194	271490	Main Lot	Avocado	HASS	HASS	01/03/2005	0.5	6	6	No	150	Cuadro,	Registered nursery	No	Not Applicable	Yes	No	Not Registered	Chemical Organic	Chemical Biological Cultural	Fuentes naturales	NO REGISTRA	Export Farm	ANTIOQUIA	JERICO	ESTRELLA NUEVA	241411	First diagnosis	19	No	2	2	No	Owned	Arrendatario	Unpaved	0	0	Use of pads,	bioinsecticidas y/o biofungicidas,	Use of biofertilizers,	Does not use herbicides or chemical substances that may contaminate water bodies,	0	0
194	280609	Main Lot	Avocado	HASS	HASS	01/03/2005	0.5	6	6	No	150	Cuadro,	Registered nursery	No	Not Applicable	Yes	No	Not Registered	Chemical Organic	Chemical Biological Cultural	Fuentes naturales	NO REGISTRA	Export Farm	ANTIOQUIA	JERICO	ESTRELLA NUEVA	249040	Second diagnosis	19	No	2	2	No	Owned	Arrendatario	Unpaved	0	0	Herbaceous cover,	bioinsecticidas y/o biofungicidas,	Use of biofertilizers,	Does not use herbicides or chemical substances that may contaminate water bodies,	0	0
195	268542	Main Lot	Avocado	HASS	HASS	10/01/2022	2.1	6	5	No	700	Tres Bolillos,	Registered nursery	No	Not Applicable	No	No	Not Registered	Chemical	Chemical	Fuentes naturales	NO REGISTRA	None	ANTIOQUIA	LIBORINA	SAN PABLO	238924	First diagnosis	3	Si	4	11.5	No	Owned	Arrendatario	Paved	3	2	Herbaceous cover,	Not Applicable	Not Applicable	Not Applicable	0	0
195	281764	Main Lot	Avocado	HASS	HASS	10/01/2022	2.1	6	5	No	700	Cuadro,	Vivero No registrado	No	Not Applicable	No	No	Not Registered	Chemical	Chemical Cultural	Fuentes naturales	NO REGISTRA	None	ANTIOQUIA	LIBORINA	SAN PABLO	250001	Second diagnosis	3	Si	4	11.5	No	Owned	Arrendatario	Paved	3	2	Herbaceous cover,	Not Applicable	Not Applicable	Not Applicable	2.1	2200
196	269963	Main Lot	Avocado	HASS	HASS	10/08/2010	0.79	6	6	No	220	Cuadro,	Vivero No registrado	No	Not Applicable	Yes	No	Not Registered	Chemical	Chemical	Fuentes naturales	NO REGISTRA	None	ANTIOQUIA	LIBORINA	LA MERCED DEL PLAYON	240101	First diagnosis	14	No	1	16	No	Owned	Propietario	Unpaved	0	0	Herbaceous cover,	Not Applicable	Not Applicable	Not Applicable	0.79	2200
196	281862	Main Lot	Avocado	HASS	HASS	10/08/2010	0.79	6	6	No	220	Cuadro,	Vivero No registrado	No	Not Applicable	Yes	No	Not Registered	Chemical	Chemical	Fuentes naturales	NO REGISTRA	None	ANTIOQUIA	LIBORINA	LA MERCED DEL PLAYON	250069	Second diagnosis	14	No	1	16	No	Owned	Propietario	Unpaved	0	0	Herbaceous cover,	Not Applicable	Not Applicable	Not Applicable	0.79	3000
197	269964	Main Lot	Avocado	HASS	HASS	10/05/2021	0.9	6	6	No	270	Cuadro,	Vivero No registrado	No	Not Applicable	No	No	Not Registered	Chemical	Chemical	Fuentes naturales	NO REGISTRA	None	ANTIOQUIA	LIBORINA	EL SALADERO	240102	First diagnosis	3	No	8	18	No	Owned	Arrendatario	Unpaved	0	0	Herbaceous cover,	Not Applicable	Not Applicable	Not Applicable	0	0
197	279816	Main Lot	Avocado	HASS	HASS	10/05/2021	0.9	6	6	No	270	Cuadro,	Vivero No registrado	No	Not Applicable	Yes	No	Not Registered	Chemical	Chemical Biological Cultural	Fuentes naturales	NO REGISTRA	None	ANTIOQUIA	LIBORINA	EL SALADERO	248329	Second diagnosis	3	No	8	18	No	Owned	Arrendatario	Unpaved	0	0	Herbaceous cover,	Not Applicable	Not Applicable	Not Applicable	0	0
198	271477	Main Lot	Avocado	HASS	HASS	05/10/2022	0.5	5	5	No	150	Surcos,	Registered nursery	No	Not Applicable	No	No	Not Registered	Chemical Organic	Chemical Biological Cultural	Otro	acueducto	None	ANTIOQUIA	EL RETIRO	EL PORTENTO	241396	First diagnosis	2	No	1.8	4.1	No	Contracted	Aparcería	Paved	2	3	Vegetative cover life cycle until flowering, Use of pads,	Presencia y conservación de nichos ecológicos, bioinsecticidas y/o biofungicidas,	Use of biostimulants,	Not Applicable	0	0
198	281943	Main Lot	Avocado	HASS	HASS	05/10/2022	0.5	5	5	No	150	Surcos,	Registered nursery	No	Not Applicable	No	No	Not Registered	Chemical Organic	Chemical Biological Cultural	Otro	acueducto	None	ANTIOQUIA	EL RETIRO	EL PORTENTO	250135	Second diagnosis	2	No	1.8	4.1	No	Contracted	Aparcería	Paved	2	3	Herbaceous cover,	Evaluación de riesgos de los controles fitosanitarios,	Organic matter contribution for natural nutrition cycling,	Not Applicable	0	0
199	268383	Main Lot	Avocado	HASS	HASS	02/01/2007	12.7	7	7	No	1650	Cuadro,	Registered nursery	No	Not Applicable	Yes	No	Not Registered	Chemical Organic	Chemical Biological Cultural	Fuentes naturales	NO REGISTRA	Export Farm, GlobalG.A.P.	ANTIOQUIA	SAN PEDRO	LA PALMA	238784	First diagnosis	18	No	51	8	No	Owned	Arrendatario	Paved	2	2	Vegetative cover life cycle until flowering,	Presencia y conservación de nichos ecológicos,	Organic matter contribution for natural nutrition cycling,	Does not use herbicides or chemical substances that may contaminate water bodies,	0	0
199	268384	LOTE SECUNDARIO	Avocado	HASS	HASS	02/01/2018	6	7	7	No	800	Cuadro,	Registered nursery	No	Not Applicable	Yes	No	Not Registered	Chemical Organic	Chemical Biological Cultural	Fuentes naturales	NO REGISTRA	Export Farm, GlobalG.A.P.	ANTIOQUIA	SAN PEDRO	LA PALMA	238784	First diagnosis	7	No	51	8	No	Owned	Arrendatario	Paved	2	2	Vegetative cover life cycle until flowering,	Presencia y conservación de nichos ecológicos,	Organic matter contribution for natural nutrition cycling,	Does not use herbicides or chemical substances that may contaminate water bodies,	0	0
199	280622	Main Lot	Avocado	HASS	HASS	02/01/2007	12.7	7	7	No	1650	Cuadro,	Registered nursery	No	Not Applicable	Yes	No	Not Registered	Chemical Organic	Chemical Biological Cultural	Fuentes naturales	NO REGISTRA	Export Farm, GlobalG.A.P.	ANTIOQUIA	SAN PEDRO	LA PALMA	249051	Second diagnosis	18	No	51	8	No	Owned	Arrendatario	Paved	2	2	Vegetative cover life cycle until flowering,	Presencia y conservación de nichos ecológicos,	Organic matter contribution for natural nutrition cycling,	Does not use herbicides or chemical substances that may contaminate water bodies,	12.7	55000
199	280623	LOTE SECUNDARIO	Avocado	HASS	HASS	02/01/2018	6	7	7	No	800	Cuadro,	Registered nursery	No	Not Applicable	Yes	No	Not Registered	Chemical Organic	Chemical Biological Cultural	Fuentes naturales	NO REGISTRA	Export Farm, GlobalG.A.P.	ANTIOQUIA	SAN PEDRO	LA PALMA	249051	Second diagnosis	7	No	51	8	No	Owned	Arrendatario	Paved	2	2	Vegetative cover life cycle until flowering,	Presencia y conservación de nichos ecológicos,	Organic matter contribution for natural nutrition cycling,	Does not use herbicides or chemical substances that may contaminate water bodies,	6	33000
200	268376	Main Lot	Avocado	HASS	HASS	02/01/2004	15.4	6	6	No	3000	Cuadro,	Registered nursery	No	Not Applicable	Yes	No	Not Registered	Chemical Organic	Chemical Biological Cultural	Fuentes naturales	NO REGISTRA	Export Farm, GlobalG.A.P.	ANTIOQUIA	SAN PEDRO	LA PALMA	238778	First diagnosis	21	No	40	13.99	No	Owned	Arrendatario	Paved	0	3	Use of pads,	bioinsecticidas y/o biofungicidas,	Organic matter contribution for natural nutrition cycling,	Does not use herbicides or chemical substances that may contaminate water bodies,	0	0
200	268377	LOTE SECUNDARIO	Avocado	HASS	HASS	01/12/2020	4.6	6	6	No	1900	Cuadro,	Registered nursery	No	Not Applicable	Yes	No	Not Registered	Chemical Organic	Chemical Biological Cultural	Fuentes naturales	NO REGISTRA	Export Farm, GlobalG.A.P.	ANTIOQUIA	SAN PEDRO	LA PALMA	238778	First diagnosis	4	No	40	13.99	No	Owned	Arrendatario	Paved	0	3	Use of pads,	bioinsecticidas y/o biofungicidas,	Organic matter contribution for natural nutrition cycling,	Does not use herbicides or chemical substances that may contaminate water bodies,	0	0
200	280619	Main Lot	Avocado	HASS	HASS	02/01/2004	15.4	6	6	No	3000	Cuadro,	Registered nursery	No	Not Applicable	Yes	No	Not Registered	Chemical Organic	Chemical Biological Cultural	Fuentes naturales	NO REGISTRA	Export Farm, GlobalG.A.P.	ANTIOQUIA	SAN PEDRO	LA PALMA	249049	Second diagnosis	21	No	40	13.99	No	Owned	Arrendatario	Paved	0	3	Use of pads,	bioinsecticidas y/o biofungicidas,	Organic matter contribution for natural nutrition cycling,	Does not use herbicides or chemical substances that may contaminate water bodies,	15.4	35000
200	280620	LOTE SECUNDARIO	Avocado	HASS	HASS	01/12/2020	4.6	6	6	No	1900	Cuadro,	Registered nursery	No	Not Applicable	Yes	No	Not Registered	Chemical Organic	Chemical Biological Cultural	Fuentes naturales	NO REGISTRA	Export Farm, GlobalG.A.P.	ANTIOQUIA	SAN PEDRO	LA PALMA	249049	Second diagnosis	4	No	40	13.99	No	Owned	Arrendatario	Paved	0	3	Use of pads,	bioinsecticidas y/o biofungicidas,	Organic matter contribution for natural nutrition cycling,	Does not use herbicides or chemical substances that may contaminate water bodies,	4.6	3000
201	262718	Main Lot	Avocado	HASS	HASS	15/04/2019	1	7	6	No	230	Tres Bolillos,	Registered nursery	No	Not Applicable	Yes	No	Not Registered	Chemical Organic	Chemical Biological Cultural	Fuentes naturales	NO REGISTRA	Export Farm	ANTIOQUIA	SAN VICENTE	SANTA ANA	233931	First diagnosis	5	Si	1	2	No	Owned	Propietario	Paved	3	4	Herbaceous cover, Use of pads,	bioinsecticidas y/o biofungicidas,	Organic matter contribution for natural nutrition cycling, Use of biofertilizers,	Establishes buffer zones or green areas on the property, Takes measures for the management and control of wastewater discharge on the property,	1	3000
201	280095	Main Lot	Avocado	HASS	HASS	15/04/2019	1	7	6	No	230	Tres Bolillos,	Registered nursery	No	Not Applicable	Yes	No	Not Registered	Chemical Organic	Chemical Biological Cultural	Fuentes naturales	NO REGISTRA	Export Farm	ANTIOQUIA	SAN VICENTE	SANTA ANA	248582	Second diagnosis	5	Si	1	2	No	Owned	Propietario	Paved	3	4	Herbaceous cover, Use of pads,	Presencia y conservación de nichos ecológicos, bioinsecticidas y/o biofungicidas,	Organic matter contribution for natural nutrition cycling, Use of biofertilizers,	Establishes buffer zones or green areas on the property, Takes measures for the management and control of wastewater discharge on the property, Does not use herbicides or chemical substances that may contaminate water bodies,	1	3500
202	271387	Main Lot	Avocado	HASS	HASS	04/12/2017	0.5	5	5	No	190	Tres Bolillos,	Registered nursery	No	Not Applicable	No	No	Not Registered	Chemical Organic	Chemical Biological Cultural	Otro	acueducto	Export Farm	ANTIOQUIA	SAN VICENTE	EL CALVARIO	241318	First diagnosis	7	Si	0.5	10	No	Owned	Propietario	Paved	4	2	Herbaceous cover,	bioinsecticidas y/o biofungicidas,	Use of biostimulants,	Does not use herbicides or chemical substances that may contaminate water bodies,	0	0
202	280290	Main Lot	Avocado	HASS	HASS	04/12/2017	0.5	5	5	No	190	Tres Bolillos,	Registered nursery	No	Not Applicable	No	No	Not Registered	Chemical Organic	Chemical Biological Cultural	Otro	acueducto	Export Farm	ANTIOQUIA	SAN VICENTE	EL CALVARIO	248758	Second diagnosis	7	Si	0.5	10	No	Owned	Propietario	Paved	4	2	Herbaceous cover,	bioinsecticidas y/o biofungicidas,	Use of biofertilizers, Use of biostimulants,	Takes measures for the management and control of wastewater discharge on the property,	0	0
203	270156	Main Lot	Avocado	HASS	HASS	20/06/2016	0.5	6	6	No	300	Tres Bolillos,	Registered nursery	No	Not Applicable	No	No	Not Registered	Chemical Organic	Chemical Biological Cultural	Otro	acueducto	None	ANTIOQUIA	SAN VICENTE	LA CABAÑA	240265	First diagnosis	8	Si	0.5	9	No	Owned	Copropietario	Paved	4	4	Use of pads,	bioinsecticidas y/o biofungicidas,	Not Applicable	Not Applicable	0	0
203	281947	Main Lot	Avocado	HASS	HASS	20/06/2016	0.5	6	6	No	300	Tres Bolillos,	Registered nursery	No	Not Applicable	Yes	No	Not Registered	Chemical Organic	Chemical Biological Cultural	Otro	acueducto	None	ANTIOQUIA	SAN VICENTE	LA CABAÑA	250139	Second diagnosis	8	Si	0.5	9	No	Owned	Copropietario	Paved	4	4	Use of pads,	bioinsecticidas y/o biofungicidas,	Not Applicable	Not Applicable	0	0
204	270091	Main Lot	Avocado	HASS	HASS	01/03/2022	1.2	6	5	No	400	Tres Bolillos,	Registered nursery	No	Not Applicable	Yes	No	Not Registered	Organic	Biological and cultural	Fuentes naturales	NO REGISTRA	None	ANTIOQUIA	SAN VICENTE	LA PEÑA	240203	First diagnosis	2	No	10	8	No	Owned	Posesión	Paved	1	4	Herbaceous cover, Vegetative cover life cycle until flowering, Use of pads,	bioinsecticidas y/o biofungicidas,	Organic matter contribution for natural nutrition cycling, Use of biofertilizers, Use of biostimulants,	Establishes buffer zones or green areas on the property, Takes measures for the management and control of wastewater discharge on the property, Does not use herbicides or chemical substances that may contaminate water bodies,	0	0
204	270092	LOTE SECUNDARIO	Avocado	HASS	HASS	20/08/2023	1.2	6	4	No	480	Tres Bolillos,	Registered nursery	No	Not Applicable	Yes	No	Not Registered	Organic	Biological and cultural	Fuentes naturales	NO REGISTRA	None	ANTIOQUIA	SAN VICENTE	LA PEÑA	240203	First diagnosis	1	No	10	8	No	Owned	Posesión	Paved	1	4	Herbaceous cover, Vegetative cover life cycle until flowering, Use of pads,	bioinsecticidas y/o biofungicidas,	Organic matter contribution for natural nutrition cycling, Use of biofertilizers, Use of biostimulants,	Establishes buffer zones or green areas on the property, Takes measures for the management and control of wastewater discharge on the property, Does not use herbicides or chemical substances that may contaminate water bodies,	0	0
204	280451	Main Lot	Avocado	HASS	HASS	01/03/2022	1.2	6	5	No	400	Tres Bolillos,	Registered nursery	No	Not Applicable	Yes	No	Not Registered	Organic	Biological and cultural	Fuentes naturales	NO REGISTRA	GAP (Good Agricultural Practices)	ANTIOQUIA	SAN VICENTE	LA PEÑA	248891	Second diagnosis	2	No	10	8	No	Owned	Posesión	Paved	1	4	Herbaceous cover, Vegetative cover life cycle until flowering, Use of pads,	Presencia y conservación de nichos ecológicos, bioinsecticidas y/o biofungicidas,	Organic matter contribution for natural nutrition cycling, Use of biofertilizers, Use of biostimulants,	Establishes buffer zones or green areas on the property, Takes measures for the management and control of wastewater discharge on the property, Does not use herbicides or chemical substances that may contaminate water bodies,	1.2	3500
204	280452	LOTE SECUNDARIO	Avocado	HASS	HASS	20/08/2023	1.2	6	4	No	480	Tres Bolillos,	Registered nursery	No	Not Applicable	Yes	No	Not Registered	Organic	Biological and cultural	Fuentes naturales	NO REGISTRA	GAP (Good Agricultural Practices)	ANTIOQUIA	SAN VICENTE	LA PEÑA	248891	Second diagnosis	1	No	10	8	No	Owned	Posesión	Paved	1	4	Herbaceous cover, Vegetative cover life cycle until flowering, Use of pads,	Presencia y conservación de nichos ecológicos, bioinsecticidas y/o biofungicidas,	Organic matter contribution for natural nutrition cycling, Use of biofertilizers, Use of biostimulants,	Establishes buffer zones or green areas on the property, Takes measures for the management and control of wastewater discharge on the property, Does not use herbicides or chemical substances that may contaminate water bodies,	0	0
205	266610	Main Lot	Avocado	HASS	HASS	01/11/2021	1.8	7	7	No	380	Cuadro,	Registered nursery	No	Not Applicable	Yes	No	Not Registered	Chemical Organic	Chemical Biological Cultural	Fuentes naturales	NO REGISTRA	None	ANTIOQUIA	URRAO	LA HONDA	237231	First diagnosis	3	No	7	6	No	Owned	Propietario	Unpaved	0	0	Herbaceous cover,	Medidas de mitigación y/o compensación por uso de control fitosanitario,	Organic matter contribution for natural nutrition cycling,	Does not use herbicides or chemical substances that may contaminate water bodies,	0	0
205	274161	Main Lot	Avocado	HASS	HASS	01/11/2021	1.8	7	7	No	380	Cuadro,	Registered nursery	No	Not Applicable	Yes	No	Not Registered	Chemical Organic	Chemical Biological Cultural	Fuentes naturales	NO REGISTRA	None	ANTIOQUIA	URRAO	LA HONDA	243585	Second diagnosis	3	No	7	6	No	Owned	Propietario	Unpaved	0	0	Herbaceous cover,	Medidas de mitigación y/o compensación por uso de control fitosanitario,	Organic matter contribution for natural nutrition cycling,	Takes measures for the management and control of wastewater discharge on the property, Does not use herbicides or chemical substances that may contaminate water bodies,	1	1500
206	270150	Main Lot	Avocado	HASS	HASS	20/03/2019	4.5	6	6	No	1250	Tres Bolillos,	Registered nursery	No	Not Applicable	Yes	No	Not Registered	Chemical Organic	Chemical Biological	Fuentes naturales	NO REGISTRA	Export Farm, GlobalG.A.P., Rainforest	ANTIOQUIA	SONSON	YARUMAL - ESCUELA	240258	First diagnosis	5	Si	36	4.7	No	Owned	Aparcería	Paved	4	3	Vegetative cover life cycle until flowering,	Presencia y conservación de nichos ecológicos,	Use of biostimulants,	Not Applicable	4.5	6000
206	280695	Main Lot	Avocado	HASS	HASS	20/05/2019	4.5	6	6	No	1250	Tres Bolillos,	Registered nursery	No	Not Applicable	Yes	No	Not Registered	Chemical Organic	Chemical Biological Cultural	Fuentes naturales	NO REGISTRA	Export Farm, GlobalG.A.P., Rainforest	ANTIOQUIA	SONSON	YARUMAL - ESCUELA	249107	Second diagnosis	5	Si	36	4.7	No	Owned	Aparcería	Paved	4	3	Vegetative cover life cycle until flowering,	Presencia y conservación de nichos ecológicos,	Use of biostimulants,	Not Applicable	4.5	10000
207	266654	Main Lot	Avocado	HASS	HASS	01/02/2021	2	6	6	No	550	Cuadro,	Registered nursery	No	Not Applicable	Yes	No	Not Registered	Chemical Organic	Chemical Biological Cultural	Fuentes naturales	NO REGISTRA	None	ANTIOQUIA	URRAO	LLANO GRANDE	237272	First diagnosis	4	No	62	30	No	Owned	Propietario	Paved	4	3	Herbaceous cover,	Evaluación de riesgos de los controles fitosanitarios, Medidas de mitigación y/o compensación por uso de control fitosanitario, bioinsecticidas y/o biofungicidas,	Organic matter contribution for natural nutrition cycling, Use of biofertilizers, Use of biostimulants,	Establishes buffer zones or green areas on the property, Takes measures for the management and control of wastewater discharge on the property, Does not use herbicides or chemical substances that may contaminate water bodies,	0	0
207	273912	Main Lot	Avocado	HASS	HASS	01/02/2021	2	6	6	No	550	Cuadro,	Registered nursery	No	Not Applicable	Yes	No	Not Registered	Chemical Organic	Chemical Biological Cultural	Fuentes naturales	NO REGISTRA	None	ANTIOQUIA	URRAO	LLANO GRANDE	243398	Second diagnosis	4	No	62	30	No	Owned	Propietario	Paved	4	3	Herbaceous cover,	Evaluación de riesgos de los controles fitosanitarios, Medidas de mitigación y/o compensación por uso de control fitosanitario, bioinsecticidas y/o biofungicidas,	Organic matter contribution for natural nutrition cycling, Use of biofertilizers, Use of biostimulants,	Establishes buffer zones or green areas on the property, Takes measures for the management and control of wastewater discharge on the property,	2	2800
208	270039	Main Lot	Avocado	HASS	HASS	01/03/2021	0.6	6	7	Yes	150	Cuadro,	Registered nursery	No	Not Applicable	Yes	No	Not Registered	Chemical Organic	Chemical Biological Cultural	Fuentes naturales	NO REGISTRA	Export Farm	ANTIOQUIA	BETULIA	PAVAS	240162	First diagnosis	3	Si	4	10	No	Owned	Propietario	Paved	3	2	Herbaceous cover,	Evaluación de riesgos de los controles fitosanitarios, Medidas de mitigación y/o compensación por uso de control fitosanitario, bioinsecticidas y/o biofungicidas,	Use of biofertilizers,	Does not use herbicides or chemical substances that may contaminate water bodies,	0	0
208	280077	Main Lot	Avocado	HASS	HASS	01/03/2021	0.6	6	7	No	150	Cuadro,	Registered nursery	No	Not Applicable	Yes	No	Not Registered	Chemical Organic	Chemical Biological Cultural	Fuentes naturales	NO REGISTRA	Export Farm	ANTIOQUIA	BETULIA	PAVAS	248566	Second diagnosis	3	Si	4	10	No	Owned	Propietario	Paved	3	2	Herbaceous cover,	Evaluación de riesgos de los controles fitosanitarios, bioinsecticidas y/o biofungicidas,	Organic matter contribution for natural nutrition cycling, Use of biofertilizers,	Takes measures for the management and control of wastewater discharge on the property, Does not use herbicides or chemical substances that may contaminate water bodies,	0.5	2500
209	270042	Main Lot	Avocado	HASS	HASS	01/08/2021	1	7	7	No	200	Cuadro,	Registered nursery	No	Not Applicable	Yes	No	Not Registered	Chemical Organic	Chemical Biological Cultural	No tiene	NO REGISTRA	Export Farm	ANTIOQUIA	URRAO	GRANJA BONITA	240165	First diagnosis	3	No	4	6	No	Owned	Propietario	Unpaved	0	0	Herbaceous cover,	Evaluación de riesgos de los controles fitosanitarios, bioinsecticidas y/o biofungicidas,	Use of biofertilizers,	Does not use herbicides or chemical substances that may contaminate water bodies,	0.5	360
209	281620	Main Lot	Avocado	HASS	HASS	01/08/2021	1	7	7	No	200	Cuadro,	Registered nursery	No	Not Applicable	Yes	No	Not Registered	Chemical Organic	Chemical Biological Cultural	No tiene	NO REGISTRA	None	ANTIOQUIA	URRAO	GRANJA BONITA	249886	Second diagnosis	3	No	4	6	No	Owned	Propietario	Unpaved	0	0	Herbaceous cover,	bioinsecticidas y/o biofungicidas,	Organic matter contribution for natural nutrition cycling,	Takes measures for the management and control of wastewater discharge on the property, Does not use herbicides or chemical substances that may contaminate water bodies,	0.5	2000
210	266641	Main Lot	Avocado	HASS	HASS	01/01/2019	1.5	6	7	No	350	Cuadro,	Registered nursery	No	Not Applicable	Yes	No	Not Registered	Chemical Organic	Chemical Biological Cultural	Fuentes naturales	NO REGISTRA	Export Farm	ANTIOQUIA	URRAO	LA FLORIDA	237257	First diagnosis	6	No	7.5	4	No	Owned	Propietario	Paved	4	2	Herbaceous cover,	Medidas de mitigación y/o compensación por uso de control fitosanitario, bioinsecticidas y/o biofungicidas,	Organic matter contribution for natural nutrition cycling, Use of biofertilizers, Use of biostimulants,	Takes measures for the management and control of wastewater discharge on the property, Does not use herbicides or chemical substances that may contaminate water bodies,	0	0
210	280099	Main Lot	Avocado	HASS	HASS	01/01/2019	1.5	6	7	No	350	Cuadro,	Registered nursery	No	Not Applicable	Yes	No	Not Registered	Chemical Organic	Chemical Biological Cultural	Fuentes naturales	NO REGISTRA	Export Farm	ANTIOQUIA	URRAO	LA FLORIDA	248586	Second diagnosis	6	No	7.5	4	No	Owned	Propietario	Paved	4	2	Herbaceous cover,	Evaluación de riesgos de los controles fitosanitarios, Medidas de mitigación y/o compensación por uso de control fitosanitario,	Organic matter contribution for natural nutrition cycling, Use of biofertilizers,	Establishes buffer zones or green areas on the property, Takes measures for the management and control of wastewater discharge on the property, Does not use herbicides or chemical substances that may contaminate water bodies,	1	12000
211	270047	Main Lot	Avocado	HASS	HASS	01/09/2021	0.8	5	6	No	280	Cuadro,	Registered nursery	Yes	LULO	No	No	Not Registered	Chemical Organic	Chemical Biological Cultural	Fuentes naturales	NO REGISTRA	None	ANTIOQUIA	URRAO	PAVÓN	240169	First diagnosis	3	Si	1	6	No	Owned	Propietario	Paved	2	2	Herbaceous cover,	bioinsecticidas y/o biofungicidas,	Use of biofertilizers,	Does not use herbicides or chemical substances that may contaminate water bodies,	0	0
211	280092	Main Lot	Avocado	HASS	HASS	01/09/2021	0.8	5	6	No	280	Cuadro,	Registered nursery	Yes	Coffee	No	No	Not Registered	Chemical Organic	Chemical Biological Cultural	Fuentes naturales	NO REGISTRA	None	ANTIOQUIA	URRAO	PAVÓN	248579	Second diagnosis	3	Si	1	6	No	Owned	Propietario	Paved	2	2	Herbaceous cover,	Evaluación de riesgos de los controles fitosanitarios, bioinsecticidas y/o biofungicidas,	Organic matter contribution for natural nutrition cycling, Use of biofertilizers,	Establishes buffer zones or green areas on the property, Takes measures for the management and control of wastewater discharge on the property, Does not use herbicides or chemical substances that may contaminate water bodies,	0.5	4200
212	267751	Main Lot	Avocado	HASS	HASS	05/08/2021	0.8	5	5	No	375	Surcos,	Registered nursery	No	Not Applicable	Yes	No	Not Registered	Chemical Organic	Chemical Biological Cultural	Fuentes naturales	NO REGISTRA	None	ANTIOQUIA	PEÑOL	LA HELIDA	238258	First diagnosis	3	Si	0.8	10	No	Contracted	Arrendatario	Paved	4	4	Herbaceous cover, Vegetative cover life cycle until flowering, Use of pads,	Presencia y conservación de nichos ecológicos,	Organic matter contribution for natural nutrition cycling,	Establishes buffer zones or green areas on the property,	0	0
212	276638	Main Lot	Avocado	HASS	HASS	05/08/2021	0.8	5	5	No	375	Surcos,	Registered nursery	No	Not Applicable	Yes	No	Not Registered	Chemical Organic	Chemical Biological Cultural	Fuentes naturales	NO REGISTRA	Export Farm	ANTIOQUIA	PEÑOL	LA HELIDA	245649	Second diagnosis	3	Si	0.8	10	No	Contracted	Arrendatario	Paved	4	4	Use of pads,	Presencia y conservación de nichos ecológicos, bioinsecticidas y/o biofungicidas,	Use of biofertilizers, Use of biostimulants,	Takes measures for the management and control of wastewater discharge on the property,	0.8	3500
213	267515	Main Lot	Avocado	HASS	HASS	04/04/2021	1	6	6	No	300	Tres Bolillos,	Registered nursery	No	Not Applicable	Yes	No	Not Registered	Chemical Organic	Chemical Biological Cultural	Fuentes naturales	NO REGISTRA	None	ANTIOQUIA	CAICEDO	LA CORTADA	238048	First diagnosis	3	No	5	10.3	No	Owned	Propietario	Unpaved	0	0	Herbaceous cover,	bioinsecticidas y/o biofungicidas,	Use of biofertilizers,	Does not use herbicides or chemical substances that may contaminate water bodies,	0	0
213	274369	Main Lot	Avocado	HASS	HASS	04/04/2021	1	6	6	No	300	Tres Bolillos,	Registered nursery	No	Not Applicable	Yes	No	Not Registered	Chemical Organic	Chemical Biological Cultural	Fuentes naturales	NO REGISTRA	None	ANTIOQUIA	CAICEDO	LA CORTADA	243763	Second diagnosis	3	No	5	10.3	No	Owned	Propietario	Unpaved	0	0	Herbaceous cover,	bioinsecticidas y/o biofungicidas,	Use of biofertilizers,	Does not use herbicides or chemical substances that may contaminate water bodies,	1	1328
214	270776	Main Lot	Avocado	HASS	HASS	10/04/2020	24	6	4	No	10000	Cuadro,	Vivero No registrado	No	Not Applicable	Yes	No	Not Registered	Chemical	Chemical	Fuentes naturales	NO REGISTRA	Export Farm	ANTIOQUIA	ANZA	LOMITAS	240777	First diagnosis	4	No	36	60	No	Owned	Propietario	Unpaved	0	0	Herbaceous cover,	Not Applicable	Not Applicable	Not Applicable	24	4500
214	281870	Main Lot	Avocado	HASS	HASS	10/04/2020	24	6	4	No	10000	Cuadro,	Vivero No registrado	No	Not Applicable	Yes	No	Not Registered	Chemical	Chemical	Fuentes naturales	NO REGISTRA	None	ANTIOQUIA	ANZA	LOMITAS	250077	Second diagnosis	4	No	36	60	No	Owned	Propietario	Unpaved	0	0	Herbaceous cover,	Not Applicable	Not Applicable	Not Applicable	24	6500
215	266597	Main Lot	Avocado	HASS	HASS	01/07/2018	1.86	6	5	No	460	Cuadro,	Registered nursery	No	Not Applicable	Yes	No	Not Registered	Chemical Organic	Chemical Biological Cultural	Fuentes naturales	NO REGISTRA	Export Farm	ANTIOQUIA	URRAO	PAVÓN	237219	First diagnosis	6	Si	10	7	No	Owned	Propietario	Paved	4	4	Herbaceous cover,	Medidas de mitigación y/o compensación por uso de control fitosanitario, bioinsecticidas y/o biofungicidas,	Organic matter contribution for natural nutrition cycling, Use of biofertilizers, Use of biostimulants,	Takes measures for the management and control of wastewater discharge on the property, Does not use herbicides or chemical substances that may contaminate water bodies,	0	0
215	274155	Main Lot	Avocado	HASS	HASS	01/07/2018	1.86	6	5	No	460	Cuadro,	Registered nursery	No	Not Applicable	Yes	No	Not Registered	Chemical Organic	Chemical Biological Cultural	Fuentes naturales	NO REGISTRA	Export Farm	ANTIOQUIA	URRAO	PAVÓN	243582	Second diagnosis	6	Si	10	7	No	Owned	Propietario	Paved	4	4	Herbaceous cover,	Medidas de mitigación y/o compensación por uso de control fitosanitario, bioinsecticidas y/o biofungicidas,	Organic matter contribution for natural nutrition cycling, Use of biofertilizers, Use of biostimulants,	Takes measures for the management and control of wastewater discharge on the property, Does not use herbicides or chemical substances that may contaminate water bodies,	1.86	4000
216	270985	Main Lot	Avocado	HASS	HASS	13/06/2022	1	6	6	No	253	Tres Bolillos,	Registered nursery	No	Not Applicable	Yes	No	Not Registered	Chemical Organic	Chemical Biological Cultural	Otro	ACUEDUCTO	Export Farm	ANTIOQUIA	GUARNE	YOLOMBAL	240972	First diagnosis	2	Si	1.7	15	No	Owned	Propietario	Paved	4	4	Herbaceous cover, Vegetative cover life cycle until flowering, Use of pads,	Presencia y conservación de nichos ecológicos,	Organic matter contribution for natural nutrition cycling, Use of biofertilizers,	Establishes buffer zones or green areas on the property, Takes measures for the management and control of wastewater discharge on the property,	0	0
216	274797	Main Lot	Avocado	HASS	HASS	13/06/2022	1	6	6	No	253	Tres Bolillos,	Registered nursery	No	Not Applicable	Yes	No	Not Registered	Chemical Organic	Chemical Biological Cultural	Otro	ACUEDUCTO	Export Farm, GlobalG.A.P.	ANTIOQUIA	GUARNE	YOLOMBAL	244106	Second diagnosis	2	Si	1.7	15	No	Owned	Propietario	Paved	4	4	Use of pads,	Presencia y conservación de nichos ecológicos, bioinsecticidas y/o biofungicidas,	Use of biofertilizers, Use of biostimulants,	Does not use herbicides or chemical substances that may contaminate water bodies,	1	1500
217	268998	Main Lot	Avocado	Local / Native variety	No HASS	09/05/2008	2.25	8	10	No	280	Sin identificar,	Procedente de su predio	Yes	Plantain	No	No	Not Registered	No realiza,	No realiza,	No tiene	NO REGISTRA	None	BOLIVAR	EL CARMEN DE BOLIVAR	OJO SECO	239327	First diagnosis	16	Si	3.5	28	No	Owned	Propietario	Paved	2	2	Not Applicable	Not Applicable	Not Applicable	Not Applicable	0	0
217	275172	Main Lot	Avocado	Local / Native variety	No HASS	09/05/2008	2.25	8	10	No	280	Sin identificar,	Procedente de su predio	Yes	Plantain	No	No	Not Registered	Organic	Biological and cultural	No tiene	NO REGISTRA	None	BOLIVAR	EL CARMEN DE BOLIVAR	OJO SECO	244435	Second diagnosis	16	Si	3.5	28	No	Owned	Propietario	Paved	2	2	Herbaceous cover,	bioinsecticidas y/o biofungicidas,	Use of biofertilizers,	Does not use herbicides or chemical substances that may contaminate water bodies,	2.25	14000
218	268986	Main Lot	Avocado	Local / Native variety	No HASS	06/06/2019	6	10	10	No	600	Sin identificar,	Procedente de su predio	Yes	Plantain	No	No	Not Registered	No realiza,	Chemical	No tiene	NO REGISTRA	None	BOLIVAR	EL CARMEN DE BOLIVAR	OJO SECO	239315	First diagnosis	5	Si	6	26	No	Owned	Propietario	Paved	7	2	Not Applicable	Not Applicable	Not Applicable	Not Applicable	0.4	600
218	275165	Main Lot	Avocado	Local / Native variety	No HASS	06/06/2019	6	10	10	No	600	Sin identificar,	Procedente de su predio	Yes	Plantain	No	No	Not Registered	Organic	Biological and cultural	No tiene	NO REGISTRA	None	BOLIVAR	EL CARMEN DE BOLIVAR	OJO SECO	244429	Second diagnosis	5	Si	6	26	No	Owned	Propietario	Paved	7	2	Herbaceous cover, Vegetative cover life cycle until flowering,	bioinsecticidas y/o biofungicidas,	Use of biofertilizers,	Does not use herbicides or chemical substances that may contaminate water bodies,	6	25500
219	269002	Main Lot	Avocado	Local / Native variety	No HASS	08/06/2015	2	10	8	Yes	250	Sin identificar,	Procedente de su predio	Yes	Plantain	Yes	No	Not Registered	No realiza,	No realiza,	No tiene	NO REGISTRA	None	BOLIVAR	EL CARMEN DE BOLIVAR	SAN ISIDRO	239332	First diagnosis	9	No	3	19	No	Owned	Propietario	Unpaved	0	0	Not Applicable	Not Applicable	Not Applicable	Not Applicable	0	0
219	278454	Main Lot	Avocado	Local / Native variety	No HASS	08/06/2015	2	10	8	Yes	250	Sin identificar,	Procedente de su predio	Yes	Plantain	No	No	Not Registered	Organic	Biological and cultural	No tiene	NO REGISTRA	None	BOLIVAR	EL CARMEN DE BOLIVAR	SAN ISIDRO	247173	Second diagnosis	9	No	3	19	No	Owned	Propietario	Unpaved	0	0	Vegetative cover life cycle until flowering,	bioinsecticidas y/o biofungicidas,	Use of biofertilizers,	Does not use herbicides or chemical substances that may contaminate water bodies,	2	0
220	268995	Main Lot	Avocado	Local / Native variety	No HASS	12/06/2012	1.5	10	10	No	150	Sin identificar,	Procedente de su predio	Yes	Plantain	No	No	Not Registered	No realiza,	No realiza,	No tiene	NO REGISTRA	None	BOLIVAR	EL CARMEN DE BOLIVAR	OJO SECO	239325	First diagnosis	12	Si	5	20	No	Owned	Propietario	Paved	2	2	Not Applicable	Not Applicable	Not Applicable	Does not use herbicides or chemical substances that may contaminate water bodies,	0	0
220	275188	Main Lot	Avocado	Local / Native variety	No HASS	12/06/2012	1.5	10	10	No	150	Sin identificar,	Procedente de su predio	Yes	Plantain	No	No	Not Registered	Organic	Cultural	No tiene	NO REGISTRA	None	BOLIVAR	EL CARMEN DE BOLIVAR	OJO SECO	244449	Second diagnosis	12	Si	5	20	No	Owned	Propietario	Paved	2	2	Herbaceous cover,	bioinsecticidas y/o biofungicidas,	Use of biofertilizers,	Does not use herbicides or chemical substances that may contaminate water bodies,	1.5	8700
221	266934	LOTE SECUNDARIO	Avocado	Local / Native variety	No HASS	05/04/2017	1	8	8	No	200	Sin identificar,	Procedente de su predio	Yes	Cocoa	Yes	No	Not Registered	No realiza,	No realiza,	No tiene	NO REGISTRA	None	BOLIVAR	EL CARMEN DE BOLIVAR	OJO SECO	237522	First diagnosis	7	No	9	25	No	Owned	Propietario	Paved	5	2	Not Applicable	Not Applicable	Organic matter contribution for natural nutrition cycling,	Does not use herbicides or chemical substances that may contaminate water bodies,	0	0
221	266933	Main Lot	Avocado	CHOQUETTE	No HASS	04/04/2016	2	8	8	No	300	Sin identificar,	Procedente de su predio	Yes	Plantain	Yes	No	Not Registered	No realiza,	No realiza,	Fuentes naturales	NO REGISTRA	None	BOLIVAR	EL CARMEN DE BOLIVAR	OJO SECO	237522	First diagnosis	8	No	9	25	No	Owned	Propietario	Paved	5	2	Not Applicable	Not Applicable	Organic matter contribution for natural nutrition cycling,	Does not use herbicides or chemical substances that may contaminate water bodies,	0.1	115
221	275345	LOTE SECUNDARIO	Avocado	Local / Native variety	No HASS	05/04/2017	1	8	8	No	200	Sin identificar,	Procedente de su predio	Yes	Cocoa	Yes	No	Not Registered	Organic	Biological and cultural	No tiene	NO REGISTRA	GAP (Good Agricultural Practices)	BOLIVAR	EL CARMEN DE BOLIVAR	OJO SECO	244586	Second diagnosis	7	No	9	25	No	Owned	Propietario	Paved	5	2	Herbaceous cover, Vegetative cover life cycle until flowering,	bioinsecticidas y/o biofungicidas,	Use of biofertilizers, Use of biostimulants,	Establishes buffer zones or green areas on the property, Does not use herbicides or chemical substances that may contaminate water bodies,	1	10500
221	275344	Main Lot	Avocado	CHOQUETTE	No HASS	04/04/2016	2	8	8	No	300	Sin identificar,	Procedente de su predio	Yes	Plantain	Yes	No	Not Registered	Organic	Biological and cultural	Fuentes naturales	NO REGISTRA	GAP (Good Agricultural Practices)	BOLIVAR	EL CARMEN DE BOLIVAR	OJO SECO	244586	Second diagnosis	8	No	9	25	No	Owned	Propietario	Paved	5	2	Herbaceous cover, Vegetative cover life cycle until flowering,	bioinsecticidas y/o biofungicidas,	Use of biofertilizers, Use of biostimulants,	Establishes buffer zones or green areas on the property, Does not use herbicides or chemical substances that may contaminate water bodies,	2	16400
222	266929	Main Lot	Avocado	Local / Native variety	No HASS	04/04/2024	2	10	10	No	200	Sin identificar,	Procedente de su predio	Yes	Cocoa	No	No	Not Registered	Chemical	Chemical	No tiene	NO REGISTRA	None	BOLIVAR	EL CARMEN DE BOLIVAR	OJO SECO	237518	First diagnosis	0	No	2.7	20	No	Owned	Propietario	Paved	4	2	Not Applicable	Not Applicable	Not Applicable	Not Applicable	0	0
222	275389	Main Lot	Avocado	Local / Native variety	No HASS	04/04/2024	2	10	10	No	200	Sin identificar,	Procedente de su predio	Yes	Cocoa	No	No	Not Registered	Organic	Biological	No tiene	NO REGISTRA	None	BOLIVAR	EL CARMEN DE BOLIVAR	OJO SECO	244624	Second diagnosis	0	No	2.7	20	No	Owned	Propietario	Paved	4	2	Herbaceous cover,	bioinsecticidas y/o biofungicidas,	Use of biofertilizers,	Does not use herbicides or chemical substances that may contaminate water bodies,	2	14100
223	267990	Main Lot	Avocado	Local / Native variety	No HASS	09/06/2021	2	10	10	No	200	Sin identificar,	Procedente de su predio	Yes	Plantain	No	No	Not Registered	No realiza,	No realiza,	No tiene	NO REGISTRA	None	BOLIVAR	EL CARMEN DE BOLIVAR	OJO SECO	238451	First diagnosis	3	Si	2	26	No	Owned	Propietario	Paved	2	1	Not Applicable	Not Applicable	Not Applicable	Not Applicable	0	0
223	278607	Main Lot	Avocado	Local / Native variety	No HASS	09/06/2021	2	10	10	No	200	Sin identificar,	Procedente de su predio	Yes	Plantain	No	No	Not Registered	Organic	Biological and cultural	No tiene	NO REGISTRA	None	BOLIVAR	EL CARMEN DE BOLIVAR	OJO SECO	247294	Second diagnosis	3	Si	2	26	No	Owned	Propietario	Paved	2	1	Herbaceous cover,	bioinsecticidas y/o biofungicidas,	Use of biofertilizers,	Does not use herbicides or chemical substances that may contaminate water bodies,	2	6000
224	270710	Main Lot	Avocado	Local / Native variety	No HASS	10/07/2018	2	8	10	No	250	Sin identificar,	Procedente de su predio	Yes	Cocoa	No	No	Not Registered	No realiza,	No realiza,	No tiene	NO REGISTRA	None	BOLIVAR	EL CARMEN DE BOLIVAR	LA CANSONA	240712	First diagnosis	6	No	12	20	No	Owned	Propietario	Paved	5	2	Not Applicable	Not Applicable	Not Applicable	Not Applicable	0.2	150
224	275377	Main Lot	Avocado	Local / Native variety	No HASS	10/07/2018	2	8	10	No	250	Sin identificar,	Procedente de su predio	Yes	Cocoa	No	No	Not Registered	Organic	Biological and cultural	No tiene	NO REGISTRA	None	BOLIVAR	EL CARMEN DE BOLIVAR	LA CANSONA	244613	Second diagnosis	6	No	12	20	No	Owned	Propietario	Paved	5	2	Herbaceous cover,	bioinsecticidas y/o biofungicidas,	Use of biofertilizers,	Does not use herbicides or chemical substances that may contaminate water bodies,	2	9700
225	267957	Main Lot	Avocado	Local / Native variety	No HASS	01/05/2014	3	10	10	No	300	Sin identificar,	Procedente de su predio	Yes	Plantain	No	No	Not Registered	No realiza,	No realiza,	No tiene	NO REGISTRA	None	BOLIVAR	EL CARMEN DE BOLIVAR	OJO SECO	238418	First diagnosis	10	Si	20	23	No	Owned	Propietario	Paved	3	1	Not Applicable	Not Applicable	Not Applicable	Not Applicable	0	0
225	275321	Main Lot	Avocado	Local / Native variety	No HASS	01/05/2014	3	10	10	No	300	Sin identificar,	Procedente de su predio	Yes	Plantain	No	No	Not Registered	Organic	Cultural	No tiene	NO REGISTRA	None	BOLIVAR	EL CARMEN DE BOLIVAR	OJO SECO	244565	Second diagnosis	10	Si	20	23	No	Owned	Propietario	Paved	3	1	Herbaceous cover,	bioinsecticidas y/o biofungicidas,	Use of biofertilizers,	Does not use herbicides or chemical substances that may contaminate water bodies,	3	13500
226	272309	Main Lot	Avocado	Local / Native variety	No HASS	04/04/2010	2.5	10	10	No	250	Sin identificar,	Procedente de su predio	Yes	Plantain	No	No	Not Registered	Chemical	Chemical	No tiene	NO REGISTRA	None	BOLIVAR	EL CARMEN DE BOLIVAR	OJO SECO	242088	First diagnosis	14	Si	14	28	No	Owned	Propietario	Paved	1	1	Not Applicable	Not Applicable	Not Applicable	Not Applicable	0	0
226	275152	Main Lot	Avocado	Local / Native variety	No HASS	04/04/2010	2.5	10	10	No	250	Sin identificar,	Procedente de su predio	Yes	Plantain	No	No	Not Registered	Organic	Biological and cultural	No tiene	NO REGISTRA	None	BOLIVAR	EL CARMEN DE BOLIVAR	OJO SECO	244418	Second diagnosis	14	Si	14	28	No	Owned	Propietario	Paved	1	1	Herbaceous cover,	bioinsecticidas y/o biofungicidas,	Use of biofertilizers,	Does not use herbicides or chemical substances that may contaminate water bodies,	2.5	9000
227	269000	Main Lot	Avocado	Local / Native variety	No HASS	12/05/2012	1	10	6	No	167	Sin identificar,	Procedente de su predio	Yes	Plantain	Yes	No	Not Registered	No realiza,	No realiza,	No tiene	NO REGISTRA	None	BOLIVAR	EL CARMEN DE BOLIVAR	SAN ISIDRO	239330	First diagnosis	12	Si	14	18	No	Owned	Propietario	Paved	3	3	Not Applicable	Not Applicable	Not Applicable	Not Applicable	0	0
227	275133	Main Lot	Avocado	Local / Native variety	No HASS	12/05/2012	1	10	6	No	167	Sin identificar,	Procedente de su predio	Yes	Plantain	Yes	No	Not Registered	Organic	Biological and cultural	No tiene	NO REGISTRA	None	BOLIVAR	EL CARMEN DE BOLIVAR	SAN ISIDRO	244405	Second diagnosis	12	Si	14	18	No	Owned	Propietario	Paved	3	3	Herbaceous cover, Vegetative cover life cycle until flowering,	bioinsecticidas y/o biofungicidas,	Use of biofertilizers, Use of biostimulants,	Does not use herbicides or chemical substances that may contaminate water bodies,	1	5000
228	268987	Main Lot	Avocado	Local / Native variety	No HASS	05/05/2006	1	6	6	No	277	Sin identificar,	Procedente de su predio	Yes	Plantain	No	No	Not Registered	No realiza,	No realiza,	No tiene	NO REGISTRA	None	BOLIVAR	EL CARMEN DE BOLIVAR	SAN ISIDRO	239316	First diagnosis	18	No	15	19	No	Owned	Propietario	Paved	1	1	Not Applicable	Not Applicable	Not Applicable	Does not use herbicides or chemical substances that may contaminate water bodies,	0	0
228	268988	LOTE SECUNDARIO	Avocado	Local / Native variety	No HASS	10/04/2016	1.5	10	10	No	150	Sin identificar,	Procedente de su predio	Yes	Cocoa	No	No	Not Registered	No realiza,	No realiza,	No tiene	NO REGISTRA	None	BOLIVAR	EL CARMEN DE BOLIVAR	SAN ISIDRO	239316	First diagnosis	8	No	15	19	No	Owned	Propietario	Paved	1	1	Not Applicable	Not Applicable	Not Applicable	Does not use herbicides or chemical substances that may contaminate water bodies,	0	0
228	275125	Main Lot	Avocado	Local / Native variety	No HASS	05/05/2006	1	6	6	No	277	Sin identificar,	Procedente de su predio	Yes	Plantain	No	No	Not Registered	Organic	Biological and cultural	No tiene	NO REGISTRA	None	BOLIVAR	EL CARMEN DE BOLIVAR	SAN ISIDRO	244399	Second diagnosis	18	No	15	19	No	Owned	Propietario	Paved	1	1	Herbaceous cover, Vegetative cover life cycle until flowering,	Presencia y conservación de nichos ecológicos,	Organic matter contribution for natural nutrition cycling, Use of biofertilizers,	Establishes buffer zones or green areas on the property, Does not use herbicides or chemical substances that may contaminate water bodies,	1	5350
228	275126	LOTE SECUNDARIO	Avocado	Local / Native variety	No HASS	10/04/2016	1.5	10	10	No	150	Sin identificar,	Procedente de su predio	Yes	Cocoa	No	No	Not Registered	Organic	Biological and cultural	No tiene	NO REGISTRA	None	BOLIVAR	EL CARMEN DE BOLIVAR	SAN ISIDRO	244399	Second diagnosis	8	No	15	19	No	Owned	Propietario	Paved	1	1	Herbaceous cover, Vegetative cover life cycle until flowering,	Presencia y conservación de nichos ecológicos,	Organic matter contribution for natural nutrition cycling, Use of biofertilizers,	Establishes buffer zones or green areas on the property, Does not use herbicides or chemical substances that may contaminate water bodies,	1.5	7500
229	267971	Main Lot	Avocado	Local / Native variety	No HASS	15/06/2016	2	8	10	No	250	Sin identificar,	Procedente de su predio	Yes	Plantain	No	No	Not Registered	No realiza,	No realiza,	No tiene	NO REGISTRA	None	BOLIVAR	EL CARMEN DE BOLIVAR	OJO SECO	238431	First diagnosis	8	Si	2	23	No	Owned	Propietario	Paved	4	1	Not Applicable	Not Applicable	Not Applicable	Not Applicable	0.2	290
229	275161	Main Lot	Avocado	Local / Native variety	No HASS	15/06/2016	2	8	10	No	250	Sin identificar,	Procedente de su predio	Yes	Plantain	No	No	Not Registered	Organic	Biological and cultural	No tiene	NO REGISTRA	None	BOLIVAR	EL CARMEN DE BOLIVAR	OJO SECO	244425	Second diagnosis	8	Si	2	23	No	Owned	Propietario	Paved	4	1	Herbaceous cover,	bioinsecticidas y/o biofungicidas,	Use of biofertilizers,	Does not use herbicides or chemical substances that may contaminate water bodies,	2	11490
230	265486	Main Lot	Avocado	Local / Native variety	No HASS	04/04/2016	2.5	10	10	No	250	Sin identificar,	Procedente de su predio	No	Not Applicable	No	No	Not Registered	Chemical	Chemical	No tiene	NO REGISTRA	None	BOLIVAR	EL CARMEN DE BOLIVAR	SAN ISIDRO	236259	First diagnosis	8	No	19	18	No	Owned	Propietario	Unpaved	0	0	Use of pads,	Not Applicable	Not Applicable	Not Applicable	0	0
230	280761	Main Lot	Avocado	Local / Native variety	No HASS	04/04/2016	2.5	10	10	No	250	Sin identificar,	Procedente de su predio	No	Not Applicable	No	No	Not Registered	Organic	Biological and cultural	No tiene	NO REGISTRA	None	BOLIVAR	EL CARMEN DE BOLIVAR	SAN ISIDRO	249167	Second diagnosis	8	No	19	18	No	Owned	Propietario	Unpaved	0	0	Herbaceous cover, Use of pads,	bioinsecticidas y/o biofungicidas,	Use of biofertilizers,	Does not use herbicides or chemical substances that may contaminate water bodies,	2.5	21000
231	265487	Main Lot	Avocado	Local / Native variety	No HASS	04/04/2017	2	10	10	No	200	Sin identificar,	Procedente de su predio	Yes	Plantain	No	No	Not Registered	No realiza,	Chemical	No tiene	NO REGISTRA	None	BOLIVAR	EL CARMEN DE BOLIVAR	SAN ISIDRO	236261	First diagnosis	7	Si	17	16	No	Owned	Aparcería	Paved	3	3	Not Applicable	Not Applicable	Not Applicable	Not Applicable	0	0
231	280739	Main Lot	Avocado	Local / Native variety	No HASS	04/04/2017	2	10	10	No	200	Sin identificar,	Procedente de su predio	Yes	Plantain	No	No	Not Registered	Organic	Biological and cultural	No tiene	NO REGISTRA	None	BOLIVAR	EL CARMEN DE BOLIVAR	SAN ISIDRO	249147	Second diagnosis	7	Si	17	16	No	Owned	Aparcería	Paved	3	3	Herbaceous cover, Use of pads,	bioinsecticidas y/o biofungicidas,	Use of biofertilizers,	Does not use herbicides or chemical substances that may contaminate water bodies,	2	22000
232	266957	Main Lot	Avocado	Local / Native variety	No HASS	01/05/2012	3	8	12	No	600	Sin identificar,	Procedente de su predio	Yes	Cocoa	Yes	No	Not Registered	Chemical	Chemical	No tiene	NO REGISTRA	None	BOLIVAR	EL CARMEN DE BOLIVAR	OJO SECO	237545	First diagnosis	12	No	14	23	No	Owned	Propietario	Paved	4	2	Not Applicable	Not Applicable	Organic matter contribution for natural nutrition cycling,	Does not use herbicides or chemical substances that may contaminate water bodies,	0.1	120
232	278639	Main Lot	Avocado	Local / Native variety	No HASS	01/05/2012	3	8	12	No	600	Sin identificar,	Procedente de su predio	Yes	Cocoa	Yes	No	Not Registered	Organic	Biological and cultural	No tiene	NO REGISTRA	None	BOLIVAR	EL CARMEN DE BOLIVAR	OJO SECO	247319	Second diagnosis	12	No	14	23	No	Owned	Propietario	Paved	4	2	Herbaceous cover,	bioinsecticidas y/o biofungicidas,	Use of biofertilizers, Use of biostimulants,	Does not use herbicides or chemical substances that may contaminate water bodies,	3	16420
233	267965	Main Lot	Avocado	Local / Native variety	No HASS	09/05/2014	2	10	8	No	250	Sin identificar,	Procedente de su predio	Yes	Cocoa	Yes	No	Not Registered	No realiza,	No realiza,	No tiene	NO REGISTRA	GAP (Good Agricultural Practices)	BOLIVAR	EL CARMEN DE BOLIVAR	EL COCO	238427	First diagnosis	10	Si	6	18	No	Owned	Propietario	Paved	4	3	Not Applicable	Not Applicable	Not Applicable	Not Applicable	0.5	500
233	278636	Main Lot	Avocado	Local / Native variety	No HASS	09/05/2014	2	10	8	No	250	Sin identificar,	Procedente de su predio	Yes	Cocoa	Yes	No	Not Registered	Organic	Biological and cultural	No tiene	NO REGISTRA	GAP (Good Agricultural Practices)	BOLIVAR	EL CARMEN DE BOLIVAR	EL COCO	247316	Second diagnosis	10	Si	6	18	No	Owned	Propietario	Paved	4	3	Herbaceous cover,	bioinsecticidas y/o biofungicidas,	Use of biofertilizers,	Does not use herbicides or chemical substances that may contaminate water bodies,	2	14500
234	266958	Main Lot	Avocado	Local / Native variety	No HASS	10/05/2013	1.5	8	8	No	235	Sin identificar,	Procedente de su predio	Yes	Cocoa	Yes	No	Not Registered	No realiza,	No realiza,	No tiene	NO REGISTRA	None	BOLIVAR	EL CARMEN DE BOLIVAR	OJO SECO	237547	First diagnosis	11	Si	5	20	No	Owned	Propietario	Paved	2	3	Herbaceous cover,	Not Applicable	Organic matter contribution for natural nutrition cycling,	Not Applicable	0.1	90
234	275382	Main Lot	Avocado	Local / Native variety	No HASS	10/05/2013	1.5	8	8	No	235	Sin identificar,	Procedente de su predio	Yes	Cocoa	Yes	No	Not Registered	Organic	Biological	No tiene	NO REGISTRA	None	BOLIVAR	EL CARMEN DE BOLIVAR	OJO SECO	244618	Second diagnosis	11	Si	5	20	No	Owned	Propietario	Paved	2	3	Herbaceous cover,	Not Applicable	Use of biofertilizers,	Not Applicable	1.5	11450
235	270228	LOTE SECUNDARIO	Avocado	Local / Native variety	No HASS	01/04/2014	2	10	10	No	200	Sin identificar,	Procedente de su predio	No	Not Applicable	No	No	Not Registered	No realiza,	No realiza,	Reservorios	NO REGISTRA	None	BOLIVAR	SAN JUAN NEPOMUCENO	BOTIJUELA	240327	First diagnosis	10	No	7	13	No	Owned	Propietario	Paved	1	1	Not Applicable	Not Applicable	Not Applicable	Not Applicable	0	0
235	280189	LOTE SECUNDARIO	Avocado	Local / Native variety	No HASS	01/04/2014	2	10	10	No	200	Sin identificar,	Procedente de su predio	No	Not Applicable	No	No	Not Registered	Organic	Cultural	Reservorios	NO REGISTRA	None	BOLIVAR	SAN JUAN NEPOMUCENO	BOTIJUELA	248672	Second diagnosis	10	No	7	13	No	Owned	Propietario	Paved	1	1	Not Applicable	bioinsecticidas y/o biofungicidas,	Use of biofertilizers,	Does not use herbicides or chemical substances that may contaminate water bodies,	0	0
236	268992	Main Lot	Avocado	Local / Native variety	No HASS	10/06/2008	1	6	8	No	208	Sin identificar,	Procedente de su predio	Yes	Plantain	No	No	Not Registered	No realiza,	No realiza,	No tiene	NO REGISTRA	None	BOLIVAR	EL CARMEN DE BOLIVAR	SAN ISIDRO	239321	First diagnosis	16	Si	10	25	No	Owned	Propietario	Paved	3	2	Not Applicable	Not Applicable	Not Applicable	Not Applicable	0	0
236	275212	Main Lot	Avocado	Local / Native variety	No HASS	10/06/2008	1	6	8	No	208	Sin identificar,	Procedente de su predio	Yes	Plantain	No	No	Not Registered	Organic	Biological and cultural	No tiene	NO REGISTRA	None	BOLIVAR	EL CARMEN DE BOLIVAR	SAN ISIDRO	244463	Second diagnosis	16	Si	10	25	No	Owned	Propietario	Paved	3	2	Herbaceous cover, Vegetative cover life cycle until flowering,	bioinsecticidas y/o biofungicidas,	Use of biofertilizers, Use of biostimulants,	Establishes buffer zones or green areas on the property, Does not use herbicides or chemical substances that may contaminate water bodies,	1	8200
237	268990	Main Lot	Avocado	Local / Native variety	No HASS	09/05/2016	1.5	8	7	No	178	Sin identificar,	Procedente de su predio	Yes	Plantain	Yes	No	Not Registered	Organic	No realiza,	No tiene	NO REGISTRA	None	BOLIVAR	EL CARMEN DE BOLIVAR	SAN ISIDRO	239320	First diagnosis	8	No	16	21	No	Owned	Posesión	Paved	1	0	Vegetative cover life cycle until flowering,	Medidas de mitigación y/o compensación por uso de control fitosanitario,	Organic matter contribution for natural nutrition cycling,	Does not use herbicides or chemical substances that may contaminate water bodies,	0	0
237	275214	Main Lot	Avocado	Local / Native variety	No HASS	09/05/2016	1.5	8	7	No	178	Sin identificar,	Procedente de su predio	Yes	Plantain	Yes	No	Not Registered	Organic	Biological and cultural	No tiene	NO REGISTRA	None	BOLIVAR	EL CARMEN DE BOLIVAR	SAN ISIDRO	244465	Second diagnosis	8	No	16	21	No	Owned	Posesión	Paved	1	0	Herbaceous cover, Vegetative cover life cycle until flowering, Use of pads,	bioinsecticidas y/o biofungicidas,	Use of biofertilizers, Use of biostimulants,	Does not use herbicides or chemical substances that may contaminate water bodies,	1.5	8200
238	265494	Main Lot	Avocado	Local / Native variety	No HASS	04/04/2015	1.5	10	10	No	150	Sin identificar,	Procedente de su predio	Yes	Plantain	No	No	Not Registered	No realiza,	Chemical	No tiene	NO REGISTRA	None	BOLIVAR	EL CARMEN DE BOLIVAR	SAN ISIDRO	236266	First diagnosis	9	No	15	18	No	Owned	Copropietario	Unpaved	0	0	Herbaceous cover,	Not Applicable	Not Applicable	Not Applicable	0	0
238	280760	Main Lot	Avocado	Local / Native variety	No HASS	04/04/2015	1.5	10	10	No	150	Sin identificar,	Procedente de su predio	Yes	Plantain	No	No	Not Registered	Organic	Biological and cultural	No tiene	NO REGISTRA	None	BOLIVAR	EL CARMEN DE BOLIVAR	SAN ISIDRO	249166	Second diagnosis	9	No	15	18	No	Owned	Copropietario	Unpaved	0	0	Herbaceous cover,	bioinsecticidas y/o biofungicidas,	Use of biofertilizers,	Does not use herbicides or chemical substances that may contaminate water bodies,	1.5	16500
239	266394	Main Lot	Avocado	Local / Native variety	No HASS	15/04/2017	1	10	10	No	100	Sin identificar,	Procedente de su predio	Yes	Plantain	No	No	Not Registered	Chemical	No realiza,	No tiene	NO REGISTRA	None	BOLIVAR	EL CARMEN DE BOLIVAR	SAN ISIDRO	237033	First diagnosis	7	Si	20	13	No	Owned	Copropietario	Paved	4	2	Herbaceous cover,	Not Applicable	Not Applicable	Not Applicable	0	0
239	266395	LOTE SECUNDARIO	Avocado	Local / Native variety	No HASS	15/04/2014	0.5	10	10	No	50	Sin identificar,	Procedente de su predio	No	Not Applicable	No	No	Not Registered	Chemical	No realiza,	No tiene	NO REGISTRA	None	BOLIVAR	EL CARMEN DE BOLIVAR	SAN ISIDRO	237033	First diagnosis	10	Si	20	13	No	Owned	Copropietario	Paved	4	2	Herbaceous cover,	Not Applicable	Not Applicable	Not Applicable	0	0
239	280747	Main Lot	Avocado	Local / Native variety	No HASS	15/04/2017	1	10	10	No	100	Sin identificar,	Procedente de su predio	Yes	Plantain	Yes	No	Not Registered	Chemical Organic	Chemical	No tiene	NO REGISTRA	None	BOLIVAR	EL CARMEN DE BOLIVAR	SAN ISIDRO	249155	Second diagnosis	7	Si	20	13	No	Owned	Copropietario	Paved	4	2	Not Applicable	Medidas de mitigación y/o compensación por uso de control fitosanitario,	Use of biofertilizers,	Not Applicable	1	14000
239	280748	LOTE SECUNDARIO	Avocado	Local / Native variety	No HASS	15/04/2014	0.5	10	10	No	50	Sin identificar,	Procedente de su predio	No	Not Applicable	Yes	No	Not Registered	Chemical	Chemical	No tiene	NO REGISTRA	None	BOLIVAR	EL CARMEN DE BOLIVAR	SAN ISIDRO	249155	Second diagnosis	10	Si	20	13	No	Owned	Copropietario	Paved	4	2	Not Applicable	Medidas de mitigación y/o compensación por uso de control fitosanitario,	Use of biofertilizers,	Not Applicable	0.5	4000
240	267973	Main Lot	Avocado	LORENA	No HASS	06/06/2020	2	10	8	No	250	Sin identificar,	Procedente de su predio	Yes	Plantain	No	No	Not Registered	No realiza,	No realiza,	No tiene	NO REGISTRA	None	BOLIVAR	EL CARMEN DE BOLIVAR	LA CANSONA	238434	First diagnosis	4	Si	6	22	No	Owned	Propietario	Paved	2	5	Not Applicable	Not Applicable	Not Applicable	Not Applicable	0.2	180
240	275365	Main Lot	Avocado	LORENA	No HASS	06/06/2020	2	10	8	No	250	Sin identificar,	Procedente de su predio	Yes	Plantain	No	No	Not Registered	Organic	Biological and cultural	No tiene	NO REGISTRA	GAP (Good Agricultural Practices)	BOLIVAR	EL CARMEN DE BOLIVAR	LA CANSONA	244603	Second diagnosis	4	Si	6	22	No	Owned	Propietario	Paved	2	5	Herbaceous cover,	bioinsecticidas y/o biofungicidas,	Use of biofertilizers,	Does not use herbicides or chemical substances that may contaminate water bodies,	2	16980
241	267962	Main Lot	Avocado	Local / Native variety	No HASS	05/05/2015	2	10	8	No	250	Sin identificar,	Procedente de su predio	Yes	Plantain	Yes	No	Not Registered	Organic	Chemical	No tiene	NO REGISTRA	None	BOLIVAR	EL CARMEN DE BOLIVAR	OJO SECO	238422	First diagnosis	9	Si	3	20	No	Owned	Propietario	Paved	6	3	Not Applicable	Not Applicable	Not Applicable	Not Applicable	0.2	300
241	275325	Main Lot	Avocado	Local / Native variety	No HASS	05/05/2015	2	10	8	No	250	Sin identificar,	Procedente de su predio	Yes	Plantain	Yes	No	Not Registered	Organic	Biological and cultural	No tiene	NO REGISTRA	GAP (Good Agricultural Practices)	BOLIVAR	EL CARMEN DE BOLIVAR	OJO SECO	244569	Second diagnosis	9	Si	3	20	No	Owned	Propietario	Paved	6	3	Herbaceous cover, Vegetative cover life cycle until flowering,	bioinsecticidas y/o biofungicidas,	Use of biofertilizers, Use of biostimulants,	Does not use herbicides or chemical substances that may contaminate water bodies,	2	21000
242	267977	Main Lot	Avocado	Local / Native variety	No HASS	05/05/2015	3	10	10	No	300	Sin identificar,	Procedente de su predio	Yes	Cocoa	No	No	Not Registered	No realiza,	No realiza,	No tiene	NO REGISTRA	None	BOLIVAR	EL CARMEN DE BOLIVAR	OJO SECO	238437	First diagnosis	9	Si	3	22	No	Owned	Propietario	Paved	4	1	Not Applicable	Not Applicable	Not Applicable	Not Applicable	0.1	120
242	275176	Main Lot	Avocado	Local / Native variety	No HASS	05/05/2015	3	10	10	No	300	Sin identificar,	Procedente de su predio	Yes	Cocoa	No	No	Not Registered	Organic	Biological and cultural	No tiene	NO REGISTRA	None	BOLIVAR	EL CARMEN DE BOLIVAR	OJO SECO	244439	Second diagnosis	9	Si	3	22	No	Owned	Propietario	Paved	4	1	Herbaceous cover,	bioinsecticidas y/o biofungicidas,	Use of biofertilizers,	Does not use herbicides or chemical substances that may contaminate water bodies,	3	15120
243	267984	Main Lot	Avocado	Local / Native variety	No HASS	06/06/2020	2	10	8	No	250	Sin identificar,	Procedente de su predio	Yes	Plantain	No	No	Not Registered	Chemical	Chemical	No tiene	NO REGISTRA	None	BOLIVAR	EL CARMEN DE BOLIVAR	OJO SECO	238445	First diagnosis	4	Si	9	29	No	Owned	Propietario	Paved	3	2	Not Applicable	Not Applicable	Not Applicable	Not Applicable	0	0
243	275310	Main Lot	Avocado	Local / Native variety	No HASS	06/06/2020	2	10	8	No	250	Sin identificar,	Procedente de su predio	Yes	Plantain	Yes	No	Not Registered	Organic	Biological and cultural	No tiene	NO REGISTRA	GAP (Good Agricultural Practices)	BOLIVAR	EL CARMEN DE BOLIVAR	OJO SECO	244553	Second diagnosis	4	Si	9	29	No	Owned	Propietario	Paved	3	2	Herbaceous cover,	bioinsecticidas y/o biofungicidas,	Use of biofertilizers, Use of biostimulants,	Does not use herbicides or chemical substances that may contaminate water bodies,	2	10400
244	271127	Main Lot	Avocado	Local / Native variety	No HASS	04/04/2018	1.5	10	10	No	150	Cuadro,	Procedente de su predio	Yes	Plantain	No	No	Not Registered	No realiza,	No realiza,	No tiene	NO REGISTRA	None	BOLIVAR	EL CARMEN DE BOLIVAR	SAN ISIDRO	241093	First diagnosis	6	No	10	25	No	Owned	Copropietario	Paved	8	4	Not Applicable	Not Applicable	Not Applicable	Not Applicable	0	0
244	280715	Main Lot	Avocado	Local / Native variety	No HASS	04/04/2018	1.5	10	10	No	150	Cuadro,	Procedente de su predio	Yes	Plantain	Yes	No	Not Registered	Organic	Biological and cultural	No tiene	NO REGISTRA	None	BOLIVAR	EL CARMEN DE BOLIVAR	SAN ISIDRO	249126	Second diagnosis	6	No	10	25	No	Owned	Copropietario	Paved	8	4	Herbaceous cover,	bioinsecticidas y/o biofungicidas,	Use of biofertilizers,	Not Applicable	1.5	8500
245	271125	Main Lot	Avocado	Local / Native variety	No HASS	04/04/2016	1.5	10	10	No	150	Cuadro,	Procedente de su predio	No	Not Applicable	No	No	Not Registered	No realiza,	Chemical	No tiene	NO REGISTRA	None	BOLIVAR	EL CARMEN DE BOLIVAR	SAN ISIDRO	241091	First diagnosis	8	No	17	21	No	Owned	Propietario	Unpaved	0	0	Use of pads,	Not Applicable	Not Applicable	Not Applicable	0	0
245	280764	Main Lot	Avocado	Local / Native variety	No HASS	04/04/2016	1.5	10	10	No	150	Cuadro,	Procedente de su predio	No	Not Applicable	No	No	Not Registered	Organic	Cultural	No tiene	NO REGISTRA	None	BOLIVAR	EL CARMEN DE BOLIVAR	SAN ISIDRO	249170	Second diagnosis	8	No	17	21	No	Owned	Propietario	Unpaved	0	0	Herbaceous cover,	Presencia y conservación de nichos ecológicos, bioinsecticidas y/o biofungicidas,	Use of biofertilizers,	Does not use herbicides or chemical substances that may contaminate water bodies,	1.5	11000
246	267980	Main Lot	Avocado	Local / Native variety	No HASS	04/04/2010	2.5	10	10	Yes	250	Sin identificar,	Procedente de su predio	Yes	Plantain	No	No	Not Registered	No realiza,	Chemical	No tiene	NO REGISTRA	None	BOLIVAR	EL CARMEN DE BOLIVAR	OJO SECO	238440	First diagnosis	14	Si	6	30	No	Owned	Propietario	Paved	2	1	Not Applicable	Not Applicable	Not Applicable	Not Applicable	0	0
246	278586	Main Lot	Avocado	Local / Native variety	No HASS	04/04/2010	2.5	10	10	Yes	250	Sin identificar,	Procedente de su predio	Yes	Plantain	No	No	Not Registered	Organic	Biological and cultural	No tiene	NO REGISTRA	None	BOLIVAR	EL CARMEN DE BOLIVAR	OJO SECO	247280	Second diagnosis	14	Si	6	30	No	Owned	Propietario	Paved	2	1	Herbaceous cover,	bioinsecticidas y/o biofungicidas,	Use of biofertilizers,	Does not use herbicides or chemical substances that may contaminate water bodies,	2.5	14100
247	268994	Main Lot	Avocado	Local / Native variety	No HASS	05/05/2012	2	8	8	No	313	Sin identificar,	Procedente de su predio	Yes	Plantain	No	No	Not Registered	Chemical	Chemical	No tiene	NO REGISTRA	None	BOLIVAR	EL CARMEN DE BOLIVAR	EL COCO	239324	First diagnosis	12	Si	7	18	No	Owned	Propietario	Paved	4	2	Not Applicable	Not Applicable	Not Applicable	Not Applicable	0	0
247	278628	Main Lot	Avocado	Local / Native variety	No HASS	05/05/2012	2	8	8	No	313	Sin identificar,	Procedente de su predio	Yes	Plantain	No	No	Not Registered	Organic	Biological and cultural	No tiene	NO REGISTRA	None	BOLIVAR	EL CARMEN DE BOLIVAR	EL COCO	247309	Second diagnosis	12	Si	7	18	No	Owned	Propietario	Paved	4	2	Herbaceous cover,	bioinsecticidas y/o biofungicidas,	Use of biofertilizers,	Does not use herbicides or chemical substances that may contaminate water bodies,	2	10500
248	267983	Main Lot	Avocado	Local / Native variety	No HASS	04/04/2000	4	10	12	No	333	Sin identificar,	Procedente de su predio	Yes	Plantain	No	No	Not Registered	No realiza,	Chemical	No tiene	NO REGISTRA	None	BOLIVAR	EL CARMEN DE BOLIVAR	OJO SECO	238444	First diagnosis	24	Si	20.0002	26	No	Owned	Propietario	Paved	4	3	Not Applicable	Not Applicable	Not Applicable	Not Applicable	0	0
248	278794	Main Lot	Avocado	Local / Native variety	No HASS	04/04/2000	4	10	12	No	333	Sin identificar,	Procedente de su predio	Yes	Plantain	No	No	Not Registered	Organic	Biological and cultural	No tiene	NO REGISTRA	None	BOLIVAR	EL CARMEN DE BOLIVAR	OJO SECO	247458	Second diagnosis	24	Si	20.0002	26	No	Owned	Propietario	Paved	4	3	Herbaceous cover, Vegetative cover life cycle until flowering,	bioinsecticidas y/o biofungicidas,	Use of biofertilizers, Use of biostimulants,	Does not use herbicides or chemical substances that may contaminate water bodies,	4	30000
249	267982	Main Lot	Avocado	Local / Native variety	No HASS	04/04/2014	2	10	10	No	200	Sin identificar,	Procedente de su predio	Yes	Plantain	No	No	Not Registered	No realiza,	No realiza,	No tiene	NO REGISTRA	None	BOLIVAR	EL CARMEN DE BOLIVAR	OJO SECO	238442	First diagnosis	10	Si	2	29	No	Owned	Propietario	Paved	2	1	Not Applicable	Not Applicable	Not Applicable	Not Applicable	0	0
249	278552	Main Lot	Avocado	Local / Native variety	No HASS	04/04/2014	2	10	10	No	200	Sin identificar,	Procedente de su predio	Yes	Plantain	No	No	Not Registered	Organic	Biological	No tiene	NO REGISTRA	None	BOLIVAR	EL CARMEN DE BOLIVAR	OJO SECO	247251	Second diagnosis	10	Si	2	29	No	Owned	Propietario	Paved	2	1	Herbaceous cover,	bioinsecticidas y/o biofungicidas,	Use of biofertilizers,	Does not use herbicides or chemical substances that may contaminate water bodies,	2	8000
250	271113	Main Lot	Avocado	Local / Native variety	No HASS	05/05/2018	2	10	10	No	200	Sin identificar,	Procedente de su predio	Yes	Plantain	No	No	Not Registered	No realiza,	No realiza,	No tiene	NO REGISTRA	None	BOLIVAR	EL CARMEN DE BOLIVAR	LA SIERRA	241079	First diagnosis	6	Si	16	28	No	Owned	Propietario	Paved	2	1	Not Applicable	Not Applicable	Not Applicable	Not Applicable	0	0
250	278542	Main Lot	Avocado	Local / Native variety	No HASS	05/05/2018	2	10	10	No	200	Sin identificar,	Procedente de su predio	Yes	Plantain	No	No	Not Registered	Organic	No realiza,	No tiene	NO REGISTRA	None	BOLIVAR	EL CARMEN DE BOLIVAR	LA SIERRA	247243	Second diagnosis	6	Si	16	28	No	Owned	Propietario	Paved	2	1	Herbaceous cover,	bioinsecticidas y/o biofungicidas,	Use of biofertilizers,	Does not use herbicides or chemical substances that may contaminate water bodies,	2	8400
251	270714	Main Lot	Avocado	Local / Native variety	No HASS	06/06/2012	1.6	8	8	No	250	Sin identificar,	Procedente de su predio	Yes	Cocoa	No	No	Not Registered	No realiza,	No realiza,	No tiene	NO REGISTRA	None	BOLIVAR	EL CARMEN DE BOLIVAR	OJO DE AGUA	240716	First diagnosis	12	Si	4	15	No	Owned	Propietario	Paved	2	3	Not Applicable	Not Applicable	Not Applicable	Not Applicable	0	0
251	278466	Main Lot	Avocado	Local / Native variety	No HASS	06/06/2012	1.6	8	8	No	250	Sin identificar,	Procedente de su predio	Yes	Cocoa	No	No	Not Registered	Organic	Biological	No tiene	NO REGISTRA	None	BOLIVAR	EL CARMEN DE BOLIVAR	OJO DE AGUA	247183	Second diagnosis	12	Si	4	15	No	Owned	Propietario	Paved	2	3	Herbaceous cover,	bioinsecticidas y/o biofungicidas,	Use of biofertilizers,	Does not use herbicides or chemical substances that may contaminate water bodies,	1.6	6000
252	268999	Main Lot	Avocado	Local / Native variety	No HASS	07/06/2009	3	8	10	Yes	375	Sin identificar,	Procedente de su predio	Yes	Plantain	No	No	Not Registered	No realiza,	Chemical	No tiene	NO REGISTRA	None	BOLIVAR	EL CARMEN DE BOLIVAR	OJO SECO	239329	First diagnosis	15	Si	24	24	No	Owned	Propietario	Paved	7	2	Not Applicable	Not Applicable	Not Applicable	Not Applicable	0	0
252	275183	Main Lot	Avocado	Local / Native variety	No HASS	07/06/2009	3	8	10	Yes	375	Sin identificar,	Procedente de su predio	Yes	Plantain	No	No	Not Registered	Organic	Biological and cultural	No tiene	NO REGISTRA	None	BOLIVAR	EL CARMEN DE BOLIVAR	OJO SECO	244445	Second diagnosis	15	Si	24	24	No	Owned	Propietario	Paved	7	2	Herbaceous cover,	bioinsecticidas y/o biofungicidas,	Use of biofertilizers,	Does not use herbicides or chemical substances that may contaminate water bodies,	3	15000
253	265489	Main Lot	Avocado	Local / Native variety	No HASS	04/04/2009	1	10	10	No	100	Sin identificar,	Procedente de su predio	No	Not Applicable	No	No	Not Registered	Chemical	Chemical	No tiene	NO REGISTRA	None	BOLIVAR	EL CARMEN DE BOLIVAR	SAN ISIDRO	236262	First diagnosis	15	Si	60	15	No	Owned	Copropietario	Paved	4	2	Not Applicable	Not Applicable	Not Applicable	Not Applicable	0	0
253	265490	LOTE SECUNDARIO	Avocado	Local / Native variety	No HASS	04/04/2018	0.5	10	10	No	50	Sin identificar,	Procedente de su predio	No	Not Applicable	No	No	Not Registered	Chemical	Chemical	No tiene	NO REGISTRA	None	BOLIVAR	EL CARMEN DE BOLIVAR	SAN ISIDRO	236262	First diagnosis	6	Si	60	15	No	Owned	Copropietario	Paved	4	2	Not Applicable	Not Applicable	Not Applicable	Not Applicable	0	0
253	280725	Main Lot	Avocado	Local / Native variety	No HASS	04/04/2009	1	10	10	No	100	Sin identificar,	Procedente de su predio	No	Not Applicable	No	No	Not Registered	No realiza,	No realiza,	No tiene	NO REGISTRA	None	BOLIVAR	EL CARMEN DE BOLIVAR	SAN ISIDRO	249135	Second diagnosis	15	Si	60	15	No	Owned	Copropietario	Paved	4	2	Not Applicable	Not Applicable	Not Applicable	Not Applicable	1	12000
253	280726	LOTE SECUNDARIO	Avocado	Local / Native variety	No HASS	04/04/2018	0.5	10	10	No	50	Sin identificar,	Procedente de su predio	No	Not Applicable	No	No	Not Registered	No realiza,	No realiza,	No tiene	NO REGISTRA	None	BOLIVAR	EL CARMEN DE BOLIVAR	SAN ISIDRO	249135	Second diagnosis	6	Si	60	15	No	Owned	Copropietario	Paved	4	2	Not Applicable	Not Applicable	Not Applicable	Not Applicable	0.5	5000
254	271001	Main Lot	Avocado	Local / Native variety	No HASS	20/04/2005	2	8	8	No	312	Sin identificar,	Procedente de su predio	Yes	Cocoa	No	No	Not Registered	No realiza,	Chemical	No tiene	NO REGISTRA	None	BOLIVAR	EL CARMEN DE BOLIVAR	SAN ISIDRO	240987	First diagnosis	19	Si	7	19.98	No	Owned	Copropietario	Paved	3	1	Not Applicable	Not Applicable	Not Applicable	Not Applicable	0	0
254	280756	Main Lot	Avocado	Local / Native variety	No HASS	20/04/2005	2	8	8	No	312	Sin identificar,	Procedente de su predio	Yes	Cocoa	No	No	Not Registered	Organic	Biological and cultural	No tiene	NO REGISTRA	None	BOLIVAR	EL CARMEN DE BOLIVAR	SAN ISIDRO	249162	Second diagnosis	19	Si	7	19.98	No	Owned	Copropietario	Paved	3	1	Herbaceous cover, Use of pads,	Presencia y conservación de nichos ecológicos, bioinsecticidas y/o biofungicidas,	Use of biofertilizers,	Does not use herbicides or chemical substances that may contaminate water bodies,	2	21100
255	267954	Main Lot	Avocado	Local / Native variety	No HASS	01/05/2016	2	8	10	No	250	Sin identificar,	Procedente de su predio	Yes	Plantain	No	No	Not Registered	Chemical	No realiza,	No tiene	NO REGISTRA	None	BOLIVAR	EL CARMEN DE BOLIVAR	LA SIERRA	238416	First diagnosis	8	Si	10	25	No	Owned	Propietario	Paved	3	2	Not Applicable	Not Applicable	Not Applicable	Not Applicable	0.2	400
255	275201	Main Lot	Avocado	Local / Native variety	No HASS	01/05/2016	2	8	10	No	250	Sin identificar,	Procedente de su predio	Yes	Plantain	No	No	Not Registered	Organic	Cultural	No tiene	NO REGISTRA	None	BOLIVAR	EL CARMEN DE BOLIVAR	LA SIERRA	244457	Second diagnosis	8	Si	10	25	No	Owned	Propietario	Paved	3	2	Herbaceous cover,	bioinsecticidas y/o biofungicidas,	Use of biofertilizers,	Does not use herbicides or chemical substances that may contaminate water bodies,	2	9800
256	268306	Main Lot	Avocado	Local / Native variety	No HASS	10/04/2010	2	10	10	No	200	Sin identificar,	Procedente de su predio	Yes	Plantain	No	No	Not Registered	No realiza,	No realiza,	No tiene	NO REGISTRA	None	BOLIVAR	EL CARMEN DE BOLIVAR	OJO SECO	238443	First diagnosis	14	Si	4	29	No	Owned	Propietario	Paved	3	4	Not Applicable	Not Applicable	Not Applicable	Not Applicable	0	0
256	278602	Main Lot	Avocado	Local / Native variety	No HASS	10/04/2010	2	10	10	No	200	Sin identificar,	Procedente de su predio	Yes	Plantain	Yes	No	Not Registered	Organic	Biological and cultural	No tiene	NO REGISTRA	GAP (Good Agricultural Practices)	BOLIVAR	EL CARMEN DE BOLIVAR	OJO SECO	247290	Second diagnosis	14	Si	4	29	No	Owned	Propietario	Paved	3	4	Herbaceous cover,	Presencia y conservación de nichos ecológicos, bioinsecticidas y/o biofungicidas,	Use of biofertilizers,	Does not use herbicides or chemical substances that may contaminate water bodies,	2	9900
257	267988	Main Lot	Avocado	Local / Native variety	No HASS	06/06/2015	3	10	10	No	300	Sin identificar,	Procedente de su predio	Yes	Plantain	No	No	Not Registered	No realiza,	No realiza,	No tiene	NO REGISTRA	None	BOLIVAR	EL CARMEN DE BOLIVAR	LAZARO	238449	First diagnosis	9	Si	20	30	No	Owned	Propietario	Paved	2	1	Not Applicable	Not Applicable	Not Applicable	Not Applicable	0.1	100
257	275206	Main Lot	Avocado	Local / Native variety	No HASS	06/06/2015	3	10	10	No	300	Sin identificar,	Procedente de su predio	Yes	Plantain	No	No	Not Registered	Organic	Cultural	No tiene	NO REGISTRA	None	BOLIVAR	EL CARMEN DE BOLIVAR	LAZARO	244460	Second diagnosis	9	Si	20	30	No	Owned	Propietario	Paved	2	1	Herbaceous cover,	bioinsecticidas y/o biofungicidas,	Use of biofertilizers,	Does not use herbicides or chemical substances that may contaminate water bodies,	3	13500
258	267981	Main Lot	Avocado	Local / Native variety	No HASS	04/04/2020	1	8	4	No	312	Sin identificar,	Procedente de su predio	Yes	Plantain	No	No	Not Registered	No realiza,	Chemical	No tiene	NO REGISTRA	None	BOLIVAR	EL CARMEN DE BOLIVAR	OJO SECO	238441	First diagnosis	4	Si	2	28	No	Owned	Copropietario	Paved	2	1	Not Applicable	Not Applicable	Not Applicable	Not Applicable	0	0
258	278590	Main Lot	Avocado	Local / Native variety	No HASS	04/04/2020	1	8	4	No	312	Sin identificar,	Procedente de su predio	Yes	Plantain	No	No	Not Registered	Organic	Biological	No tiene	NO REGISTRA	None	BOLIVAR	EL CARMEN DE BOLIVAR	OJO SECO	247284	Second diagnosis	4	Si	2	28	No	Owned	Copropietario	Paved	2	1	Herbaceous cover,	bioinsecticidas y/o biofungicidas,	Use of biofertilizers,	Does not use herbicides or chemical substances that may contaminate water bodies,	1	2000
259	272507	LOTE SECUNDARIO	Avocado	Common	No HASS	01/03/2022	0.5	5	5	No	200	Cuadro,	Procedente de su predio	No	Not Applicable	No	No	Not Registered	No realiza,	No realiza,	No tiene	NO REGISTRA	None	BOLIVAR	SAN JUAN NEPOMUCENO	BOTIJUELA	242167	First diagnosis	2	No	12	13	No	Owned	Propietario	Paved	1	2	Not Applicable	Not Applicable	Not Applicable	Not Applicable	0	0
259	281331	LOTE SECUNDARIO	Avocado	Common	No HASS	01/03/2022	0.5	5	5	No	200	Cuadro,	Procedente de su predio	No	Not Applicable	No	No	Not Registered	No realiza,	No realiza,	No tiene	NO REGISTRA	None	BOLIVAR	SAN JUAN NEPOMUCENO	BOTIJUELA	249664	Second diagnosis	2	No	12	13	No	Owned	Propietario	Paved	1	2					0	0
260	270301	Main Lot	Avocado	Local / Native variety	No HASS	01/10/2004	6	10	10	No	600	Sin identificar,	Procedente de su predio	No	Not Applicable	No	No	Not Registered	Organic	Cultural	Otro	pozo artesano	None	BOLIVAR	SAN JUAN NEPOMUCENO	BOTIJUELA	240381	First diagnosis	20	No	14.5	3	No	Owned	Propietario	Paved	5	2	Herbaceous cover,	Not Applicable	Not Applicable	Does not use herbicides or chemical substances that may contaminate water bodies,	0	0
260	274520	Main Lot	Avocado	Local / Native variety	No HASS	01/10/2004	6	10	10	No	600	Sin identificar,	Procedente de su predio	No	Not Applicable	No	No	Not Registered	Organic	Cultural	Otro	pozo artesano	None	BOLIVAR	SAN JUAN NEPOMUCENO	BOTIJUELA	243853	Second diagnosis	20	No	14.5	3	No	Owned	Propietario	Paved	5	2	Herbaceous cover,	bioinsecticidas y/o biofungicidas,	Organic matter contribution for natural nutrition cycling,	Does not use herbicides or chemical substances that may contaminate water bodies,	6	35000
261	267220	Main Lot	Avocado	Local / Native variety	No HASS	06/06/2016	1	8	7	No	180	Sin identificar,	Procedente de su predio	Yes	Plantain	No	No	Not Registered	No realiza,	No realiza,	No tiene	NO REGISTRA	None	BOLIVAR	EL CARMEN DE BOLIVAR	OJO SECO	237770	First diagnosis	8	Si	3.8	25	No	Owned	Propietario	Paved	3	2	Not Applicable	Not Applicable	Not Applicable	Not Applicable	0.5	1000
261	275138	Main Lot	Avocado	Local / Native variety	No HASS	06/06/2016	1	8	7	No	180	Sin identificar,	Procedente de su predio	Yes	Plantain	No	No	Not Registered	Organic	Biological and cultural	No tiene	NO REGISTRA	None	BOLIVAR	EL CARMEN DE BOLIVAR	OJO SECO	244408	Second diagnosis	8	Si	3.8	25	No	Owned	Propietario	Paved	3	2	Herbaceous cover,	bioinsecticidas y/o biofungicidas,	Use of biofertilizers, Use of biostimulants,	Does not use herbicides or chemical substances that may contaminate water bodies,	1	7000
262	267987	Main Lot	Avocado	Local / Native variety	No HASS	05/05/2019	2	8	10	No	250	Sin identificar,	Procedente de su predio	Yes	Plantain	No	No	Not Registered	No realiza,	No realiza,	No tiene	NO REGISTRA	None	BOLIVAR	EL CARMEN DE BOLIVAR	OJO SECO	238448	First diagnosis	5	Si	2	21	No	Owned	Propietario	Paved	4	1	Not Applicable	Not Applicable	Not Applicable	Not Applicable	0.2	500
262	275155	Main Lot	Avocado	Local / Native variety	No HASS	05/05/2019	2	8	10	No	250	Sin identificar,	Procedente de su predio	Yes	Plantain	No	No	Not Registered	Organic	Biological and cultural	No tiene	NO REGISTRA	GAP (Good Agricultural Practices)	BOLIVAR	EL CARMEN DE BOLIVAR	OJO SECO	244421	Second diagnosis	5	Si	2	21	No	Owned	Propietario	Paved	4	1	Herbaceous cover,	bioinsecticidas y/o biofungicidas,	Use of biofertilizers,	Does not use herbicides or chemical substances that may contaminate water bodies,	2	14500
263	262661	LOTE 3	Avocado	HASS	HASS	01/08/2016	0.39	7	7	No	80	Tres Bolillos,	Registered nursery	No	Not Applicable	Yes	Yes	MICROASPERSIÓN	Chemical Organic	Chemical Cultural	Fuentes naturales	NO REGISTRA	None	BOYACÁ	SUSACON	SAN IGNACIO	233886	First diagnosis	8	Si	20	2.3	No	Owned	Propietario	Paved	4	4	Herbaceous cover,	Evaluación de riesgos de los controles fitosanitarios,	Organic matter contribution for natural nutrition cycling,	Takes measures for the management and control of wastewater discharge on the property, Does not use herbicides or chemical substances that may contaminate water bodies,	0	0
263	262662	LOTE 4	Avocado	HASS	HASS	01/09/2022	0.54	6	6	No	150	Tres Bolillos,	Registered nursery	No	Not Applicable	No	Yes	MICROASPERSIÓN	Chemical Organic	Chemical Cultural	Fuentes naturales	NO REGISTRA	None	BOYACÁ	SUSACON	SAN IGNACIO	233886	First diagnosis	2	Si	20	2.3	No	Owned	Propietario	Paved	4	4	Herbaceous cover,	Evaluación de riesgos de los controles fitosanitarios,	Organic matter contribution for natural nutrition cycling,	Takes measures for the management and control of wastewater discharge on the property, Does not use herbicides or chemical substances that may contaminate water bodies,	0	0
263	272642	LOTE 3	Avocado	HASS	HASS	01/08/2016	0.39	7	7	No	80	Tres Bolillos,	Registered nursery	No	Not Applicable	Yes	Yes	MICROASPERSIÓN	Chemical Organic	Chemical Cultural	Fuentes naturales	NO REGISTRA	GAP (Good Agricultural Practices)	BOYACÁ	SUSACON	SAN IGNACIO	242273	Second diagnosis	8	Si	20	2.3	No	Owned	Propietario	Paved	4	4	Herbaceous cover,	Evaluación de riesgos de los controles fitosanitarios, Presencia y conservación de nichos ecológicos,	Organic matter contribution for natural nutrition cycling,	Establishes buffer zones or green areas on the property, Takes measures for the management and control of wastewater discharge on the property, Does not use herbicides or chemical substances that may contaminate water bodies,	0	0
263	272643	LOTE 4	Avocado	HASS	HASS	01/09/2022	0.54	6	6	No	150	Tres Bolillos,	Registered nursery	No	Not Applicable	No	Yes	MICROASPERSIÓN	Chemical Organic	Chemical Cultural	Fuentes naturales	NO REGISTRA	GAP (Good Agricultural Practices)	BOYACÁ	SUSACON	SAN IGNACIO	242273	Second diagnosis	2	Si	20	2.3	No	Owned	Propietario	Paved	4	4	Herbaceous cover,	Evaluación de riesgos de los controles fitosanitarios, Presencia y conservación de nichos ecológicos,	Organic matter contribution for natural nutrition cycling,	Establishes buffer zones or green areas on the property, Takes measures for the management and control of wastewater discharge on the property, Does not use herbicides or chemical substances that may contaminate water bodies,	0	0
264	265013	Main Lot	Avocado	HASS	HASS	01/01/2023	0.5	4	4	No	160	Cuadro,	Registered nursery	Yes	Coffee	Yes	Yes	Sprinkler irrigation	Chemical	Chemical	Reservorios	NO REGISTRA	None	BOYACÁ	ZETAQUIRA	GUANATA	235863	First diagnosis	2	Si	3	6	No	Owned	Propietario	Paved	5	3	Herbaceous cover, Use of pads,	Evaluación de riesgos de los controles fitosanitarios, Presencia y conservación de nichos ecológicos, bioinsecticidas y/o biofungicidas,	Organic matter contribution for natural nutrition cycling, Use of biofertilizers, Use of biostimulants,	Establishes buffer zones or green areas on the property,	0	0
264	275791	Main Lot	Avocado	HASS	HASS	01/01/2023	0.5	4	4	No	312	Cuadro,	Registered nursery	Yes	Coffee	Yes	Yes	Microaspersión	Chemical Organic	Chemical Cultural	Reservorios	NO REGISTRA	None	BOYACÁ	ZETAQUIRA	GUANATA	244933	Second diagnosis	2	Si	3	6	No	Owned	Propietario	Paved	5	3	Herbaceous cover, Vegetative cover life cycle until flowering, Use of pads,	Presencia y conservación de nichos ecológicos, bioinsecticidas y/o biofungicidas,	Organic matter contribution for natural nutrition cycling,	Takes measures for the management and control of wastewater discharge on the property,	0	0
265	264103	LOTE SECUNDARIO	Avocado	LORENA	No HASS	01/01/2017	0.18	6	6	No	50	Cuadro,	Registered nursery	No	Not Applicable	Yes	No	Not Registered	Chemical Organic	Chemical Biological Cultural	Fuentes naturales	NO REGISTRA	GAP (Good Agricultural Practices)	BOYACÁ	COVARACHIA	LAS TAPIAS	235100	First diagnosis	8	Si	85	12	No	Owned	Propietario	Paved	5	4	Herbaceous cover,	bioinsecticidas y/o biofungicidas,	Organic matter contribution for natural nutrition cycling,	Not Applicable	0.18	540
265	278480	LOTE SECUNDARIO	Avocado	LORENA	No HASS	01/01/2017	0.18	6	6	No	50	Cuadro,	Registered nursery	No	Not Applicable	Yes	No	Not Registered	Chemical Organic	Chemical Biological Cultural	Fuentes naturales	NO REGISTRA	GAP (Good Agricultural Practices)	BOYACÁ	COVARACHIA	LAS TAPIAS	247194	Second diagnosis	8	Si	85	12	No	Owned	Propietario	Paved	5	4	Vegetative cover life cycle until flowering,	bioinsecticidas y/o biofungicidas,	Organic matter contribution for natural nutrition cycling,	Takes measures for the management and control of wastewater discharge on the property,	0.18	1160
266	264107	LOTE SECUNDARIO	Avocado	LORENA	No HASS	01/01/2017	0.5	5	5	No	200	Cuadro,	Registered nursery	No	Not Applicable	Yes	Yes	Drip irrigation	Chemical Organic	Chemical Biological Cultural	Fuentes naturales	NO REGISTRA	GAP (Good Agricultural Practices)	BOYACÁ	COVARACHIA	CENTRO AFUERA	235103	First diagnosis	8	Si	3	6	No	Owned	Propietario	Paved	3	4	Herbaceous cover, Vegetative cover life cycle until flowering,	Evaluación de riesgos de los controles fitosanitarios, Medidas de mitigación y/o compensación por uso de control fitosanitario,	Organic matter contribution for natural nutrition cycling, Use of biofertilizers,	Establishes buffer zones or green areas on the property,	0.5	600
266	278474	LOTE SECUNDARIO	Avocado	LORENA	No HASS	01/01/2017	0.5	5	5	No	200	Cuadro,	Registered nursery	No	Not Applicable	Yes	Yes	Drip irrigation	Chemical Organic	Chemical Biological Cultural	Fuentes naturales	NO REGISTRA	GAP (Good Agricultural Practices)	BOYACÁ	COVARACHIA	CENTRO AFUERA	247189	Second diagnosis	8	Si	3	6	No	Owned	Propietario	Paved	3	4	Herbaceous cover, Vegetative cover life cycle until flowering,	Evaluación de riesgos de los controles fitosanitarios, Medidas de mitigación y/o compensación por uso de control fitosanitario, Presencia y conservación de nichos ecológicos,	Organic matter contribution for natural nutrition cycling, Use of biofertilizers,	Establishes buffer zones or green areas on the property, Takes measures for the management and control of wastewater discharge on the property,	0.5	1600
267	264317	Main Lot	Avocado	LORENA	No HASS	01/11/2023	0.36	6	6	No	200	Cuadro,	Registered nursery	Yes	Squash / Pumpkin	No	Yes	Gravity irrigation	Chemical Organic	Chemical Biological Cultural	Fuentes naturales	NO REGISTRA	None	BOYACÁ	COVARACHIA	POTRERITOS	235283	First diagnosis	1	No	2	8	No	Owned	Propietario	Unpaved	0	0	Herbaceous cover, Vegetative cover life cycle until flowering, Use of pads,	Presencia y conservación de nichos ecológicos,	Organic matter contribution for natural nutrition cycling,	Establishes buffer zones or green areas on the property,	0	0
267	274969	Main Lot	Avocado	LORENA	No HASS	01/11/2023	0.36	6	6	No	200	Cuadro,	Registered nursery	Yes	Squash / Pumpkin	No	Yes	Gravity irrigation	Chemical Organic	Chemical Biological Cultural	Fuentes naturales	NO REGISTRA	None	BOYACÁ	COVARACHIA	POTRERITOS	244260	Second diagnosis	1	No	2	8	No	Owned	Propietario	Unpaved	0	0	Herbaceous cover, Vegetative cover life cycle until flowering, Use of pads,	Presencia y conservación de nichos ecológicos,	Organic matter contribution for natural nutrition cycling,	Establishes buffer zones or green areas on the property,	0	0
268	270256	LOTE SECUNDARIO	Avocado	PAPELILLO	No HASS	01/03/2018	0.072	6	6	No	20	Cuadro,	Registered nursery	No	Not Applicable	No	Yes	Graveda	Chemical Organic	Chemical Biological Cultural	Fuentes naturales	NO REGISTRA	None	BOYACÁ	COVARACHIA	CENTRO AFUERA	240347	First diagnosis	6	Si	3	14	No	Owned	Propietario	Paved	4	3	Herbaceous cover,	bioinsecticidas y/o biofungicidas,	Organic matter contribution for natural nutrition cycling,	Establishes buffer zones or green areas on the property,	0	0
268	274417	LOTE SECUNDARIO	Avocado	PAPELILLO	No HASS	01/03/2018	0.072	6	6	No	20	Cuadro,	Registered nursery	No	Not Applicable	No	Yes	Graveda	Chemical Organic	Chemical Biological Cultural	Fuentes naturales	NO REGISTRA	None	BOYACÁ	COVARACHIA	CENTRO AFUERA	243790	Second diagnosis	6	Si	3	14	No	Owned	Propietario	Paved	4	3	Herbaceous cover, Use of pads,	bioinsecticidas y/o biofungicidas,	Organic matter contribution for natural nutrition cycling,	Establishes buffer zones or green areas on the property,	0	0
269	267417	Main Lot	Avocado	HASS	HASS	01/02/2023	0.4	5	5	No	160	Cuadro,	Registered nursery	No	Not Applicable	Yes	Yes	Microaspersión	Chemical Organic	Chemical Cultural	Fuentes naturales	NO REGISTRA	None	BOYACÁ	ZETAQUIRA	GUANATA	237958	First diagnosis	2	Si	4	6.5	No	Owned	Propietario	Paved	2	2	Herbaceous cover, Use of pads,	Evaluación de riesgos de los controles fitosanitarios,	Organic matter contribution for natural nutrition cycling,	Does not use herbicides or chemical substances that may contaminate water bodies,	0	0
269	275766	Main Lot	Avocado	HASS	HASS	01/02/2023	0.4	5	5	No	160	Cuadro,	Registered nursery	No	Not Applicable	Yes	Yes	Microaspersión	Chemical Organic	Chemical Cultural	Fuentes naturales	NO REGISTRA	None	BOYACÁ	ZETAQUIRA	GUANATA	244909	Second diagnosis	2	Si	4	6.5	No	Owned	Propietario	Paved	2	2	Herbaceous cover, Vegetative cover life cycle until flowering, Use of pads,	Evaluación de riesgos de los controles fitosanitarios, Medidas de mitigación y/o compensación por uso de control fitosanitario, Presencia y conservación de nichos ecológicos, bioinsecticidas y/o biofungicidas,	Organic matter contribution for natural nutrition cycling, Use of biostimulants,	Takes measures for the management and control of wastewater discharge on the property,	0	0
270	264294	LOTE SECUNDARIO	Avocado	PAPELILLO	No HASS	01/08/2018	0.07	6	6	No	20	Cuadro,	Registered nursery	No	Not Applicable	Yes	Yes	Drip irrigation	Chemical Organic	Chemical Biological Cultural	Fuentes naturales	NO REGISTRA	GAP (Good Agricultural Practices)	BOYACÁ	COVARACHIA	POTRERITOS	235263	First diagnosis	6	Si	3	9	No	Owned	Aparcería	Paved	4	5	Herbaceous cover, Use of pads,	Presencia y conservación de nichos ecológicos,	Organic matter contribution for natural nutrition cycling, Use of biostimulants,	Establishes buffer zones or green areas on the property,	0	0
270	278461	LOTE SECUNDARIO	Avocado	PAPELILLO	No HASS	01/08/2018	0.07	6	6	No	20	Cuadro,	Registered nursery	No	Not Applicable	Yes	Yes	Drip irrigation	Chemical Organic	Chemical Biological Cultural	Fuentes naturales	NO REGISTRA	GAP (Good Agricultural Practices)	BOYACÁ	COVARACHIA	POTRERITOS	247179	Second diagnosis	6	Si	3	9	No	Owned	Aparcería	Paved	4	5	Herbaceous cover, Use of pads,	Evaluación de riesgos de los controles fitosanitarios, Presencia y conservación de nichos ecológicos,	Organic matter contribution for natural nutrition cycling, Use of biofertilizers,	Takes measures for the management and control of wastewater discharge on the property,	0.07	120
271	264290	LOTE SECUNDARIO	Avocado	LORENA	No HASS	01/10/2023	0.62	5	5	No	25	Cuadro,	Registered nursery	No	Not Applicable	Yes	No	Not Registered	Chemical Organic	Chemical Biological	Fuentes naturales	NO REGISTRA	None	BOYACÁ	COVARACHIA	LAS TAPIAS	235261	First diagnosis	1	Si	6	12	No	Owned	Propietario	Paved	4	2	Herbaceous cover,	Evaluación de riesgos de los controles fitosanitarios,	Organic matter contribution for natural nutrition cycling,	Not Applicable	0	0
271	274968	LOTE SECUNDARIO	Avocado	LORENA	No HASS	01/10/2023	0.62	5	5	No	25	Cuadro,	Registered nursery	No	Not Applicable	Yes	No	Not Registered	Chemical Organic	Chemical Biological	Fuentes naturales	NO REGISTRA	None	BOYACÁ	COVARACHIA	LAS TAPIAS	244259	Second diagnosis	1	Si	6	12	No	Owned	Propietario	Paved	4	2	Herbaceous cover, Use of pads,	Evaluación de riesgos de los controles fitosanitarios,	Organic matter contribution for natural nutrition cycling, Use of biofertilizers,	Takes measures for the management and control of wastewater discharge on the property,	0	0
272	267420	Main Lot	Avocado	HASS	HASS	01/04/2023	0.9	8	8	No	160	Tres Bolillos,	Vivero No registrado	No	Not Applicable	Yes	No	Not Registered	Chemical	Chemical	Fuentes naturales	NO REGISTRA	None	BOYACÁ	ZETAQUIRA	CENTRO RURAL	237961	First diagnosis	1	No	2	4	No	Owned	Propietario	Unpaved	0	0	Not Applicable	Not Applicable	Not Applicable	Not Applicable	0	0
272	278221	Main Lot	Avocado	HASS	HASS	01/04/2023	0.9	8	8	No	160	Tres Bolillos,	Vivero No registrado	No	Not Applicable	Yes	No	Not Registered	Chemical Organic	Chemical Cultural	Fuentes naturales	NO REGISTRA	None	BOYACÁ	ZETAQUIRA	CENTRO RURAL	246960	Second diagnosis	1	No	2	4	No	Owned	Propietario	Unpaved	0	0	Herbaceous cover, Use of pads,	Medidas de mitigación y/o compensación por uso de control fitosanitario, bioinsecticidas y/o biofungicidas,	Organic matter contribution for natural nutrition cycling,	Establishes buffer zones or green areas on the property, Does not use herbicides or chemical substances that may contaminate water bodies,	0	0
273	267449	Main Lot	Avocado	HASS	HASS	01/02/2023	0.5	5	5	No	200	Cuadro,	Registered nursery	No	Not Applicable	Yes	Yes	Microaspersión	Chemical Organic	Chemical Cultural	Reservorios	NO REGISTRA	None	BOYACÁ	ZETAQUIRA	JURACAMBITA	237987	First diagnosis	2	Si	5	8	No	Owned	Propietario	Paved	5	5	Not Applicable	Not Applicable	Not Applicable	Not Applicable	0	0
273	278245	Main Lot	Avocado	HASS	HASS	01/02/2023	0.5	5	5	No	200	Cuadro,	Registered nursery	No	Not Applicable	Yes	Yes	Microaspersión	Chemical Organic	Chemical Cultural	Reservorios	NO REGISTRA	None	BOYACÁ	ZETAQUIRA	JURACAMBITA	246982	Second diagnosis	2	Si	5	8	No	Owned	Propietario	Paved	5	5	Herbaceous cover,	bioinsecticidas y/o biofungicidas,	Use of biofertilizers,	Does not use herbicides or chemical substances that may contaminate water bodies,	0	0
274	270697	LOTE SECUNDARIO	Avocado	PAPELILLO	No HASS	01/10/2023	0.12	5	5	No	50	Cuadro,	Registered nursery	No	Not Applicable	No	Yes	Graveda	Chemical Organic	Chemical Biological Cultural	Fuentes naturales	NO REGISTRA	None	BOYACÁ	COVARACHIA	POTRERITOS	240701	First diagnosis	1	Si	1	15	No	Owned	Propietario	Paved	2	3	Vegetative cover life cycle until flowering,	Presencia y conservación de nichos ecológicos,	Organic matter contribution for natural nutrition cycling,	Establishes buffer zones or green areas on the property,	0	0
274	275113	LOTE SECUNDARIO	Avocado	PAPELILLO	No HASS	01/10/2023	0.12	5	5	No	50	Cuadro,	Registered nursery	No	Not Applicable	No	Yes	Graveda	Chemical Organic	Chemical Biological Cultural	Fuentes naturales	NO REGISTRA	None	BOYACÁ	COVARACHIA	POTRERITOS	244388	Second diagnosis	1	Si	1	15	No	Owned	Propietario	Paved	2	3	Vegetative cover life cycle until flowering,	Presencia y conservación de nichos ecológicos,	Organic matter contribution for natural nutrition cycling,	Establishes buffer zones or green areas on the property,	0	0
275	264297	LOTE SECUNDARIO	Avocado	LORENA	No HASS	01/01/2021	0.072	6	6	No	20	Cuadro,	Vivero No registrado	No	Not Applicable	No	Yes	Drip irrigation	Chemical Organic	Chemical Biological Cultural	Fuentes naturales	NO REGISTRA	None	BOYACÁ	COVARACHIA	LAS TAPIAS	235265	First diagnosis	4	Si	2	17	No	Owned	Propietario	Paved	3	3	Not Applicable	Not Applicable	Organic matter contribution for natural nutrition cycling,	Not Applicable	0	0
275	279024	LOTE SECUNDARIO	Avocado	LORENA	No HASS	01/01/2021	0.072	6	6	No	20	Cuadro,	Vivero No registrado	No	Not Applicable	Yes	Yes	Drip irrigation	Chemical Organic	Chemical Biological Cultural	Fuentes naturales	NO REGISTRA	None	BOYACÁ	COVARACHIA	LAS TAPIAS	247644	Second diagnosis	4	Si	2	17	No	Owned	Propietario	Paved	3	3	Herbaceous cover,	bioinsecticidas y/o biofungicidas,	Organic matter contribution for natural nutrition cycling,	Establishes buffer zones or green areas on the property,	0.072	260
276	267423	Main Lot	Avocado	HASS	HASS	01/04/2023	0.8	8	8	No	125	Cuadro,	Registered nursery	No	Not Applicable	Yes	No	Not Registered	Chemical	Chemical	Fuentes naturales	NO REGISTRA	None	BOYACÁ	ZETAQUIRA	GUANATA	237964	First diagnosis	1	No	3	6	No	Owned	Propietario	Unpaved	0	0	Not Applicable	Not Applicable	Not Applicable	Not Applicable	0	0
276	278243	Main Lot	Avocado	HASS	HASS	01/04/2023	0.8	8	8	No	125	Cuadro,	Registered nursery	No	Not Applicable	Yes	No	Not Registered	Chemical Organic	Chemical Cultural	Fuentes naturales	NO REGISTRA	None	BOYACÁ	ZETAQUIRA	GUANATA	246980	Second diagnosis	1	No	3	6	No	Owned	Propietario	Unpaved	0	0	Herbaceous cover, Vegetative cover life cycle until flowering, Use of pads,	bioinsecticidas y/o biofungicidas,	Use of biofertilizers, Use of biostimulants,	Does not use herbicides or chemical substances that may contaminate water bodies,	0	0
277	270469	LOTE SECUNDARIO	Avocado	PAPELILLO	No HASS	01/01/2016	0.18	6	6	No	50	Cuadro,	Registered nursery	No	Not Applicable	No	Yes	Drip irrigation	Chemical Organic	Chemical Biological Cultural	Fuentes naturales	NO REGISTRA	None	BOYACÁ	COVARACHIA	CENTRO AFUERA	240510	First diagnosis	9	Si	1	9	No	Owned	Copropietario	Paved	3	3	Herbaceous cover, Use of pads,	Presencia y conservación de nichos ecológicos,	Organic matter contribution for natural nutrition cycling,	Takes measures for the management and control of wastewater discharge on the property,	0.18	117
277	274486	LOTE SECUNDARIO	Avocado	PAPELILLO	No HASS	01/01/2016	0.18	6	6	No	50	Cuadro,	Registered nursery	No	Not Applicable	No	Yes	Drip irrigation	Chemical Organic	Chemical Biological Cultural	Fuentes naturales	NO REGISTRA	None	BOYACÁ	COVARACHIA	CENTRO AFUERA	243833	Second diagnosis	9	Si	1	9	No	Owned	Copropietario	Paved	3	3	Herbaceous cover, Use of pads,	Presencia y conservación de nichos ecológicos,	Organic matter contribution for natural nutrition cycling,	Establishes buffer zones or green areas on the property,	0.18	117
278	265075	Main Lot	Avocado	HASS	HASS	01/04/2024	2.1	6	7	No	500	Cuadro,	Registered nursery	No	Not Applicable	No	No	Not Registered	Chemical Organic	Chemical Biological Cultural	Fuentes naturales	NO REGISTRA	None	BOYACÁ	ZETAQUIRA	EZPERANZA	235921	First diagnosis	0	Si	2.5	15	No	Owned	Propietario	Paved	1	1	Herbaceous cover, Use of pads,	Evaluación de riesgos de los controles fitosanitarios, Presencia y conservación de nichos ecológicos, bioinsecticidas y/o biofungicidas,	Organic matter contribution for natural nutrition cycling,	Does not use herbicides or chemical substances that may contaminate water bodies,	0	0
278	278238	Main Lot	Avocado	HASS	HASS	01/04/2024	2.1	6	7	No	500	Cuadro,	Registered nursery	No	Not Applicable	Yes	No	Not Registered	Chemical Organic	Chemical Biological Cultural	Fuentes naturales	NO REGISTRA	None	BOYACÁ	ZETAQUIRA	EZPERANZA	246975	Second diagnosis	0	Si	2.5	15	No	Owned	Propietario	Paved	1	1	Herbaceous cover, Use of pads,	Evaluación de riesgos de los controles fitosanitarios, bioinsecticidas y/o biofungicidas,	Use of biofertilizers, Use of biostimulants,	Does not use herbicides or chemical substances that may contaminate water bodies,	0	0
279	270114	LOTE SECUNDARIO	Avocado	PAPELILLO	No HASS	01/10/2018	0.18	6	6	No	50	Cuadro,	Registered nursery	No	Not Applicable	No	No	Not Registered	Chemical Organic	Chemical Biological Cultural	Fuentes naturales	NO REGISTRA	None	BOYACÁ	SAN MATEO	CUICAS	240224	First diagnosis	6	No	7	7.8	No	Owned	Propietario	Unpaved	0	0	Herbaceous cover, Use of pads,	Evaluación de riesgos de los controles fitosanitarios, Presencia y conservación de nichos ecológicos,	Organic matter contribution for natural nutrition cycling, Use of biofertilizers,	Establishes buffer zones or green areas on the property,	0	0
279	275131	LOTE SECUNDARIO	Avocado	PAPELILLO	No HASS	01/10/2018	0.18	6	6	No	50	Cuadro,	Registered nursery	No	Not Applicable	No	No	Not Registered	Chemical Organic	Chemical Biological Cultural	Fuentes naturales	NO REGISTRA	None	BOYACÁ	SAN MATEO	CUICAS	244403	Second diagnosis	6	No	7	7.8	No	Owned	Propietario	Unpaved	0	0	Herbaceous cover, Use of pads,	Evaluación de riesgos de los controles fitosanitarios, Presencia y conservación de nichos ecológicos,	Organic matter contribution for natural nutrition cycling, Use of biofertilizers,	Establishes buffer zones or green areas on the property,	0.18	700
280	265053	Main Lot	Avocado	HASS	HASS	01/04/2023	0.5	5.5	5.5	No	160	Cuadro,	Registered nursery	No	Not Applicable	Yes	No	Not Registered	Chemical	Chemical	Fuentes naturales	NO REGISTRA	None	BOYACÁ	ZETAQUIRA	EZPERANZA	235900	First diagnosis	1	No	1	11	No	Owned	Propietario	Unpaved	0	0	Not Applicable	Not Applicable	Not Applicable	Not Applicable	0	0
280	278240	Main Lot	Avocado	HASS	HASS	01/04/2023	0.5	5.5	5.5	No	160	Cuadro,	Registered nursery	No	Not Applicable	Yes	No	Not Registered	Chemical	Chemical	Fuentes naturales	NO REGISTRA	None	BOYACÁ	ZETAQUIRA	EZPERANZA	246977	Second diagnosis	1	No	1	11	No	Owned	Propietario	Unpaved	0	0	Herbaceous cover,	bioinsecticidas y/o biofungicidas,	Organic matter contribution for natural nutrition cycling,	Does not use herbicides or chemical substances that may contaminate water bodies,	0	0
281	270896	Main Lot	Avocado	HASS	HASS	17/03/2020	2.5	7	7	No	500	Surcos,	Registered nursery	No	Not Applicable	No	No	Not Registered	Chemical	Chemical Cultural	No tiene	NO REGISTRA	None	CALDAS	MANZANARES	AGUA BONITA	240884	First diagnosis	4	Si	3	16	No	Owned	Propietario	Paved	3	2	Use of pads,	Medidas de mitigación y/o compensación por uso de control fitosanitario,	Not Applicable	Not Applicable	0	0
281	278419	Main Lot	Avocado	HASS	HASS	17/03/2020	2.5	7	7	No	500	Surcos,	Registered nursery	No	Not Applicable	No	No	Not Registered	Chemical	Chemical Cultural	No tiene	NO REGISTRA	None	CALDAS	MANZANARES	AGUA BONITA	247138	Second diagnosis	4	Si	3	16	No	Owned	Propietario	Paved	3	2	Use of pads,	Medidas de mitigación y/o compensación por uso de control fitosanitario,	Not Applicable	Not Applicable	2.5	6640
282	271342	Main Lot	Avocado	HASS	HASS	01/02/2022	1	6	6	No	270	Cuadro,	Registered nursery	Yes	Plantain	No	No	Not Registered	Chemical	Chemical	Otro	ACUEDUCTO	None	CALDAS	MANZANARES	AGUA BONITA	241281	First diagnosis	3	No	1.5	17	No	Owned	Propietario	Paved	0	3	Not Applicable	Not Applicable	Not Applicable	Not Applicable	0	0
282	280000	Main Lot	Avocado	HASS	HASS	01/02/2022	1	6	6	No	270	Cuadro,	Registered nursery	Yes	Plantain	Yes	No	Not Registered	Chemical Organic	Chemical	Otro	ACUEDUCTO	None	CALDAS	MANZANARES	AGUA BONITA	248499	Second diagnosis	3	No	1.5	17	No	Owned	Propietario	Paved	0	3	Herbaceous cover,	Not Applicable	Organic matter contribution for natural nutrition cycling,	Establishes buffer zones or green areas on the property,	0	0
283	270925	Main Lot	Avocado	HASS	HASS	01/02/2021	1	7	7	No	204	Cuadro,	Registered nursery	No	Not Applicable	No	No	Not Registered	Chemical	Chemical Cultural	Fuentes naturales	NO REGISTRA	None	CALDAS	AGUADAS	LA CASTRILLONA	240912	First diagnosis	4	Si	8	5	No	Owned	Propietario	Paved	2	3	Herbaceous cover,	Presencia y conservación de nichos ecológicos, bioinsecticidas y/o biofungicidas,	Organic matter contribution for natural nutrition cycling,	Not Applicable	0	0
283	280919	Main Lot	Avocado	HASS	HASS	01/02/2021	1	7	7	No	204	Cuadro,	Registered nursery	No	Not Applicable	No	No	Not Registered	Chemical	Chemical Cultural	Fuentes naturales	NO REGISTRA	None	CALDAS	AGUADAS	LA CASTRILLONA	249313	Second diagnosis	4	Si	8	5	No	Owned	Propietario	Paved	2	3	Herbaceous cover,	Presencia y conservación de nichos ecológicos, bioinsecticidas y/o biofungicidas,	Organic matter contribution for natural nutrition cycling,	Not Applicable	1	600
284	270878	Main Lot	Avocado	PAPELILLO	No HASS	01/12/2016	3.36	12	7	No	400	Cuadro,	Registered nursery	Yes	Plantain	Yes	No	Not Registered	Chemical	Chemical Biological Cultural	Otro	ACUEDUCTO	GAP (Good Agricultural Practices)	CALDAS	BELALCAZAR	ALTO BONITO	240867	First diagnosis	8	Si	3.5	5	No	Owned	Propietario	Paved	3	2	Herbaceous cover,	Presencia y conservación de nichos ecológicos,	Not Applicable	Not Applicable	3.36	1000
284	280796	Main Lot	Avocado	PAPELILLO	No HASS	01/12/2016	3.36	12	7	No	400	Cuadro,	Registered nursery	Yes	Plantain	Yes	No	Not Registered	Chemical	Chemical Biological Cultural	Otro	ACUEDUCTO	GAP (Good Agricultural Practices)	CALDAS	BELALCAZAR	ALTO BONITO	249199	Second diagnosis	8	Si	3.5	5	No	Owned	Propietario	Paved	3	2	Herbaceous cover,	Presencia y conservación de nichos ecológicos, bioinsecticidas y/o biofungicidas,	Use of biostimulants,	Not Applicable	3.36	20500
285	270884	Main Lot	Avocado	PAPELILLO	No HASS	01/08/2016	3	10	10	No	300	Cuadro,	Registered nursery	Yes	Plantain	Yes	No	Not Registered	Chemical Organic	Chemical Biological Cultural	Otro	ACUEDUCTO	GAP (Good Agricultural Practices)	CALDAS	BELALCAZAR	LA ROMELIA	240873	First diagnosis	8	Si	5.4	12	No	Owned	Propietario	Paved	3	3	Herbaceous cover,	Presencia y conservación de nichos ecológicos, bioinsecticidas y/o biofungicidas,	Use of biostimulants,	Takes measures for the management and control of wastewater discharge on the property,	3	1000
285	280797	Main Lot	Avocado	PAPELILLO	No HASS	01/08/2016	3	10	10	No	300	Cuadro,	Registered nursery	Yes	Plantain	Yes	No	Not Registered	Chemical Organic	Chemical Biological Cultural	Otro	ACUEDUCTO	GAP (Good Agricultural Practices)	CALDAS	BELALCAZAR	LA ROMELIA	249200	Second diagnosis	8	Si	5.4	12	No	Owned	Propietario	Paved	3	3	Herbaceous cover,	Presencia y conservación de nichos ecológicos, bioinsecticidas y/o biofungicidas,	Use of biostimulants,	Takes measures for the management and control of wastewater discharge on the property,	3	4300
286	266383	Main Lot	Avocado	HASS	HASS	02/06/2014	1	7	7	No	204	Cuadro,	Registered nursery	Yes	Coffee	No	No	Not Registered	Chemical Organic	Chemical	Fuentes naturales	NO REGISTRA	None	CALDAS	MANZANARES	GUAYAQUIL	237024	First diagnosis	10	Si	1	21	No	Owned	Propietario	Paved	5	4	Not Applicable	Not Applicable	Not Applicable	Establishes buffer zones or green areas on the property,	1	1000
286	279945	Main Lot	Avocado	HASS	HASS	02/06/2014	1	7	7	No	204	Cuadro,	Registered nursery	Yes	Coffee	No	No	Not Registered	Chemical Organic	Chemical Cultural	Fuentes naturales	NO REGISTRA	None	CALDAS	MANZANARES	GUAYAQUIL	248449	Second diagnosis	10	Si	1	21	No	Owned	Propietario	Paved	5	4	Herbaceous cover,	Not Applicable	Organic matter contribution for natural nutrition cycling,	Establishes buffer zones or green areas on the property,	1	2700
287	270943	Main Lot	Avocado	HASS	HASS	02/11/2020	1	7	7	No	204	Cuadro,	Registered nursery	No	Not Applicable	No	No	Not Registered	Chemical Organic	Chemical Cultural	Fuentes naturales	NO REGISTRA	None	CALDAS	AGUADAS	ALTOBONITO	240931	First diagnosis	4	Si	6.5	13	No	Owned	Propietario	Paved	3	4	Not Applicable	Presencia y conservación de nichos ecológicos, bioinsecticidas y/o biofungicidas,	Organic matter contribution for natural nutrition cycling,	Not Applicable	1	1000
287	280911	Main Lot	Avocado	HASS	HASS	02/11/2020	1	7	7	No	204	Cuadro,	Registered nursery	No	Not Applicable	No	No	Not Registered	Chemical Organic	Chemical Cultural	Fuentes naturales	NO REGISTRA	None	CALDAS	AGUADAS	ALTOBONITO	249307	Second diagnosis	4	Si	6.5	13	No	Owned	Propietario	Paved	3	4	Not Applicable	Presencia y conservación de nichos ecológicos, bioinsecticidas y/o biofungicidas,	Organic matter contribution for natural nutrition cycling,	Not Applicable	1	3500
288	266581	Main Lot	Avocado	HASS	HASS	01/08/2013	1.5	7	7	No	306	Cuadro,	Registered nursery	No	Not Applicable	Yes	No	Not Registered	Chemical	Chemical Biological Cultural	Otro	ACUEDUCTO	GAP, Export Farm, GlobalG.A.P., Rainforest	CALDAS	RIOSUCIO	LLANO GRANDE	237209	First diagnosis	11	Si	2	28	No	Owned	Posesión	Paved	1	1	Herbaceous cover,	Not Applicable	Use of biostimulants,	Takes measures for the management and control of wastewater discharge on the property,	1.5	2148
288	279789	Main Lot	Avocado	HASS	HASS	01/08/2013	1.5	7	7	No	306	Cuadro,	Registered nursery	No	Not Applicable	Yes	No	Not Registered	Chemical	Chemical Biological Cultural	Otro	ACUEDUCTO	GAP, Export Farm, GlobalG.A.P.	CALDAS	RIOSUCIO	LLANO GRANDE	248308	Second diagnosis	11	Si	2	28	No	Owned	Posesión	Paved	1	1	Herbaceous cover,	Not Applicable	Use of biostimulants,	Takes measures for the management and control of wastewater discharge on the property,	1.5	9148
289	270893	Main Lot	Avocado	HASS	HASS	04/05/2020	2	7	7	No	450	Surcos,	Registered nursery	No	Not Applicable	No	No	Not Registered	Chemical Organic	Biological and cultural	Cosecha de agua	NO REGISTRA	None	CALDAS	MANZANARES	TRAVESIAS	240883	First diagnosis	4	Si	7	0.3	No	Owned	Propietario	Paved	4	3	Use of pads,	Medidas de mitigación y/o compensación por uso de control fitosanitario,	Use of biofertilizers,	Does not use herbicides or chemical substances that may contaminate water bodies,	0	0
289	278396	Main Lot	Avocado	HASS	HASS	04/05/2020	2	7	7	No	450	Surcos,	Registered nursery	No	Not Applicable	No	No	Not Registered	Chemical Organic	Biological and cultural	Cosecha de agua	NO REGISTRA	None	CALDAS	MANZANARES	TRAVESIAS	247118	Second diagnosis	4	Si	7	0.3	No	Owned	Propietario	Paved	4	3	Use of pads,	Medidas de mitigación y/o compensación por uso de control fitosanitario,	Use of biofertilizers,	Does not use herbicides or chemical substances that may contaminate water bodies,	2	6400
290	281064	Main Lot	Avocado	HASS	HASS	11/03/2018	1	6	5	No	280	Cuadro,	Registered nursery	No	Not Applicable	Yes	No	Not Registered	Chemical	Chemical	Fuentes naturales	NO REGISTRA	Export Farm	CALDAS	PENSILVANIA	LA SOLEDAD	249441	First diagnosis	6	Si	1	21	No	Owned	Propietario	Paved	2	2	Herbaceous cover,	Evaluación de riesgos de los controles fitosanitarios,	Not Applicable	Establishes buffer zones or green areas on the property,	1	400
290	282133	Main Lot	Avocado	HASS	HASS	11/03/2018	1	6	5	No	280	Cuadro,	Registered nursery	No	Not Applicable	Yes	No	Not Registered	Chemical	Chemical	Fuentes naturales	NO REGISTRA	GAP, Export Farm, GlobalG.A.P.	CALDAS	PENSILVANIA	LA SOLEDAD	250288	Second diagnosis	6	Si	1	21	No	Owned	Propietario	Paved	2	2	Herbaceous cover,	Evaluación de riesgos de los controles fitosanitarios,	Not Applicable	Establishes buffer zones or green areas on the property,	1	380
291	269570	Main Lot	Avocado	HASS	HASS	09/07/2018	1	7	7	No	204	Surcos,	Registered nursery	No	Not Applicable	Yes	No	Not Registered	Chemical	Chemical Cultural	No tiene	NO REGISTRA	Export Farm	CALDAS	LA MERCED	EL TAMBOR	239772	First diagnosis	6	No	5.4	4	No	Owned	Propietario	Paved	3	3	Use of pads,	Presencia y conservación de nichos ecológicos,	Not Applicable	Not Applicable	0	0
291	278663	Main Lot	Avocado	HASS	HASS	09/07/2018	1	7	7	No	204	Surcos,	Registered nursery	No	Not Applicable	Yes	No	Not Registered	Chemical	Chemical Cultural	No tiene	NO REGISTRA	Export Farm	CALDAS	LA MERCED	EL TAMBOR	247339	Second diagnosis	6	No	5.4	4	No	Owned	Propietario	Paved	3	3	Use of pads,	Presencia y conservación de nichos ecológicos,	Not Applicable	Not Applicable	1	4700
292	271575	Main Lot	Avocado	HASS	HASS	18/06/2019	8	7	7	No	1600	Surcos,	Vivero No registrado	No	Not Applicable	Yes	No	Not Registered	Chemical	Chemical Cultural	Fuentes naturales	NO REGISTRA	Export Farm	CALDAS	SALAMINA	GUAYABAL	241486	First diagnosis	5	Si	16	10	No	Owned	Propietario	Paved	3	4	Use of pads,	Medidas de mitigación y/o compensación por uso de control fitosanitario,	Not Applicable	Not Applicable	0	0
292	278660	Main Lot	Avocado	HASS	HASS	18/06/2019	8	7	7	No	1600	Surcos,	Vivero No registrado	No	Not Applicable	Yes	No	Not Registered	Chemical	Chemical Cultural	Fuentes naturales	NO REGISTRA	Export Farm	CALDAS	SALAMINA	GUAYABAL	247336	Second diagnosis	5	Si	16	10	No	Owned	Propietario	Paved	3	4	Use of pads,	Medidas de mitigación y/o compensación por uso de control fitosanitario,	Not Applicable	Not Applicable	8	6500
293	266635	Main Lot	Avocado	HASS	HASS	18/07/2018	1	7	6	No	236	Surcos,	Registered nursery	Yes	Coffee	Yes	No	Not Registered	Chemical	Chemical Cultural	No tiene	NO REGISTRA	Export Farm	CALDAS	LA MERCED	LLANADAS	237254	First diagnosis	6	Si	5	4	No	Owned	Propietario	Paved	3	4	Use of pads,	Medidas de mitigación y/o compensación por uso de control fitosanitario,	Use of biofertilizers,	Not Applicable	0	0
293	278661	Main Lot	Avocado	HASS	HASS	18/07/2018	1	7	6	No	236	Surcos,	Registered nursery	Yes	Coffee	Yes	No	Not Registered	Chemical	Chemical Cultural	No tiene	NO REGISTRA	Export Farm	CALDAS	LA MERCED	LLANADAS	247337	Second diagnosis	6	Si	5	4	No	Owned	Propietario	Paved	3	4	Use of pads,	Medidas de mitigación y/o compensación por uso de control fitosanitario,	Use of biofertilizers,	Not Applicable	1	5200
294	270851	Main Lot	Avocado	HASS	HASS	16/09/2019	4	7	6	No	860	Surcos,	Registered nursery	No	Not Applicable	Yes	No	Not Registered	Chemical	Chemical Cultural	No tiene	NO REGISTRA	Export Farm	CALDAS	LA MERCED	LLANADAS	240844	First diagnosis	5	Si	17	3	No	Owned	Propietario	Paved	8	10	Use of pads,	Medidas de mitigación y/o compensación por uso de control fitosanitario,	Use of biofertilizers,	Not Applicable	0	0
294	278687	Main Lot	Avocado	HASS	HASS	16/09/2019	4	7	6	No	860	Surcos,	Registered nursery	No	Not Applicable	Yes	No	Not Registered	Chemical	Chemical Cultural	No tiene	NO REGISTRA	Export Farm	CALDAS	LA MERCED	LLANADAS	247363	Second diagnosis	5	Si	17	3	No	Owned	Propietario	Paved	8	10	Use of pads,	Medidas de mitigación y/o compensación por uso de control fitosanitario,	Use of biofertilizers,	Not Applicable	4	3400
295	266496	Main Lot	Avocado	HASS	HASS	14/05/2019	1	7	7	No	204	Surcos,	Registered nursery	Yes	Coffee	No	No	Not Registered	Chemical	Chemical Cultural	No tiene	NO REGISTRA	None	CALDAS	MANZANARES	ROMERAL	237133	First diagnosis	5	Si	3.5	5	No	Owned	Propietario	Paved	2	3	Vegetative cover life cycle until flowering,	Medidas de mitigación y/o compensación por uso de control fitosanitario,	Use of biostimulants,	Not Applicable	1	3500
295	278402	Main Lot	Avocado	HASS	HASS	14/05/2019	1	7	7	No	1204	Surcos,	Registered nursery	Yes	Coffee	No	No	Not Registered	Chemical	Chemical Cultural	No tiene	NO REGISTRA	None	CALDAS	MANZANARES	ROMERAL	247123	Second diagnosis	5	Si	3.5	5	No	Owned	Propietario	Paved	2	3	Vegetative cover life cycle until flowering,	Medidas de mitigación y/o compensación por uso de control fitosanitario,	Use of biofertilizers,	Not Applicable	1	5535
296	266923	Main Lot	Avocado	HASS	HASS	02/06/2020	1	7	7	No	204	Cuadro,	Registered nursery	Yes	Plantain	Yes	No	Not Registered	Chemical	Chemical Biological	Fuentes naturales	NO REGISTRA	Export Farm	CALDAS	PENSILVANIA	LA ESTRELLA	237510	First diagnosis	4	Si	4	15	No	Owned	Propietario	Paved	5	4	Herbaceous cover,	Evaluación de riesgos de los controles fitosanitarios,	Organic matter contribution for natural nutrition cycling,	Not Applicable	1	4000
296	279142	Main Lot	Avocado	HASS	HASS	02/06/2020	1	7	7	No	204	Cuadro,	Registered nursery	Yes	Plantain	Yes	No	Not Registered	Chemical Organic	Chemical Biological	Fuentes naturales	NO REGISTRA	Export Farm	CALDAS	PENSILVANIA	LA ESTRELLA	247736	Second diagnosis	4	Si	4	15	No	Owned	Propietario	Paved	5	4	Herbaceous cover,	Evaluación de riesgos de los controles fitosanitarios,	Organic matter contribution for natural nutrition cycling,	Not Applicable	1	8600
297	270875	Main Lot	Avocado	PAPELILLO	No HASS	01/03/2018	3.5	7	7	No	714	Cuadro,	Registered nursery	Yes	Plantain	Yes	No	Not Registered	Chemical Organic	Chemical Biological Cultural	Fuentes naturales	NO REGISTRA	None	CALDAS	BELALCAZAR	SAN ISIDRO	240865	First diagnosis	6	Si	7.7	5	No	Owned	Propietario	Paved	9	4	Herbaceous cover,	Not Applicable	Organic matter contribution for natural nutrition cycling,	Establishes buffer zones or green areas on the property,	3.5	840
297	280793	Main Lot	Avocado	PAPELILLO	No HASS	01/03/2018	3.5	7	7	No	714	Cuadro,	Registered nursery	Yes	Plantain	Yes	No	Not Registered	Chemical Organic	Chemical Biological Cultural	Otro	ACUEDUCTO	None	CALDAS	BELALCAZAR	SAN ISIDRO	249196	Second diagnosis	6	Si	7.7	5	No	Owned	Propietario	Paved	9	4	Herbaceous cover,	bioinsecticidas y/o biofungicidas,	Organic matter contribution for natural nutrition cycling, Use of biofertilizers,	Establishes buffer zones or green areas on the property,	3.5	10840
298	266505	Main Lot	Avocado	HASS	HASS	01/05/2017	0.8	6	6	No	222	Cuadro,	Registered nursery	No	Not Applicable	Yes	No	Not Registered	Chemical Organic	Chemical Biological Cultural	Otro	ACUEDUCTO	GAP, Export Farm	CALDAS	RIOSUCIO	EL ORO	237147	First diagnosis	7	Si	1	12	No	Owned	Propietario	Paved	3	2	Herbaceous cover,	Medidas de mitigación y/o compensación por uso de control fitosanitario, Presencia y conservación de nichos ecológicos, bioinsecticidas y/o biofungicidas,	Organic matter contribution for natural nutrition cycling, Use of biofertilizers, Use of biostimulants,	Takes measures for the management and control of wastewater discharge on the property,	0	0
298	279578	Main Lot	Avocado	HASS	HASS	01/05/2017	0.8	6	6	No	222	Cuadro,	Registered nursery	No	Not Applicable	Yes	No	Not Registered	Chemical Organic	Chemical Biological Cultural	Otro	ACUEDUCTO	GAP, Export Farm, GlobalG.A.P.	CALDAS	RIOSUCIO	EL ORO	248116	Second diagnosis	7	Si	1	12	No	Owned	Propietario	Paved	3	2	Herbaceous cover,	bioinsecticidas y/o biofungicidas,	Organic matter contribution for natural nutrition cycling,	Takes measures for the management and control of wastewater discharge on the property,	0.8	12945
299	266542	Main Lot	Avocado	HASS	HASS	01/07/2013	2	7	7	No	408	Cuadro,	Registered nursery	No	Not Applicable	Yes	No	Not Registered	Chemical Organic	Chemical Biological Cultural	Fuentes naturales	NO REGISTRA	GAP, Export Farm, Rainforest	CALDAS	RIOSUCIO	SANTA INES	237176	First diagnosis	11	Si	21	8	No	Owned	Arrendatario	Paved	4	2	Herbaceous cover,	Presencia y conservación de nichos ecológicos,	Use of biostimulants,	Takes measures for the management and control of wastewater discharge on the property,	0	0
299	279777	Main Lot	Avocado	HASS	HASS	01/07/2013	2	7	7	No	408	Cuadro,	Registered nursery	No	Not Applicable	Yes	No	Not Registered	Chemical Organic	Chemical Biological Cultural	Fuentes naturales	NO REGISTRA	GAP, Export Farm, GlobalG.A.P.	CALDAS	RIOSUCIO	SANTA INES	248296	Second diagnosis	11	Si	21	8	No	Owned	Arrendatario	Paved	4	2	Herbaceous cover,	Presencia y conservación de nichos ecológicos,	Use of biostimulants,	Takes measures for the management and control of wastewater discharge on the property,	2	22866
300	266527	Main Lot	Avocado	HASS	HASS	01/12/2017	1	7	7	No	204	Cuadro,	Registered nursery	No	Not Applicable	Yes	No	Not Registered	Chemical Organic	Chemical Biological Cultural	Otro	ACUEDUCTO	GAP, Export Farm, GlobalG.A.P., Rainforest	CALDAS	RIOSUCIO	EL ORO	237164	First diagnosis	7	No	30	10	No	Owned	Propietario	Paved	2	3	Not Applicable	Presencia y conservación de nichos ecológicos, bioinsecticidas y/o biofungicidas,	Use of biofertilizers,	Takes measures for the management and control of wastewater discharge on the property,	0	0
300	279589	Main Lot	Avocado	HASS	HASS	01/12/2017	1	7	7	No	204	Cuadro,	Registered nursery	No	Not Applicable	Yes	No	Not Registered	Chemical Organic	Chemical Biological Cultural	Otro	ACUEDUCTO	GAP, Export Farm	CALDAS	RIOSUCIO	EL ORO	248127	Second diagnosis	7	No	30	10	No	Owned	Propietario	Paved	2	3	Not Applicable	Presencia y conservación de nichos ecológicos,	Use of biostimulants,	Takes measures for the management and control of wastewater discharge on the property,	1	200
301	266595	Main Lot	Avocado	HASS	HASS	01/07/2021	9	8	8	No	1406	Cuadro,	Registered nursery	Yes	Coffee	Yes	No	Not Registered	Chemical Organic	Chemical Biological Cultural	Otro	ACUEDUCTO	Export Farm	CALDAS	RIOSUCIO	LA CABAÑA	237221	First diagnosis	3	Si	28	10	No	Owned	Arrendatario	Paved	12	11	Herbaceous cover, Vegetative cover life cycle until flowering, Use of pads,	Presencia y conservación de nichos ecológicos, bioinsecticidas y/o biofungicidas,	Organic matter contribution for natural nutrition cycling, Use of biofertilizers, Use of biostimulants,	Takes measures for the management and control of wastewater discharge on the property, Does not use herbicides or chemical substances that may contaminate water bodies,	0	0
301	280921	Main Lot	Avocado	HASS	HASS	01/07/2021	9	8	8	No	1406	Cuadro,	Registered nursery	Yes	Coffee	Yes	No	Not Registered	Chemical Organic	Chemical Biological Cultural	Otro	ACUEDUCTO	Export Farm, GlobalG.A.P.	CALDAS	RIOSUCIO	LA CABAÑA	249315	Second diagnosis	3	Si	28	10	No	Owned	Arrendatario	Paved	12	11	Herbaceous cover, Vegetative cover life cycle until flowering, Use of pads,	Presencia y conservación de nichos ecológicos, bioinsecticidas y/o biofungicidas,	Organic matter contribution for natural nutrition cycling, Use of biofertilizers, Use of biostimulants,	Takes measures for the management and control of wastewater discharge on the property, Does not use herbicides or chemical substances that may contaminate water bodies,	9	26047
302	270886	Main Lot	Avocado	PAPELILLO	No HASS	01/03/2014	2.5	10	10	No	250	Cuadro,	Registered nursery	Yes	Plantain	Yes	No	Not Registered	Chemical Organic	Chemical Biological Cultural	Fuentes naturales	NO REGISTRA	GAP (Good Agricultural Practices)	CALDAS	BELALCAZAR	EL CRUCERO	240875	First diagnosis	10	Si	4.2	10	No	Owned	Propietario	Paved	1	2	Herbaceous cover,	Medidas de mitigación y/o compensación por uso de control fitosanitario, Presencia y conservación de nichos ecológicos, bioinsecticidas y/o biofungicidas,	Organic matter contribution for natural nutrition cycling, Use of biofertilizers,	Takes measures for the management and control of wastewater discharge on the property, Does not use herbicides or chemical substances that may contaminate water bodies,	2.5	400
302	280799	Main Lot	Avocado	PAPELILLO	No HASS	01/03/2014	2.5	10	10	No	250	Cuadro,	Registered nursery	Yes	Plantain	Yes	No	Not Registered	Chemical Organic	Chemical Biological Cultural	Fuentes naturales	NO REGISTRA	GAP (Good Agricultural Practices)	CALDAS	BELALCAZAR	EL CRUCERO	249202	Second diagnosis	10	Si	4.2	10	No	Owned	Propietario	Paved	1	2	Herbaceous cover,	Medidas de mitigación y/o compensación por uso de control fitosanitario, Presencia y conservación de nichos ecológicos, bioinsecticidas y/o biofungicidas,	Organic matter contribution for natural nutrition cycling, Use of biofertilizers, Use of biostimulants,	Takes measures for the management and control of wastewater discharge on the property,	2.5	5000
303	271266	Main Lot	Avocado	HASS	HASS	01/08/2018	1.5	7	7	No	306	Cuadro,	Registered nursery	No	Not Applicable	No	No	Not Registered	Chemical	Chemical Cultural	Fuentes naturales	NO REGISTRA	None	CALDAS	RISARALDA	EL PORVENIR	241226	First diagnosis	6	No	2.25	1.5	No	Contracted	Propietario	Paved	2	2	Herbaceous cover,	Not Applicable	Not Applicable	Establishes buffer zones or green areas on the property,	0	0
303	280783	Main Lot	Avocado	HASS	HASS	01/08/2018	1.5	7	7	No	306	Cuadro,	Registered nursery	No	Not Applicable	Yes	No	Not Registered	Chemical	Chemical Biological Cultural	Fuentes naturales	NO REGISTRA	None	CALDAS	RISARALDA	EL PORVENIR	249186	Second diagnosis	6	No	2.25	1.5	No	Contracted	Propietario	Paved	2	2	Herbaceous cover,	Not Applicable	Not Applicable	Establishes buffer zones or green areas on the property,	1.5	8500
304	266476	Main Lot	Avocado	HASS	HASS	01/12/2021	0.5	6	7	No	119	Cuadro,	Registered nursery	No	Not Applicable	Yes	No	Not Registered	Chemical Organic	Chemical Biological	Fuentes naturales	NO REGISTRA	None	CALDAS	MANZANARES	GUAYAQUIL	237114	First diagnosis	3	No	1.5	21	No	Owned	Propietario	Unpaved	0	0	Not Applicable	Not Applicable	Not Applicable	Not Applicable	0.5	220
304	280832	Main Lot	Avocado	HASS	HASS	01/12/2021	0.5	6	7	No	119	Cuadro,	Registered nursery	No	Not Applicable	Yes	No	Not Registered	Chemical Organic	Chemical Biological Cultural	Fuentes naturales	NO REGISTRA	GAP, Export Farm	CALDAS	MANZANARES	GUAYAQUIL	249235	Second diagnosis	3	No	1.5	21	No	Owned	Propietario	Unpaved	0	0	Herbaceous cover,	Not Applicable	Organic matter contribution for natural nutrition cycling,	Establishes buffer zones or green areas on the property,	0.5	1720
305	270901	Main Lot	Avocado	HASS	HASS	02/06/2019	1.25	7	7	No	255	Cuadro,	Registered nursery	No	Not Applicable	No	No	Not Registered	Chemical Organic	Chemical Biological Cultural	Fuentes naturales	NO REGISTRA	None	CALDAS	AGUADAS	TAMBORAL	240889	First diagnosis	5	Si	2	15	No	Owned	Propietario	Paved	5	3	Herbaceous cover,	bioinsecticidas y/o biofungicidas,	Organic matter contribution for natural nutrition cycling,	Takes measures for the management and control of wastewater discharge on the property,	1.25	7200
305	280816	Main Lot	Avocado	HASS	HASS	02/06/2019	1.25	7	7	No	255	Cuadro,	Registered nursery	No	Not Applicable	Yes	No	Not Registered	Chemical Organic	Chemical Biological Cultural	Fuentes naturales	NO REGISTRA	Export Farm	CALDAS	AGUADAS	TAMBORAL	249217	Second diagnosis	5	Si	2	15	No	Owned	Propietario	Paved	5	3	Herbaceous cover,	bioinsecticidas y/o biofungicidas,	Organic matter contribution for natural nutrition cycling,	Takes measures for the management and control of wastewater discharge on the property,	1.25	11700
306	270869	Main Lot	Avocado	PAPELILLO	No HASS	01/06/2021	1.5	8	7	No	268	Cuadro,	Registered nursery	Yes	Plantain	Yes	No	Not Registered	Chemical Organic	Chemical Biological Cultural	Fuentes naturales	NO REGISTRA	None	CALDAS	BELALCAZAR	EL PORVENIR	240858	First diagnosis	3	Si	2.5	2	No	Owned	Propietario	Paved	4	4	Not Applicable	Not Applicable	Not Applicable	Not Applicable	1.5	50
306	280786	Main Lot	Avocado	PAPELILLO	No HASS	01/06/2021	1.5	8	7	No	268	Cuadro,	Registered nursery	Yes	Plantain	Yes	No	Not Registered	Chemical Organic	Chemical Biological Cultural	Fuentes naturales	NO REGISTRA	None	CALDAS	BELALCAZAR	EL PORVENIR	249189	Second diagnosis	3	Si	2.5	2	No	Owned	Propietario	Paved	4	4	Herbaceous cover,	bioinsecticidas y/o biofungicidas,	Not Applicable	Takes measures for the management and control of wastewater discharge on the property,	1.5	2950
307	271999	Main Lot	Avocado	HASS	HASS	11/12/2023	1	7	7	No	204	Surcos,	Registered nursery	No	Not Applicable	No	No	Not Registered	Chemical	Chemical Cultural	Reservorios	NO REGISTRA	None	CALDAS	MANZANARES	LA CAMPIÑA	241823	First diagnosis	1	No	20.1	16	No	Owned	Propietario	Paved	2	3	Use of pads,	Presencia y conservación de nichos ecológicos,	Not Applicable	Not Applicable	0	0
307	281696	Main Lot	Avocado	HASS	HASS	11/12/2023	1	7	7	No	204	Surcos,	Registered nursery	No	Not Applicable	No	No	Not Registered	Chemical	Chemical Cultural	Reservorios	NO REGISTRA	None	CALDAS	MANZANARES	LA CAMPIÑA	249947	Second diagnosis	1	No	20.1	16	No	Owned	Propietario	Paved	2	3	Use of pads,	Presencia y conservación de nichos ecológicos,	Not Applicable	Not Applicable	0	0
308	271153	Main Lot	Avocado	HASS	HASS	01/07/2019	1	7	7	No	204	Cuadro,	Registered nursery	Yes	Coffee	No	No	Not Registered	Chemical	Chemical	Fuentes naturales	NO REGISTRA	None	CALDAS	MANZANARES	AGUA BONITA	241118	First diagnosis	5	No	2	15	No	Owned	Propietario	Paved	0	3	Not Applicable	Not Applicable	Not Applicable	Not Applicable	1	1820
308	280011	Main Lot	Avocado	HASS	HASS	01/07/2019	1	7	7	No	204	Cuadro,	Registered nursery	Yes	Coffee	Yes	No	Not Registered	Chemical Organic	Chemical	Fuentes naturales	NO REGISTRA	GAP, Export Farm	CALDAS	MANZANARES	AGUA BONITA	248509	Second diagnosis	5	No	2	15	No	Owned	Propietario	Paved	0	3	Herbaceous cover,	Not Applicable	Organic matter contribution for natural nutrition cycling,	Establishes buffer zones or green areas on the property,	1	7564
309	272270	LOTE SECUNDARIO	Avocado	HASS	HASS	01/01/2019	0.8	8	8	No	130	Cuadro,	Registered nursery	Yes	Coffee	No	No	Not Registered	Chemical	Chemical	Cosecha de agua	NO REGISTRA	Export Farm	CALDAS	MANZANARES	AGUA BONITA	242048	First diagnosis	6	No	8	19	No	Owned	Propietario	Paved	0	3	Not Applicable	Not Applicable	Not Applicable	Establishes buffer zones or green areas on the property,	0.8	3000
309	272559	LOTE 3	Avocado	HASS	HASS	01/08/2022	0.5	8	8	No	80	Cuadro,	Registered nursery	Yes	Coffee	No	No	Not Registered	Chemical	Chemical	Cosecha de agua	NO REGISTRA	Export Farm	CALDAS	MANZANARES	AGUA BONITA	242048	First diagnosis	2	No	8	19	No	Owned	Propietario	Paved	0	3	Not Applicable	Not Applicable	Not Applicable	Establishes buffer zones or green areas on the property,	0	0
309	272560	Main Lot	Avocado	HASS	HASS	01/01/2009	1.4	8	8	No	220	Cuadro,	Registered nursery	Yes	Coffee	No	No	Not Registered	Chemical	Chemical	Cosecha de agua	NO REGISTRA	Export Farm	CALDAS	MANZANARES	AGUA BONITA	242048	First diagnosis	16	No	8	19	No	Owned	Propietario	Paved	0	3	Not Applicable	Not Applicable	Not Applicable	Establishes buffer zones or green areas on the property,	1.4	23000
309	272561	LOTE 4	Avocado	HASS	HASS	01/02/2024	0.3	7	7	No	70	Cuadro,	Registered nursery	Yes	Coffee	No	No	Not Registered	Chemical	Chemical	Cosecha de agua	NO REGISTRA	Export Farm	CALDAS	MANZANARES	AGUA BONITA	242048	First diagnosis	1	No	8	19	No	Owned	Propietario	Paved	0	3	Not Applicable	Not Applicable	Not Applicable	Establishes buffer zones or green areas on the property,	0	0
309	280032	LOTE SECUNDARIO	Avocado	HASS	HASS	01/01/2019	0.8	8	8	No	130	Cuadro,	Registered nursery	Yes	Coffee	No	No	Not Registered	Chemical Organic	Chemical	Cosecha de agua	NO REGISTRA	Export Farm	CALDAS	MANZANARES	AGUA BONITA	248529	Second diagnosis	6	No	8	19	No	Owned	Propietario	Paved	0	3	Not Applicable	Not Applicable	Organic matter contribution for natural nutrition cycling,	Establishes buffer zones or green areas on the property,	0.8	3600
309	280033	LOTE 3	Avocado	HASS	HASS	01/08/2022	0.5	8	8	No	80	Cuadro,	Registered nursery	Yes	Coffee	No	No	Not Registered	Chemical	Chemical	Cosecha de agua	NO REGISTRA	Export Farm	CALDAS	MANZANARES	AGUA BONITA	248529	Second diagnosis	2	No	8	19	No	Owned	Propietario	Paved	0	3	Not Applicable	Not Applicable	Organic matter contribution for natural nutrition cycling,	Establishes buffer zones or green areas on the property,	0	0
309	280034	Main Lot	Avocado	HASS	HASS	01/01/2009	1.4	8	8	No	220	Cuadro,	Registered nursery	Yes	Coffee	No	No	Not Registered	Chemical Organic	Chemical	Cosecha de agua	NO REGISTRA	Export Farm	CALDAS	MANZANARES	AGUA BONITA	248529	Second diagnosis	16	No	8	19	No	Owned	Propietario	Paved	0	3	Not Applicable	Not Applicable	Organic matter contribution for natural nutrition cycling,	Establishes buffer zones or green areas on the property,	1.4	31300
309	280035	LOTE 4	Avocado	HASS	HASS	01/02/2024	0.3	7	7	No	70	Cuadro,	Registered nursery	Yes	Coffee	No	No	Not Registered	Chemical	Chemical	Cosecha de agua	NO REGISTRA	Export Farm	CALDAS	MANZANARES	AGUA BONITA	248529	Second diagnosis	1	No	8	19	No	Owned	Propietario	Paved	0	3	Not Applicable	Not Applicable	Organic matter contribution for natural nutrition cycling,	Establishes buffer zones or green areas on the property,	0	0
310	266577	Main Lot	Avocado	HASS	HASS	01/07/2012	6	6	6	No	1667	Cuadro,	Registered nursery	No	Not Applicable	Yes	No	Not Registered	Chemical Organic	Chemical Biological Cultural	Otro	ACUEDUCTO	GAP, Export Farm, Rainforest	CALDAS	RIOSUCIO	LLANO GRANDE	237204	First diagnosis	12	Si	16	28	No	Owned	Propietario	Paved	4	4	Herbaceous cover,	Presencia y conservación de nichos ecológicos, bioinsecticidas y/o biofungicidas,	Organic matter contribution for natural nutrition cycling, Use of biostimulants,	Takes measures for the management and control of wastewater discharge on the property,	0	0
310	279783	Main Lot	Avocado	HASS	HASS	01/07/2012	6	6	6	No	1667	Cuadro,	Registered nursery	No	Not Applicable	Yes	No	Not Registered	Chemical Organic	Chemical Biological Cultural	Otro	ACUEDUCTO	GAP, Export Farm, GlobalG.A.P.	CALDAS	RIOSUCIO	LLANO GRANDE	248302	Second diagnosis	12	Si	16	28	No	Owned	Propietario	Paved	4	4	Herbaceous cover,	Presencia y conservación de nichos ecológicos, bioinsecticidas y/o biofungicidas,	Organic matter contribution for natural nutrition cycling, Use of biostimulants,	Takes measures for the management and control of wastewater discharge on the property,	6	37000
311	266481	Main Lot	Avocado	HASS	HASS	01/11/2014	1.5	6	6	No	417	Cuadro,	Registered nursery	No	Not Applicable	Yes	No	Not Registered	Chemical	Chemical Biological Cultural	Fuentes naturales	NO REGISTRA	GAP, Export Farm, GlobalG.A.P., Rainforest	CALDAS	RIOSUCIO	PUEBLO VIEJO	237121	First diagnosis	10	Si	1.5	3.8	No	Owned	Propietario	Paved	7	6	Herbaceous cover,	Medidas de mitigación y/o compensación por uso de control fitosanitario,	Not Applicable	Takes measures for the management and control of wastewater discharge on the property,	0	0
311	279569	Main Lot	Avocado	HASS	HASS	01/11/2014	1.5	6	6	No	417	Cuadro,	Registered nursery	No	Not Applicable	Yes	No	Not Registered	Chemical	Chemical Biological Cultural	Fuentes naturales	NO REGISTRA	GAP, Export Farm, GlobalG.A.P., Rainforest	CALDAS	RIOSUCIO	PUEBLO VIEJO	248107	Second diagnosis	10	Si	1.5	3.8	No	Owned	Propietario	Paved	7	6	Herbaceous cover,	Medidas de mitigación y/o compensación por uso de control fitosanitario,	Not Applicable	Takes measures for the management and control of wastewater discharge on the property,	1.5	9090
312	266491	Main Lot	Avocado	HASS	HASS	01/09/2017	0.43	7	7	No	88	Cuadro,	Registered nursery	No	Not Applicable	Yes	No	Not Registered	Chemical Organic	Biological and cultural	Otro	ACUEDUCTO	GAP, Export Farm, Rainforest	CALDAS	RIOSUCIO	PUEBLO VIEJO	237132	First diagnosis	7	No	0.75	3.5	No	Owned	Propietario	Paved	2	3	Cobertura herbácea, Ciclo de vida de la cobertura vegetal hasta floración, Uso de cojinetes, Others	Medidas de mitigación y/o compensación por uso de control fitosanitario, Presencia y conservación de nichos ecológicos, bioinsecticidas y/o biofungicidas,	Organic matter contribution for natural nutrition cycling, Use of biofertilizers, Use of biostimulants,	Establishes buffer zones or green areas on the property, Takes measures for the management and control of wastewater discharge on the property, Does not use herbicides or chemical substances that may contaminate water bodies,	0	0
312	279576	Main Lot	Avocado	HASS	HASS	01/09/2017	0.43	7	7	No	88	Cuadro,	Registered nursery	No	Not Applicable	Yes	No	Not Registered	Chemical Organic	Chemical Biological Cultural	Otro	ACUEDUCTO	GAP, Export Farm, GlobalG.A.P.	CALDAS	RIOSUCIO	PUEBLO VIEJO	248114	Second diagnosis	7	No	0.75	3.5	No	Owned	Propietario	Paved	2	3	Cobertura herbácea, Ciclo de vida de la cobertura vegetal hasta floración, Uso de cojinetes, Others	Medidas de mitigación y/o compensación por uso de control fitosanitario, Presencia y conservación de nichos ecológicos, bioinsecticidas y/o biofungicidas,	Organic matter contribution for natural nutrition cycling, Use of biofertilizers, Use of biostimulants,	Establishes buffer zones or green areas on the property, Takes measures for the management and control of wastewater discharge on the property, Does not use herbicides or chemical substances that may contaminate water bodies,	0.43	610
313	266497	Main Lot	Avocado	HASS	HASS	01/11/2014	0.8	7	7	No	163	Cuadro,	Registered nursery	No	Not Applicable	Yes	No	Not Registered	Chemical	Biological and cultural	Otro	ACUEDUCTO	GAP, Export Farm, GlobalG.A.P., Rainforest	CALDAS	RIOSUCIO	PUEBLO VIEJO	237137	First diagnosis	10	Si	1	4	No	Owned	Propietario	Paved	2	4	Herbaceous cover, Vegetative cover life cycle until flowering,	Medidas de mitigación y/o compensación por uso de control fitosanitario, Presencia y conservación de nichos ecológicos, bioinsecticidas y/o biofungicidas,	Organic matter contribution for natural nutrition cycling, Use of biofertilizers, Use of biostimulants,	Takes measures for the management and control of wastewater discharge on the property, Does not use herbicides or chemical substances that may contaminate water bodies,	0	0
313	279574	Main Lot	Avocado	HASS	HASS	01/11/2014	0.8	7	7	No	163	Cuadro,	Registered nursery	No	Not Applicable	Yes	No	Not Registered	Chemical Organic	Chemical Biological Cultural	Otro	ACUEDUCTO	GAP, Export Farm, GlobalG.A.P.	CALDAS	RIOSUCIO	PUEBLO VIEJO	248112	Second diagnosis	10	Si	1	4	No	Owned	Propietario	Paved	2	4	Herbaceous cover, Vegetative cover life cycle until flowering,	Medidas de mitigación y/o compensación por uso de control fitosanitario, Presencia y conservación de nichos ecológicos, bioinsecticidas y/o biofungicidas,	Organic matter contribution for natural nutrition cycling, Use of biofertilizers, Use of biostimulants,	Takes measures for the management and control of wastewater discharge on the property, Does not use herbicides or chemical substances that may contaminate water bodies,	0.8	13523
314	266518	Main Lot	Avocado	HASS	HASS	01/10/2021	1.7	7	7	No	350	Cuadro,	Registered nursery	No	Not Applicable	No	No	Not Registered	Chemical	Chemical Cultural	Otro	ACUEDUCTO	None	CALDAS	RIOSUCIO	EL ORO	237156	First diagnosis	3	Si	33	12	No	Owned	Propietario	Paved	2	3	Herbaceous cover,	Presencia y conservación de nichos ecológicos,	Not Applicable	Takes measures for the management and control of wastewater discharge on the property,	1.7	3200
314	279587	Main Lot	Avocado	HASS	HASS	01/10/2021	1.7	7	7	No	350	Cuadro,	Registered nursery	Yes	FRIJOL	No	No	Not Registered	Chemical	Chemical Cultural	Otro	ACUEDUCTO	None	CALDAS	RIOSUCIO	EL ORO	248125	Second diagnosis	3	Si	33	12	No	Owned	Propietario	Paved	2	3	Herbaceous cover,	Presencia y conservación de nichos ecológicos,	Not Applicable	Takes measures for the management and control of wastewater discharge on the property,	1.7	7200
315	266550	Main Lot	Avocado	HASS	HASS	01/05/2014	0.3	7	7	No	71	Tres Bolillos,	Registered nursery	No	Not Applicable	Yes	No	Not Registered	Chemical Organic	Chemical Biological Cultural	Otro	ACUEDUCTO	GAP, Export Farm, Rainforest	CALDAS	RIOSUCIO	TUMBABARRETO	237182	First diagnosis	10	No	0.5	1	No	Owned	Propietario	Paved	4	2	Herbaceous cover,	Presencia y conservación de nichos ecológicos, bioinsecticidas y/o biofungicidas,	Not Applicable	Takes measures for the management and control of wastewater discharge on the property,	0	0
315	279779	Main Lot	Avocado	HASS	HASS	01/05/2014	0.3	7	7	No	71	Tres Bolillos,	Registered nursery	No	Not Applicable	Yes	No	Not Registered	Chemical Organic	Chemical Biological Cultural	Otro	ACUEDUCTO	GAP, Export Farm, GlobalG.A.P.	CALDAS	RIOSUCIO	TUMBABARRETO	248298	Second diagnosis	10	No	0.5	1	No	Owned	Propietario	Paved	4	2	Herbaceous cover,	Presencia y conservación de nichos ecológicos, bioinsecticidas y/o biofungicidas,	Not Applicable	Takes measures for the management and control of wastewater discharge on the property,	0.3	1000
316	266537	Main Lot	Avocado	HASS	HASS	01/09/2019	2.6	6	6	No	722	Cuadro,	Registered nursery	No	Not Applicable	Yes	No	Not Registered	Chemical	Chemical Biological Cultural	Otro	ACUEDUCTO	Export Farm	CALDAS	RIOSUCIO	EL RUBY	237169	First diagnosis	5	No	5	16	No	Owned	Propietario	Unpaved	0	0	Herbaceous cover,	Not Applicable	Use of biostimulants,	Takes measures for the management and control of wastewater discharge on the property,	0	0
316	280876	Main Lot	Avocado	HASS	HASS	01/09/2019	2.6	6	6	No	722	Cuadro,	Registered nursery	No	Not Applicable	Yes	No	Not Registered	Chemical Organic	Chemical Biological Cultural	Otro	ACUEDUCTO	Export Farm, GlobalG.A.P.	CALDAS	RIOSUCIO	EL RUBY	249279	Second diagnosis	5	No	5	16	No	Owned	Propietario	Unpaved	0	0	Herbaceous cover,	Not Applicable	Use of biostimulants,	Takes measures for the management and control of wastewater discharge on the property,	2.6	12047
317	266534	Main Lot	Avocado	HASS	HASS	16/05/2018	1	8	7	No	200	Surcos,	Registered nursery	Yes	Coffee	Yes	No	Not Registered	Chemical	Chemical Cultural	No tiene	NO REGISTRA	Export Farm	CALDAS	LA MERCED	PEÑARICA	237166	First diagnosis	6	Si	4.3	8	No	Owned	Propietario	Paved	3	2	Use of pads,	Medidas de mitigación y/o compensación por uso de control fitosanitario,	Not Applicable	Not Applicable	0	0
317	278640	Main Lot	Avocado	HASS	HASS	16/05/2018	1	8	7	No	200	Surcos,	Registered nursery	Yes	Coffee	Yes	No	Not Registered	Chemical	Chemical Cultural	No tiene	NO REGISTRA	Export Farm	CALDAS	LA MERCED	PEÑARICA	247320	Second diagnosis	6	Si	4.3	8	No	Owned	Propietario	Paved	3	2	Use of pads,	Medidas de mitigación y/o compensación por uso de control fitosanitario,	Not Applicable	Not Applicable	1	1750
318	266732	Main Lot	Avocado	HASS	HASS	01/12/2020	1	7	7	No	204	Cuadro,	Registered nursery	Yes	Coffee	No	No	Not Registered	Chemical	Chemical	Fuentes naturales	NO REGISTRA	None	CALDAS	MANZANARES	GUAYAQUIL	237340	First diagnosis	4	Si	7	20	No	Owned	Propietario	Paved	1	1	Not Applicable	Not Applicable	Not Applicable	Establishes buffer zones or green areas on the property,	1	200
318	280006	Main Lot	Avocado	HASS	HASS	01/12/2020	1	7	7	No	204	Cuadro,	Registered nursery	Yes	Coffee	No	No	Not Registered	Chemical	Chemical	Fuentes naturales	NO REGISTRA	None	CALDAS	MANZANARES	GUAYAQUIL	248505	Second diagnosis	4	Si	7	20	No	Owned	Propietario	Paved	1	1	Not Applicable	Not Applicable	Not Applicable	Establishes buffer zones or green areas on the property,	1	900
319	266433	Main Lot	Avocado	HASS	HASS	13/08/2018	1.8	7	7	No	204	Surcos,	Registered nursery	Yes	Coffee	Yes	No	Not Registered	Chemical	Chemical Cultural	No tiene	NO REGISTRA	None	CALDAS	MANZANARES	EL SUELDO	237081	First diagnosis	6	Si	2	17	No	Owned	Propietario	Paved	4	3	Use of pads,	Presencia y conservación de nichos ecológicos,	Not Applicable	Establishes buffer zones or green areas on the property,	0	0
319	278409	Main Lot	Avocado	HASS	HASS	13/08/2018	1.8	7	7	No	204	Surcos,	Registered nursery	Yes	Coffee	Yes	No	Not Registered	Chemical	Chemical Cultural	No tiene	NO REGISTRA	None	CALDAS	MANZANARES	EL SUELDO	247130	Second diagnosis	6	Si	2	17	No	Owned	Propietario	Paved	4	3	Use of pads,	Presencia y conservación de nichos ecológicos,	Not Applicable	Establishes buffer zones or green areas on the property,	1.8	3500
320	271998	Main Lot	Avocado	HASS	HASS	03/06/2019	1.5	7	6	No	200	Surcos,	Registered nursery	Yes	Coffee	Yes	No	Not Registered	Chemical	Chemical Cultural	No tiene	NO REGISTRA	None	CALDAS	MANZANARES	ROMERAL	241822	First diagnosis	5	No	1.5	1	No	Owned	Propietario	Paved	2	3	Use of pads,	Medidas de mitigación y/o compensación por uso de control fitosanitario,	Not Applicable	Not Applicable	0	0
320	278387	Main Lot	Avocado	HASS	HASS	03/06/2019	1.5	7	6	No	200	Surcos,	Registered nursery	Yes	Coffee	Yes	No	Not Registered	Chemical	Chemical Cultural	No tiene	NO REGISTRA	None	CALDAS	MANZANARES	ROMERAL	247109	Second diagnosis	5	No	1.5	1	No	Owned	Propietario	Paved	2	3	Use of pads,	Medidas de mitigación y/o compensación por uso de control fitosanitario,	Not Applicable	Not Applicable	1.5	6047
321	266372	Main Lot	Avocado	HASS	HASS	01/04/2019	1	7	7	No	204	Cuadro,	Registered nursery	Yes	Coffee	No	No	Not Registered	Chemical Organic	Chemical	Fuentes naturales	NO REGISTRA	None	CALDAS	MANZANARES	GUAYAQUIL	237016	First diagnosis	5	Si	6	21	No	Owned	Posesión	Paved	2	5	Not Applicable	Not Applicable	Not Applicable	Establishes buffer zones or green areas on the property,	1	280
321	279917	Main Lot	Avocado	HASS	HASS	01/04/2019	1	7	7	No	204	Cuadro,	Registered nursery	Yes	Coffee	No	No	Not Registered	Chemical Organic	Chemical Cultural	Fuentes naturales	NO REGISTRA	Export Farm	CALDAS	MANZANARES	GUAYAQUIL	248424	Second diagnosis	5	Si	6	21	No	Owned	Posesión	Paved	2	5	Herbaceous cover,	Not Applicable	Organic matter contribution for natural nutrition cycling,	Establishes buffer zones or green areas on the property,	1	4008
322	266594	LOTE SECUNDARIO	Avocado	HASS	HASS	01/09/2020	1	8	8	No	150	Cuadro,	Registered nursery	Yes	Coffee	No	No	Not Registered	Chemical	Chemical	Fuentes naturales	NO REGISTRA	Export Farm	CALDAS	MANZANARES	AGUA BONITA	237217	First diagnosis	4	Si	3	14	No	Owned	Posesión	Paved	3	4	Not Applicable	Not Applicable	Not Applicable	Not Applicable	1	980
322	266596	Main Lot	Avocado	HASS	HASS	01/01/2010	1	6	7	No	238	Cuadro,	Registered nursery	Yes	Coffee	No	No	Not Registered	Chemical	Chemical	Fuentes naturales	NO REGISTRA	Export Farm	CALDAS	MANZANARES	AGUA BONITA	237217	First diagnosis	15	Si	3	14	No	Owned	Posesión	Paved	3	4	Not Applicable	Not Applicable	Not Applicable	Not Applicable	1	500
322	279980	LOTE SECUNDARIO	Avocado	HASS	HASS	01/09/2020	1	8	8	No	150	Cuadro,	Registered nursery	Yes	Coffee	Yes	No	Not Registered	Chemical Organic	Chemical Biological	Fuentes naturales	NO REGISTRA	GAP, Export Farm	CALDAS	MANZANARES	AGUA BONITA	248482	Second diagnosis	4	Si	3	14	No	Owned	Posesión	Paved	3	4	Herbaceous cover,	bioinsecticidas y/o biofungicidas,	Organic matter contribution for natural nutrition cycling,	Establishes buffer zones or green areas on the property,	1	2080
322	279981	Main Lot	Avocado	HASS	HASS	01/01/2010	1	6	7	No	238	Cuadro,	Registered nursery	Yes	Coffee	Yes	No	Not Registered	Chemical Organic	Chemical Biological	Fuentes naturales	NO REGISTRA	GAP, Export Farm	CALDAS	MANZANARES	AGUA BONITA	248482	Second diagnosis	15	Si	3	14	No	Owned	Posesión	Paved	3	4	Herbaceous cover,	bioinsecticidas y/o biofungicidas,	Organic matter contribution for natural nutrition cycling,	Establishes buffer zones or green areas on the property,	1	3312
323	266643	Main Lot	Avocado	HASS	HASS	01/06/2021	0.5	7	7	No	102	Sin identificar,	Registered nursery	Yes	Coffee	No	No	Not Registered	Chemical Organic	Chemical	Fuentes naturales	NO REGISTRA	None	CALDAS	MANZANARES	AGUA BONITA	237260	First diagnosis	3	No	3	17	No	Owned	Propietario	Unpaved	0	0	Not Applicable	Not Applicable	Not Applicable	Establishes buffer zones or green areas on the property,	0.5	100
323	279972	Main Lot	Avocado	HASS	HASS	01/06/2021	0.5	7	7	No	102	Sin identificar,	Registered nursery	Yes	Coffee	No	No	Not Registered	Chemical Organic	Chemical Cultural	Fuentes naturales	NO REGISTRA	None	CALDAS	MANZANARES	AGUA BONITA	248474	Second diagnosis	3	No	3	17	No	Owned	Propietario	Unpaved	0	0	Herbaceous cover,	Not Applicable	Organic matter contribution for natural nutrition cycling,	Establishes buffer zones or green areas on the property,	0.5	1100
324	270872	Main Lot	Avocado	PAPELILLO	No HASS	01/02/2016	1.5	7	7	No	306	Cuadro,	Registered nursery	No	Not Applicable	Yes	No	Not Registered	Chemical Organic	Chemical Biological Cultural	Fuentes naturales	NO REGISTRA	GAP (Good Agricultural Practices)	CALDAS	BELALCAZAR	SAN ISIDRO	240861	First diagnosis	9	Si	5.3	3.5	No	Owned	Propietario	Paved	4	3	Herbaceous cover,	bioinsecticidas y/o biofungicidas,	Organic matter contribution for natural nutrition cycling, Use of biostimulants,	Takes measures for the management and control of wastewater discharge on the property,	1.5	1900
324	280789	Main Lot	Avocado	PAPELILLO	No HASS	01/02/2016	1.5	7	7	No	306	Cuadro,	Registered nursery	No	Not Applicable	Yes	No	Not Registered	Chemical Organic	Chemical Biological Cultural	Fuentes naturales	NO REGISTRA	GAP (Good Agricultural Practices)	CALDAS	BELALCAZAR	SAN ISIDRO	249192	Second diagnosis	9	Si	5.3	3.5	No	Owned	Propietario	Paved	4	3	Herbaceous cover,	bioinsecticidas y/o biofungicidas,	Organic matter contribution for natural nutrition cycling, Use of biostimulants,	Takes measures for the management and control of wastewater discharge on the property,	1.5	3200
325	266435	Main Lot	Avocado	HASS	HASS	11/05/2020	3	6	7	No	714	Surcos,	Registered nursery	No	Not Applicable	Yes	No	Not Registered	Chemical	Chemical Cultural	No tiene	NO REGISTRA	None	CALDAS	MANZANARES	EL SUELDO	237084	First diagnosis	4	Si	3	18	No	Owned	Propietario	Paved	4	3	Use of pads,	Presencia y conservación de nichos ecológicos,	Not Applicable	Does not use herbicides or chemical substances that may contaminate water bodies,	0	0
325	278417	Main Lot	Avocado	HASS	HASS	11/05/2020	3	6	7	No	714	Surcos,	Registered nursery	No	Not Applicable	Yes	No	Not Registered	Chemical	Chemical Cultural	No tiene	NO REGISTRA	GAP (Good Agricultural Practices)	CALDAS	MANZANARES	EL SUELDO	247136	Second diagnosis	4	Si	3	18	No	Owned	Propietario	Paved	4	3	Use of pads,	Presencia y conservación de nichos ecológicos,	Not Applicable	Does not use herbicides or chemical substances that may contaminate water bodies,	3	850
326	270903	Main Lot	Avocado	HASS	HASS	07/01/2020	1	7	7	No	204	Cuadro,	Registered nursery	No	Not Applicable	No	No	Not Registered	Chemical Organic	Chemical Cultural	Fuentes naturales	NO REGISTRA	None	CALDAS	AGUADAS	TAMBORAL	240891	First diagnosis	5	Si	10	15	No	Owned	Propietario	Paved	4	3	Herbaceous cover,	Medidas de mitigación y/o compensación por uso de control fitosanitario, Presencia y conservación de nichos ecológicos, bioinsecticidas y/o biofungicidas,	Organic matter contribution for natural nutrition cycling,	Not Applicable	1	1100
326	280820	Main Lot	Avocado	HASS	HASS	07/01/2020	1	7	7	No	204	Cuadro,	Registered nursery	No	Not Applicable	Yes	No	Not Registered	Chemical Organic	Chemical Cultural	Fuentes naturales	NO REGISTRA	Export Farm	CALDAS	AGUADAS	TAMBORAL	249221	Second diagnosis	5	Si	10	15	No	Owned	Propietario	Paved	4	3	Herbaceous cover,	Medidas de mitigación y/o compensación por uso de control fitosanitario, Presencia y conservación de nichos ecológicos, bioinsecticidas y/o biofungicidas,	Organic matter contribution for natural nutrition cycling,	Takes measures for the management and control of wastewater discharge on the property,	1	7100
327	270855	Main Lot	Avocado	PAPELILLO	No HASS	11/01/2016	1.25	7	7	No	255	Cuadro,	Registered nursery	Yes	Coffee	Yes	No	Not Registered	Chemical	Chemical Biological Cultural	Otro	ACUEDUCTO	GAP (Good Agricultural Practices)	CALDAS	BELALCAZAR	EL MADROÑO	240848	First diagnosis	9	Si	3.5	6	No	Owned	Propietario	Paved	2	4	Herbaceous cover,	Not Applicable	Use of biostimulants,	Not Applicable	0	0
327	280785	Main Lot	Avocado	PAPELILLO	No HASS	11/01/2016	1.25	7	7	No	255	Cuadro,	Registered nursery	Yes	Coffee	Yes	No	Not Registered	Chemical	Chemical Biological Cultural	Otro	ACUEDUCTO	GAP (Good Agricultural Practices)	CALDAS	BELALCAZAR	EL MADROÑO	249188	Second diagnosis	9	Si	3.5	6	No	Owned	Propietario	Paved	2	4	Herbaceous cover,	Not Applicable	Use of biostimulants,	Takes measures for the management and control of wastewater discharge on the property,	1.25	7400
328	272308	Main Lot	Avocado	HASS	HASS	01/02/2022	2	7	7	No	408	Cuadro,	Registered nursery	Yes	Plantain	Yes	No	Not Registered	Chemical	Chemical	Fuentes naturales	NO REGISTRA	None	CALDAS	MANZANARES	AGUA BONITA	242086	First diagnosis	3	No	2	18	No	Contracted	Arrendatario	Unpaved	0	0	Not Applicable	Not Applicable	Not Applicable	Not Applicable	0	0
328	279994	Main Lot	Avocado	HASS	HASS	01/02/2022	2	7	7	No	408	Cuadro,	Registered nursery	Yes	Plantain	Yes	No	Not Registered	Chemical	Chemical	Fuentes naturales	NO REGISTRA	Export Farm	CALDAS	MANZANARES	AGUA BONITA	248493	Second diagnosis	3	No	2	18	No	Contracted	Arrendatario	Unpaved	0	0	Herbaceous cover,	Not Applicable	Organic matter contribution for natural nutrition cycling,	Establishes buffer zones or green areas on the property,	2	500
329	266902	Main Lot	Avocado	HASS	HASS	01/02/2021	2.5	7	7	No	500	Cuadro,	Registered nursery	No	Not Applicable	No	No	Not Registered	Chemical	Chemical	Otro	ACUEDUCTO	None	CALDAS	MANZANARES	AGUA BONITA	237492	First diagnosis	4	No	3	17	No	Contracted	Propietario	Unpaved	0	0	Not Applicable	Not Applicable	Not Applicable	Not Applicable	2.5	300
329	280830	Main Lot	Avocado	HASS	HASS	01/02/2021	2.5	7	7	No	500	Cuadro,	Registered nursery	No	Not Applicable	Yes	No	Not Registered	Chemical Organic	Chemical Biological Cultural	Otro	ACUEDUCTO	None	CALDAS	MANZANARES	AGUA BONITA	249232	Second diagnosis	4	No	3	17	No	Contracted	Propietario	Unpaved	0	0	Not Applicable	Not Applicable	Organic matter contribution for natural nutrition cycling,	Establishes buffer zones or green areas on the property,	2.5	2124
330	266911	Main Lot	Avocado	HASS	HASS	01/03/2019	2.5	7	7	No	500	Cuadro,	Registered nursery	No	Not Applicable	Yes	No	Not Registered	Chemical Organic	Chemical Biological Cultural	Fuentes naturales	NO REGISTRA	None	CALDAS	PENSILVANIA	LOS JAZMINES	237503	First diagnosis	5	Si	4	2.1	No	Contracted	Propietario	Paved	3	4	Herbaceous cover,	Evaluación de riesgos de los controles fitosanitarios,	Not Applicable	Not Applicable	2.5	3260
330	279342	Main Lot	Avocado	HASS	HASS	01/03/2019	2.5	7	7	No	500	Cuadro,	Registered nursery	No	Not Applicable	Yes	No	Not Registered	Chemical Organic	Chemical Biological Cultural	Fuentes naturales	NO REGISTRA	GAP, Export Farm	CALDAS	PENSILVANIA	LOS JAZMINES	247903	Second diagnosis	5	Si	4	2.1	No	Contracted	Propietario	Paved	3	4	Herbaceous cover,	Evaluación de riesgos de los controles fitosanitarios,	Not Applicable	Not Applicable	2.5	5010
331	266539	Main Lot	Avocado	HASS	HASS	04/09/2018	2	7	7	No	350	Surcos,	Registered nursery	No	Not Applicable	Yes	No	Not Registered	Chemical	Chemical Cultural	Cosecha de agua	NO REGISTRA	Export Farm	CALDAS	LA MERCED	LLANADAS	237172	First diagnosis	6	No	16	4	No	Owned	Propietario	Paved	0	3	Use of pads,	Medidas de mitigación y/o compensación por uso de control fitosanitario,	Not Applicable	Not Applicable	0	0
331	278686	Main Lot	Avocado	HASS	HASS	04/09/2018	2	7	7	No	350	Surcos,	Registered nursery	No	Not Applicable	Yes	No	Not Registered	Chemical	Chemical Cultural	Cosecha de agua	NO REGISTRA	Export Farm	CALDAS	LA MERCED	LLANADAS	247362	Second diagnosis	6	No	16	4	No	Owned	Propietario	Paved	0	3	Use of pads,	Medidas de mitigación y/o compensación por uso de control fitosanitario,	Not Applicable	Not Applicable	2	3845
332	266644	Main Lot	Avocado	HASS	HASS	21/08/2018	7	7	7	No	1400	Surcos,	Registered nursery	No	Not Applicable	Yes	No	Not Registered	Chemical	Chemical Cultural	Reservorios	NO REGISTRA	Export Farm	CALDAS	LA MERCED	LLANADAS	237263	First diagnosis	6	No	26	5	No	Owned	Propietario	Paved	2	3	Use of pads,	Medidas de mitigación y/o compensación por uso de control fitosanitario,	Not Applicable	Not Applicable	0	0
332	278653	Main Lot	Avocado	HASS	HASS	21/08/2018	7	7	7	No	1400	Surcos,	Registered nursery	No	Not Applicable	Yes	No	Not Registered	Chemical	Chemical Cultural	Reservorios	NO REGISTRA	GlobalG.A.P.	CALDAS	LA MERCED	LLANADAS	247329	Second diagnosis	6	No	26	5	No	Owned	Propietario	Paved	2	3	Use of pads,	Medidas de mitigación y/o compensación por uso de control fitosanitario,	Not Applicable	Not Applicable	7	12180
333	266367	Main Lot	Avocado	HASS	HASS	01/08/2016	1	7	7	No	204	Cuadro,	Vivero No registrado	Yes	Coffee	No	No	Not Registered	Chemical Organic	Chemical	Fuentes naturales	NO REGISTRA	None	CALDAS	MANZANARES	GUAYAQUIL	237012	First diagnosis	8	No	1	21	No	Contracted	Propietario	Unpaved	0	0	Not Applicable	Not Applicable	Not Applicable	Establishes buffer zones or green areas on the property,	0	0
333	279923	Main Lot	Avocado	HASS	HASS	01/08/2016	1	7	7	No	204	Cuadro,	Registered nursery	Yes	Coffee	No	No	Not Registered	Chemical Organic	Chemical	Fuentes naturales	NO REGISTRA	None	CALDAS	MANZANARES	GUAYAQUIL	248429	Second diagnosis	8	No	1	21	No	Contracted	Propietario	Unpaved	0	0	Not Applicable	Not Applicable	Organic matter contribution for natural nutrition cycling,	Establishes buffer zones or green areas on the property,	1	400
334	266692	Main Lot	Avocado	HASS	HASS	01/01/2021	3	7	7	No	612	Cuadro,	Registered nursery	No	Not Applicable	No	No	Not Registered	Chemical	Chemical	Fuentes naturales	NO REGISTRA	None	CALDAS	MANZANARES	AGUA BONITA	237300	First diagnosis	4	No	8	20	No	Owned	Arrendatario	Unpaved	0	0	Not Applicable	Not Applicable	Not Applicable	Not Applicable	3	310
334	279989	Main Lot	Avocado	HASS	HASS	01/01/2021	3	7	7	No	612	Cuadro,	Registered nursery	No	Not Applicable	Yes	No	Not Registered	Chemical	Chemical	Fuentes naturales	NO REGISTRA	Export Farm	CALDAS	MANZANARES	AGUA BONITA	248489	Second diagnosis	4	No	8	20	No	Owned	Arrendatario	Unpaved	0	0	Not Applicable	Not Applicable	Not Applicable	Establishes buffer zones or green areas on the property,	3	7210
335	266576	Main Lot	Avocado	HASS	HASS	02/03/2021	1.27	7	7	No	260	Cuadro,	Registered nursery	No	Not Applicable	Yes	No	Not Registered	Chemical Organic	Chemical Biological	Fuentes naturales	NO REGISTRA	Export Farm	CALDAS	PENSILVANIA	EL SALADO	237202	First diagnosis	3	Si	1.5	17.6	No	Owned	Propietario	Paved	2	3	Herbaceous cover,	Evaluación de riesgos de los controles fitosanitarios,	Organic matter contribution for natural nutrition cycling,	Not Applicable	0	0
335	279137	Main Lot	Avocado	HASS	HASS	02/03/2021	1.27	7	7	No	260	Cuadro,	Registered nursery	No	Not Applicable	Yes	No	Not Registered	Chemical Organic	Chemical Biological	Fuentes naturales	NO REGISTRA	Export Farm	CALDAS	PENSILVANIA	EL SALADO	247733	Second diagnosis	3	Si	1.5	17.6	No	Owned	Propietario	Paved	2	3	Herbaceous cover,	Evaluación de riesgos de los controles fitosanitarios,	Organic matter contribution for natural nutrition cycling,	Not Applicable	0	0
336	266466	Main Lot	Avocado	HASS	HASS	02/08/2022	1	6	6	No	277	Cuadro,	Registered nursery	Yes	Coffee	No	No	Not Registered	Chemical	Chemical	Fuentes naturales	NO REGISTRA	None	CALDAS	MANZANARES	SANTO DOMINGO ALTO	237108	First diagnosis	2	No	1	6.3	No	Contracted	Propietario	Unpaved	0	0	Not Applicable	Not Applicable	Not Applicable	Establishes buffer zones or green areas on the property,	0	0
336	279948	Main Lot	Avocado	HASS	HASS	02/08/2022	1	6	6	No	277	Cuadro,	Registered nursery	Yes	Coffee	No	No	Not Registered	Chemical Organic	Chemical Cultural	Fuentes naturales	NO REGISTRA	None	CALDAS	MANZANARES	SANTO DOMINGO ALTO	248452	Second diagnosis	2	No	1	6.3	No	Contracted	Propietario	Unpaved	0	0	Herbaceous cover,	bioinsecticidas y/o biofungicidas,	Organic matter contribution for natural nutrition cycling,	Establishes buffer zones or green areas on the property,	0	0
337	266617	Main Lot	Avocado	HASS	HASS	01/02/2014	1	7	7	No	204	Cuadro,	Registered nursery	Yes	Coffee	No	No	Not Registered	Chemical	Chemical	Fuentes naturales	NO REGISTRA	None	CALDAS	MANZANARES	SANTO DOMINGO ALTO	237237	First diagnosis	11	Si	4	6.2	No	Owned	Propietario	Paved	4	3	Not Applicable	Not Applicable	Not Applicable	Establishes buffer zones or green areas on the property,	1	1100
337	266622	LOTE SECUNDARIO	Avocado	HASS	HASS	01/09/2022	1	7	7	No	204	Cuadro,	Registered nursery	Yes	Coffee	No	No	Not Registered	Chemical	Chemical	Fuentes naturales	NO REGISTRA	None	CALDAS	MANZANARES	SANTO DOMINGO ALTO	237237	First diagnosis	2	Si	4	6.2	No	Owned	Propietario	Paved	4	3	Not Applicable	Not Applicable	Not Applicable	Establishes buffer zones or green areas on the property,	0	0
[truncated: 3,115 more rows]

## Sheet: Summary
Producer ID	Department	Municipality
[truncated: 1,673 more rows]
