# Supplementary material for: The impact of long-term low-dose ionizing radiation on human health: risks and protective measures
Source: Front Med (Lausanne). 2026 Jan 29;13:1628683. doi: 10.3389/fmed.2026.1628683 (PMC12893970; doi:10.3389/fmed.2026.1628683)
Supplement: Supplementary file 2 [file Table_1.xlsx]

## Sheet: Lotes_Aguacate
ID_PRODUCTOR	IDLOTE	TIPOREGISTRO	LINEAPRODUCTIVA	VARIEDAD	GRUPO	FECHAESTABLECIMIENTO	AREASEMBRADA	DISTANCIASURCOS	DISTANCIAPLANTAS	TIENETUTORADO	PLANTASTOTALES	DISENOSIEMBRA	PROCEDENCIAMATERIAL	CULTIVOESTAASOCIADO	CUALCULTIVO	ANALISISSUELOS	RIEGO	CUALRIEGO	TIPOFERTILIZACION	TIPODECONTROL	FUENTEHIDRICA	CUALFUENTEHIDRICA	CERTIFICACION	DEPARTAMENTOPREDIO	MUNICIPIO	VEREDA	IDDIAGNOSTICO	TIPODIAGNOSTICO	EDADCULTIVO	IDVIVEPREDIO	AREAPREDIO	DISTANCIAKM	ESTADOVIA	TIPOADMINISTRACION	TENENCIAPREDIO	TIPO VÍA	HABITANTES	HABITACIONES	PROTECCION	FAUNAYFLORA	NUTRICION	GESTIONAGUA	ÁREA COSECHADA	PRODUCCIÓN
1	268932	LOTE PRINCIPAL	AGUACATE	HASS	HASS	06/06/2021	1	7	7	NO	200	Cuadro,	Vivero registrado	NO	NO APLICA	NO	NO	NO REGISTRA	Químico,	Químico,	Fuentes naturales	NO REGISTRA	No tiene,	ANTIOQUIA	SANTAFE DE ANTIOQUIA	FATIMA	239272	PRIMER DIAGNOSTICO	3	No	1	26	No	Propia	Propietario	No Pavimentada	0	0	No Aplica	No Aplica	Aporte de materia orgánica para el ciclaje natural de la nutrición,	No Aplica	0	0
1	274664	LOTE PRINCIPAL	AGUACATE	HASS	HASS	06/06/2021	1	7	7	NO	200	Cuadro,	Vivero registrado	NO	NO APLICA	NO	NO	NO REGISTRA	Químico,	Químico,	Fuentes naturales	NO REGISTRA	No tiene,	ANTIOQUIA	SANTAFE DE ANTIOQUIA	FATIMA	243981	SEGUNDO DIAGNOSTICO	3	No	1	26	No	Propia	Propietario	No Pavimentada	0	0	Cobertura herbácea, Uso de cojinetes,	bioinsecticidas y/o biofungicidas,	Aporte de materia orgánica para el ciclaje natural de la nutrición,	No usa herbicidas, ni sustancias químicas que puedan contaminar los cuerpos de agua,	1	900
2	271022	LOTE PRINCIPAL	AGUACATE	HASS	HASS	25/02/2019	1	7	7	NO	70	Surcos,	Vivero registrado	NO	NO APLICA	NO	NO	NO REGISTRA	Químico, Orgánico,	Químico, Biológico, Cultural,	Otro	ACUEDUCTO	No tiene,	ANTIOQUIA	PEÑOL	SANTA INÉS	241004	PRIMER DIAGNOSTICO	6	No	2	15	No	Propia	Propietario	Pavimentada	0	4	Cobertura herbácea, Ciclo de vida de la cobertura vegetal hasta floración, Uso de cojinetes,	Presencia y conservación de nichos ecológicos,	Aporte de materia orgánica para el ciclaje natural de la nutrición,	Establece zonas de amortiguamiento o áreas verdes en su predio,	0	0
2	278379	LOTE PRINCIPAL	AGUACATE	HASS	HASS	25/02/2019	1	7	7	NO	70	Surcos,	Vivero registrado	NO	NO APLICA	NO	NO	NO REGISTRA	Químico, Orgánico,	Químico, Biológico, Cultural,	Otro	ACUEDUCTO	Predio Exportador, Global GAP,	ANTIOQUIA	PEÑOL	SANTA INÉS	247103	SEGUNDO DIAGNOSTICO	6	No	2	15	No	Propia	Propietario	Pavimentada	0	4	Ciclo de vida de la cobertura vegetal hasta floración, Uso de cojinetes,	Presencia y conservación de nichos ecológicos,	Uso de biofertilizantes , Uso de bioestimulantes ,	Toma medidas para el manejo y control de vertimiento de aguas residuales en su predio,	1	4500
3	270169	LOTE PRINCIPAL	AGUACATE	HASS	HASS	01/05/2012	0.5	10	10	NO	50	Sin identificar,	Vivero registrado	NO	NO APLICA	NO	NO	NO REGISTRA	Químico, Orgánico,	Químico, Biológico, Cultural,	Otro	acueducto	Predio Exportador,	ANTIOQUIA	MARINILLA	EL ROSARIO	240276	PRIMER DIAGNOSTICO	12	Si	0.5	15	No	Propia	Propietario	Pavimentada	3	4	Ciclo de vida de la cobertura vegetal hasta floración, Uso de cojinetes,	bioinsecticidas y/o biofungicidas,	Uso de biofertilizantes , Uso de bioestimulantes ,	No usa herbicidas, ni sustancias químicas que puedan contaminar los cuerpos de agua,	0.5	2000
3	280445	LOTE PRINCIPAL	AGUACATE	HASS	HASS	01/05/2012	0.5	10	10	NO	50	Sin identificar,	Vivero registrado	NO	NO APLICA	NO	NO	NO REGISTRA	Químico, Orgánico,	Químico, Biológico, Cultural,	Otro	acueducto	Predio Exportador,	ANTIOQUIA	MARINILLA	EL ROSARIO	248886	SEGUNDO DIAGNOSTICO	12	Si	0.5	15	No	Propia	Propietario	Pavimentada	3	4	Ciclo de vida de la cobertura vegetal hasta floración, Uso de cojinetes,	Presencia y conservación de nichos ecológicos, bioinsecticidas y/o biofungicidas,	Uso de biofertilizantes , Uso de bioestimulantes ,	No usa herbicidas, ni sustancias químicas que puedan contaminar los cuerpos de agua,	0.5	2400
4	270059	LOTE PRINCIPAL	AGUACATE	HASS	HASS	01/05/2018	0.5	6	6	NO	180	Tres Bolillos,	Vivero registrado	NO	NO APLICA	NO	NO	NO REGISTRA	Químico, Orgánico,	Químico, Biológico, Cultural,	Otro	acueducto	Predio Exportador,	ANTIOQUIA	SAN VICENTE	SAN NICOLAS	240178	PRIMER DIAGNOSTICO	6	Si	1	7.8	No	Propia	Propietario	Pavimentada	2	2	Uso de cojinetes,	No Aplica	Uso de biofertilizantes ,	No Aplica	0.5	500
4	280299	LOTE PRINCIPAL	AGUACATE	HASS	HASS	01/05/2018	0.5	6	6	NO	180	Tres Bolillos,	Vivero registrado	NO	NO APLICA	NO	NO	NO REGISTRA	Químico, Orgánico,	Químico, Biológico, Cultural,	Otro	acueducto	Predio Exportador,	ANTIOQUIA	SAN VICENTE	SAN NICOLAS	248767	SEGUNDO DIAGNOSTICO	6	Si	1	7.8	No	Propia	Propietario	Pavimentada	2	2	Uso de cojinetes,	No Aplica	Uso de biofertilizantes ,	No Aplica	0.5	500
5	267104	LOTE PRINCIPAL	AGUACATE	HASS	HASS	03/05/2020	0.5	6	6	NO	140	Tres Bolillos,	Vivero registrado	NO	NO APLICA	SI	NO	NO REGISTRA	Químico, Orgánico,	Químico, Biológico, Cultural,	Fuentes naturales	NO REGISTRA	Predio Exportador,	ANTIOQUIA	SAN VICENTE	LAS HOJAS	237665	PRIMER DIAGNOSTICO	4	Si	2.5	7.5	No	Propia	Propietario	Pavimentada	2	3	Cobertura herbácea, Uso de cojinetes,	bioinsecticidas y/o biofungicidas,	Aporte de materia orgánica para el ciclaje natural de la nutrición, Uso de biofertilizantes ,	Establece zonas de amortiguamiento o áreas verdes en su predio, Toma medidas para el manejo y control de vertimiento de aguas residuales en su predio,	0.5	1800
5	282075	LOTE PRINCIPAL	AGUACATE	HASS	HASS	03/05/2020	0.5	6	6	NO	140	Tres Bolillos,	Vivero registrado	NO	NO APLICA	SI	NO	NO REGISTRA	Químico, Orgánico,	Químico, Biológico, Cultural,	Fuentes naturales	NO REGISTRA	Predio Exportador,	ANTIOQUIA	SAN VICENTE	LAS HOJAS	250242	SEGUNDO DIAGNOSTICO	4	Si	2.5	7.5	No	Propia	Propietario	Pavimentada	2	3	Cobertura herbácea, Uso de cojinetes,	Presencia y conservación de nichos ecológicos, bioinsecticidas y/o biofungicidas,	Aporte de materia orgánica para el ciclaje natural de la nutrición, Uso de biofertilizantes ,	Establece zonas de amortiguamiento o áreas verdes en su predio, Toma medidas para el manejo y control de vertimiento de aguas residuales en su predio,	0.5	2200
6	270180	LOTE PRINCIPAL	AGUACATE	HASS	HASS	01/05/2020	1.8	6	6	NO	500	Tres Bolillos,	Vivero registrado	NO	NO APLICA	SI	NO	NO REGISTRA	Químico, Orgánico,	Químico, Biológico,	Fuentes naturales	NO REGISTRA	Predio Exportador,	ANTIOQUIA	ABEJORRAL	PIEDRA CANDELA	240286	PRIMER DIAGNOSTICO	4	Si	14	3.1	No	Propia	Propietario	Pavimentada	2	4	Uso de cojinetes,	bioinsecticidas y/o biofungicidas,	Uso de biofertilizantes , Uso de bioestimulantes ,	Toma medidas para el manejo y control de vertimiento de aguas residuales en su predio,	1.8	10000
6	280724	LOTE PRINCIPAL	AGUACATE	HASS	HASS	01/05/2020	1.8	6	6	NO	500	Tres Bolillos,	Vivero registrado	NO	NO APLICA	SI	NO	NO REGISTRA	Químico, Orgánico,	Químico, Biológico,	Fuentes naturales	NO REGISTRA	Predio Exportador,	ANTIOQUIA	ABEJORRAL	PIEDRA CANDELA	249134	SEGUNDO DIAGNOSTICO	4	Si	14	3.1	No	Propia	Propietario	Pavimentada	2	4	Uso de cojinetes,	bioinsecticidas y/o biofungicidas,	Uso de biofertilizantes , Uso de bioestimulantes ,	Toma medidas para el manejo y control de vertimiento de aguas residuales en su predio,	1.8	10000
7	270065	LOTE PRINCIPAL	AGUACATE	COLLINRED	NO HASS	01/04/2020	0.5	7	7	NO	100	Cuadro,	Otro	NO	NO APLICA	NO	NO	NO REGISTRA	Químico, Orgánico,	Químico, Biológico, Cultural,	Fuentes naturales	NO REGISTRA	No tiene,	ANTIOQUIA	ANDES	CAÑAVERAL	240182	PRIMER DIAGNOSTICO	4	No	2.9	18	No	Propia	Propietario	Pavimentada	2	5	Cobertura herbácea,	Evaluación de riesgos de los controles fitosanitarios, bioinsecticidas y/o biofungicidas,	Aporte de materia orgánica para el ciclaje natural de la nutrición, Uso de biofertilizantes ,	No usa herbicidas, ni sustancias químicas que puedan contaminar los cuerpos de agua,	0.25	200
7	270066	LOTE SECUNDARIO	AGUACATE	CHOQUETTE	NO HASS	01/04/2020	0.25	7	7	NO	50	Cuadro,	Otro	NO	NO APLICA	NO	NO	NO REGISTRA	Químico, Orgánico,	Químico, Biológico, Cultural,	Fuentes naturales	NO REGISTRA	No tiene,	ANTIOQUIA	ANDES	CAÑAVERAL	240182	PRIMER DIAGNOSTICO	4	No	2.9	18	No	Propia	Propietario	Pavimentada	2	5	Cobertura herbácea,	Evaluación de riesgos de los controles fitosanitarios, bioinsecticidas y/o biofungicidas,	Aporte de materia orgánica para el ciclaje natural de la nutrición, Uso de biofertilizantes ,	No usa herbicidas, ni sustancias químicas que puedan contaminar los cuerpos de agua,	0.25	480
7	270067	LOTE 3	AGUACATE	PAPELILLO	NO HASS	01/04/2020	0.25	7	7	NO	50	Cuadro,	Otro	NO	NO APLICA	NO	NO	NO REGISTRA	Químico, Orgánico,	Químico, Biológico,	Fuentes naturales	NO REGISTRA	No tiene,	ANTIOQUIA	ANDES	CAÑAVERAL	240182	PRIMER DIAGNOSTICO	4	No	2.9	18	No	Propia	Propietario	Pavimentada	2	5	Cobertura herbácea,	Evaluación de riesgos de los controles fitosanitarios, bioinsecticidas y/o biofungicidas,	Aporte de materia orgánica para el ciclaje natural de la nutrición, Uso de biofertilizantes ,	No usa herbicidas, ni sustancias químicas que puedan contaminar los cuerpos de agua,	0	0
7	274581	LOTE PRINCIPAL	AGUACATE	COLLINRED	NO HASS	01/04/2020	0.5	7	7	NO	100	Cuadro,	Otro	NO	NO APLICA	NO	NO	NO REGISTRA	Químico, Orgánico,	Químico, Biológico, Cultural,	Fuentes naturales	NO REGISTRA	No tiene,	ANTIOQUIA	ANDES	CAÑAVERAL	243912	SEGUNDO DIAGNOSTICO	4	No	2.9	18	No	Propia	Propietario	Pavimentada	2	5	Cobertura herbácea,	Evaluación de riesgos de los controles fitosanitarios, Medidas de mitigación y/o compensación por uso de control fitosanitario, bioinsecticidas y/o biofungicidas,	Aporte de materia orgánica para el ciclaje natural de la nutrición, Uso de biofertilizantes ,	Toma medidas para el manejo y control de vertimiento de aguas residuales en su predio, No usa herbicidas, ni sustancias químicas que puedan contaminar los cuerpos de agua,	0.5	2000
7	274582	LOTE SECUNDARIO	AGUACATE	CHOQUETTE	NO HASS	01/04/2020	0.25	7	7	NO	50	Cuadro,	Otro	NO	NO APLICA	NO	NO	NO REGISTRA	Químico, Orgánico,	Químico, Biológico, Cultural,	Fuentes naturales	NO REGISTRA	No tiene,	ANTIOQUIA	ANDES	CAÑAVERAL	243912	SEGUNDO DIAGNOSTICO	4	No	2.9	18	No	Propia	Propietario	Pavimentada	2	5	Cobertura herbácea,	Evaluación de riesgos de los controles fitosanitarios, Medidas de mitigación y/o compensación por uso de control fitosanitario, bioinsecticidas y/o biofungicidas,	Aporte de materia orgánica para el ciclaje natural de la nutrición, Uso de biofertilizantes ,	Toma medidas para el manejo y control de vertimiento de aguas residuales en su predio, No usa herbicidas, ni sustancias químicas que puedan contaminar los cuerpos de agua,	0.25	1100
7	274583	LOTE 3	AGUACATE	PAPELILLO	NO HASS	01/04/2020	0.25	7	7	NO	50	Cuadro,	Otro	NO	NO APLICA	NO	NO	NO REGISTRA	Químico, Orgánico,	Químico, Biológico,	Fuentes naturales	NO REGISTRA	No tiene,	ANTIOQUIA	ANDES	CAÑAVERAL	243912	SEGUNDO DIAGNOSTICO	4	No	2.9	18	No	Propia	Propietario	Pavimentada	2	5	Cobertura herbácea,	Evaluación de riesgos de los controles fitosanitarios, Medidas de mitigación y/o compensación por uso de control fitosanitario, bioinsecticidas y/o biofungicidas,	Aporte de materia orgánica para el ciclaje natural de la nutrición, Uso de biofertilizantes ,	Toma medidas para el manejo y control de vertimiento de aguas residuales en su predio, No usa herbicidas, ni sustancias químicas que puedan contaminar los cuerpos de agua,	0	0
8	270161	LOTE PRINCIPAL	AGUACATE	HASS	HASS	02/05/2018	0.5	5	5	NO	185	Tres Bolillos,	Vivero registrado	NO	NO APLICA	SI	NO	NO REGISTRA	Químico, Orgánico,	Químico, Biológico, Cultural,	Fuentes naturales	NO REGISTRA	Predio Exportador,	ANTIOQUIA	MEDELLIN	YOLOMBO	240268	PRIMER DIAGNOSTICO	6	Si	1	15	No	Propia	Propietario	Pavimentada	2	2	Ciclo de vida de la cobertura vegetal hasta floración, Uso de cojinetes,	No Aplica	Uso de bioestimulantes ,	No Aplica	0	0
8	281944	LOTE PRINCIPAL	AGUACATE	HASS	HASS	02/05/2018	0.5	6	6	NO	185	Tres Bolillos,	Vivero registrado	NO	NO APLICA	SI	NO	NO REGISTRA	Químico, Orgánico,	Químico, Biológico, Cultural,	Fuentes naturales	NO REGISTRA	No tiene,	ANTIOQUIA	MEDELLIN	YOLOMBO	250136	SEGUNDO DIAGNOSTICO	6	Si	1	15	No	Propia	Propietario	Pavimentada	2	2	Cobertura herbácea, Ciclo de vida de la cobertura vegetal hasta floración, Uso de cojinetes,	Presencia y conservación de nichos ecológicos, bioinsecticidas y/o biofungicidas,	Uso de bioestimulantes ,	No Aplica	0.5	400
9	271431	LOTE PRINCIPAL	AGUACATE	HASS	HASS	01/02/2016	2	6	6	NO	550	Surcos,	Vivero registrado	NO	NO APLICA	SI	NO	NO REGISTRA	Químico, Orgánico,	Químico, Biológico, Cultural,	Fuentes naturales	NO REGISTRA	Predio Exportador,	ANTIOQUIA	ENTRERRIOS	RIO CHICO	241358	PRIMER DIAGNOSTICO	9	Si	3.8	10	No	Propia	Propietario	Pavimentada	2	4	Cobertura herbácea,	bioinsecticidas y/o biofungicidas,	Aporte de materia orgánica para el ciclaje natural de la nutrición,	No usa herbicidas, ni sustancias químicas que puedan contaminar los cuerpos de agua,	0	0
9	274715	LOTE PRINCIPAL	AGUACATE	HASS	HASS	01/02/2016	2	6	6	NO	550	Surcos,	Vivero registrado	NO	NO APLICA	SI	NO	NO REGISTRA	Químico, Orgánico,	Químico, Biológico, Cultural,	Fuentes naturales	NO REGISTRA	Predio Exportador,	ANTIOQUIA	ENTRERRIOS	RIO CHICO	244028	SEGUNDO DIAGNOSTICO	9	Si	3.8	10	No	Propia	Propietario	Pavimentada	2	4	Cobertura herbácea,	bioinsecticidas y/o biofungicidas,	Aporte de materia orgánica para el ciclaje natural de la nutrición,	No usa herbicidas, ni sustancias químicas que puedan contaminar los cuerpos de agua,	2	7000
10	266515	LOTE PRINCIPAL	AGUACATE	COLLINRED	NO HASS	01/01/2017	0.8	7	7	NO	160	Cuadro,	Vivero registrado	NO	NO APLICA	NO	NO	NO REGISTRA	Químico, Orgánico,	Químico, Biológico, Cultural,	Fuentes naturales	NO REGISTRA	No tiene,	ANTIOQUIA	JARDIN	MONSERRATE	237154	PRIMER DIAGNOSTICO	8	Si	8.5	4	No	Propia	Propietario	Pavimentada	1	5	Cobertura herbácea,	bioinsecticidas y/o biofungicidas,	Uso de biofertilizantes ,	No usa herbicidas, ni sustancias químicas que puedan contaminar los cuerpos de agua,	0.8	2000
10	274611	LOTE PRINCIPAL	AGUACATE	COLLINRED	NO HASS	01/01/2017	0.8	7	7	NO	160	Cuadro,	Vivero registrado	NO	NO APLICA	NO	NO	NO REGISTRA	Químico, Orgánico,	Químico, Biológico, Cultural,	Fuentes naturales	NO REGISTRA	No tiene,	ANTIOQUIA	JARDIN	MONSERRATE	243934	SEGUNDO DIAGNOSTICO	8	Si	8.5	4	No	Propia	Propietario	Pavimentada	1	5	Cobertura herbácea,	bioinsecticidas y/o biofungicidas,	Aporte de materia orgánica para el ciclaje natural de la nutrición, Uso de biofertilizantes ,	Toma medidas para el manejo y control de vertimiento de aguas residuales en su predio, No usa herbicidas, ni sustancias químicas que puedan contaminar los cuerpos de agua,	0.8	8500
11	268594	LOTE PRINCIPAL	AGUACATE	HASS	HASS	03/02/2020	1	6	6	NO	200	Cuadro,	Vivero registrado	NO	NO APLICA	SI	NO	NO REGISTRA	Químico, Orgánico,	Químico, Biológico, Cultural,	Fuentes naturales	NO REGISTRA	Predio Exportador,	ANTIOQUIA	JERICO	ESTRELLA NUEVA	238974	PRIMER DIAGNOSTICO	5	Si	8	9	No	Propia	Propietario	Pavimentada	5	2	Ciclo de vida de la cobertura vegetal hasta floración,	Presencia y conservación de nichos ecológicos,	Aporte de materia orgánica para el ciclaje natural de la nutrición,	No usa herbicidas, ni sustancias químicas que puedan contaminar los cuerpos de agua,	0	0
11	280607	LOTE PRINCIPAL	AGUACATE	HASS	HASS	03/02/2020	1	6	6	NO	200	Cuadro,	Vivero registrado	NO	NO APLICA	SI	NO	NO REGISTRA	Químico, Orgánico,	Químico, Biológico, Cultural,	Fuentes naturales	NO REGISTRA	Predio Exportador,	ANTIOQUIA	JERICO	ESTRELLA NUEVA	249038	SEGUNDO DIAGNOSTICO	5	Si	8	9	No	Propia	Propietario	Pavimentada	5	2	Cobertura herbácea,	Presencia y conservación de nichos ecológicos,	Aporte de materia orgánica para el ciclaje natural de la nutrición,	No usa herbicidas, ni sustancias químicas que puedan contaminar los cuerpos de agua,	1	2500
12	268585	LOTE PRINCIPAL	AGUACATE	HASS	HASS	01/02/2019	1	7	7	NO	200	Cuadro,	Vivero registrado	NO	NO APLICA	NO	NO	NO REGISTRA	Químico, Orgánico,	Químico, Biológico, Cultural,	Fuentes naturales	NO REGISTRA	Predio Exportador,	ANTIOQUIA	JERICO	ESTRELLA NUEVA	238966	PRIMER DIAGNOSTICO	6	Si	2	6	No	Propia	Propietario	Pavimentada	1	4	Cobertura herbácea, Uso de cojinetes,	Presencia y conservación de nichos ecológicos,	Aporte de materia orgánica para el ciclaje natural de la nutrición,	No usa herbicidas, ni sustancias químicas que puedan contaminar los cuerpos de agua,	0	0
12	280603	LOTE PRINCIPAL	AGUACATE	HASS	HASS	01/02/2019	1	7	7	NO	200	Cuadro,	Vivero registrado	NO	NO APLICA	NO	NO	NO REGISTRA	Químico, Orgánico,	Químico, Biológico, Cultural,	Fuentes naturales	NO REGISTRA	Predio Exportador,	ANTIOQUIA	JERICO	ESTRELLA NUEVA	249034	SEGUNDO DIAGNOSTICO	6	Si	2	6	No	Propia	Propietario	Pavimentada	1	4	Cobertura herbácea,	Presencia y conservación de nichos ecológicos,	Aporte de materia orgánica para el ciclaje natural de la nutrición,	No usa herbicidas, ni sustancias químicas que puedan contaminar los cuerpos de agua,	1	6977
13	268981	LOTE PRINCIPAL	AGUACATE	HASS	HASS	05/03/2014	1	6	5	NO	333	Cuadro,	Vivero no registrado	NO	NO APLICA	SI	NO	NO REGISTRA	Químico,	Químico, Biológico,	Fuentes naturales	NO REGISTRA	No tiene,	ANTIOQUIA	LIBORINA	LA MERCED DEL PLAYON	239310	PRIMER DIAGNOSTICO	10	No	70	15	No	Propia	Propietario	No Pavimentada	0	0	Cobertura herbácea,	No Aplica	No Aplica	No Aplica	1	1600
13	279809	LOTE PRINCIPAL	AGUACATE	HASS	HASS	05/03/2014	1	6	5	NO	333	Cuadro,	Vivero no registrado	NO	NO APLICA	SI	NO	NO REGISTRA	Químico,	Químico, Biológico, Cultural,	Fuentes naturales	NO REGISTRA	No tiene,	ANTIOQUIA	LIBORINA	LA MERCED DEL PLAYON	248324	SEGUNDO DIAGNOSTICO	10	No	70	15	No	Propia	Propietario	No Pavimentada	0	0	Cobertura herbácea,	No Aplica	No Aplica	No Aplica	0	0
14	268926	LOTE PRINCIPAL	AGUACATE	HASS	HASS	05/07/2019	0.95	7	7	NO	195	Cuadro,	Vivero no registrado	NO	NO APLICA	SI	NO	NO REGISTRA	Químico, Orgánico,	Químico, Biológico, Cultural,	Fuentes naturales	NO REGISTRA	Predio Exportador,	ANTIOQUIA	LIBORINA	LA ALDEA	239266	PRIMER DIAGNOSTICO	5	Si	20	13	No	Propia	Propietario	Pavimentada	2	2	No Aplica	No Aplica	No Aplica	No Aplica	0.95	225
14	277493	LOTE PRINCIPAL	AGUACATE	HASS	HASS	05/07/2019	0.95	7	7	NO	195	Cuadro,	Vivero no registrado	NO	NO APLICA	SI	NO	NO REGISTRA	Químico, Orgánico,	Químico, Biológico, Cultural,	Fuentes naturales	NO REGISTRA	Predio Exportador,	ANTIOQUIA	LIBORINA	LA ALDEA	246364	SEGUNDO DIAGNOSTICO	5	Si	20	13	No	Propia	Propietario	Pavimentada	2	2	Cobertura herbácea,	bioinsecticidas y/o biofungicidas,	Uso de biofertilizantes ,	No usa herbicidas, ni sustancias químicas que puedan contaminar los cuerpos de agua,	0.95	550
15	268991	LOTE PRINCIPAL	AGUACATE	HASS	HASS	10/05/2014	1.4	6	6	NO	400	Cuadro,	Vivero no registrado	NO	NO APLICA	NO	NO	NO REGISTRA	Químico, Orgánico,	Químico,	Fuentes naturales	NO REGISTRA	No tiene,	ANTIOQUIA	LIBORINA	EL SALADERO	239319	PRIMER DIAGNOSTICO	10	Si	8	14	No	Propia	Propietario	Pavimentada	7	4	Cobertura herbácea,	No Aplica	No Aplica	No Aplica	1.4	500
15	279810	LOTE PRINCIPAL	AGUACATE	HASS	HASS	10/05/2014	1.4	6	6	NO	400	Cuadro,	Vivero no registrado	NO	NO APLICA	SI	NO	NO REGISTRA	Químico, Orgánico,	Químico, Biológico, Cultural,	Fuentes naturales	NO REGISTRA	No tiene,	ANTIOQUIA	LIBORINA	EL SALADERO	248325	SEGUNDO DIAGNOSTICO	10	Si	8	14	No	Propia	Propietario	Pavimentada	7	4	Cobertura herbácea,	bioinsecticidas y/o biofungicidas,	No Aplica	No Aplica	1.4	1900
16	266932	LOTE PRINCIPAL	AGUACATE	HASS	HASS	02/05/2016	1	6	6	NO	230	Tres Bolillos,	Vivero registrado	NO	NO APLICA	SI	NO	NO REGISTRA	Químico, Orgánico,	Químico, Biológico, Cultural,	Fuentes naturales	NO REGISTRA	Predio Exportador,	ANTIOQUIA	SAN VICENTE	LA PEÑA	237521	PRIMER DIAGNOSTICO	8	Si	2	7	No	Propia	Propietario	Pavimentada	3	3	Cobertura herbácea, Uso de cojinetes,	bioinsecticidas y/o biofungicidas,	Aporte de materia orgánica para el ciclaje natural de la nutrición, Uso de biofertilizantes ,	Establece zonas de amortiguamiento o áreas verdes en su predio, Toma medidas para el manejo y control de vertimiento de aguas residuales en su predio,	1	2600
16	280052	LOTE PRINCIPAL	AGUACATE	HASS	HASS	02/05/2016	1	6	6	NO	230	Tres Bolillos,	Vivero registrado	NO	NO APLICA	SI	NO	NO REGISTRA	Químico, Orgánico,	Químico, Biológico, Cultural,	Fuentes naturales	NO REGISTRA	Predio Exportador,	ANTIOQUIA	SAN VICENTE	LA PEÑA	248545	SEGUNDO DIAGNOSTICO	8	Si	2	7	No	Propia	Propietario	Pavimentada	3	3	Cobertura herbácea, Uso de cojinetes,	Presencia y conservación de nichos ecológicos, bioinsecticidas y/o biofungicidas,	Aporte de materia orgánica para el ciclaje natural de la nutrición, Uso de biofertilizantes ,	Establece zonas de amortiguamiento o áreas verdes en su predio, Toma medidas para el manejo y control de vertimiento de aguas residuales en su predio,	1	4800
17	266919	LOTE PRINCIPAL	AGUACATE	HASS	HASS	02/02/2019	0.5	7	7	NO	126	Tres Bolillos,	Vivero registrado	NO	NO APLICA	NO	NO	NO REGISTRA	Químico, Orgánico,	Químico, Biológico, Cultural,	Fuentes naturales	NO REGISTRA	No tiene,	ANTIOQUIA	SAN VICENTE	EL CORAL	237509	PRIMER DIAGNOSTICO	6	Si	3.6	10	No	Propia	Propietario	Pavimentada	2	3	Cobertura herbácea, Uso de cojinetes,	bioinsecticidas y/o biofungicidas,	Aporte de materia orgánica para el ciclaje natural de la nutrición, Uso de biofertilizantes ,	Establece zonas de amortiguamiento o áreas verdes en su predio, Toma medidas para el manejo y control de vertimiento de aguas residuales en su predio,	0.5	2200
17	280087	LOTE PRINCIPAL	AGUACATE	HASS	HASS	02/02/2019	0.5	7	7	NO	126	Tres Bolillos,	Vivero registrado	NO	NO APLICA	NO	NO	NO REGISTRA	Químico, Orgánico,	Químico, Biológico, Cultural,	Fuentes naturales	NO REGISTRA	No tiene,	ANTIOQUIA	SAN VICENTE	EL CORAL	248575	SEGUNDO DIAGNOSTICO	6	Si	3.6	10	No	Propia	Propietario	Pavimentada	2	3	Cobertura herbácea, Uso de cojinetes,	Presencia y conservación de nichos ecológicos, bioinsecticidas y/o biofungicidas,	Aporte de materia orgánica para el ciclaje natural de la nutrición, Uso de biofertilizantes ,	Establece zonas de amortiguamiento o áreas verdes en su predio, Toma medidas para el manejo y control de vertimiento de aguas residuales en su predio,	0.5	2200
18	271426	LOTE PRINCIPAL	AGUACATE	HASS	HASS	04/10/2020	2	7	7	NO	102	Cuadro,	Vivero registrado	NO	NO APLICA	NO	NO	NO REGISTRA	Químico, Orgánico,	Químico, Biológico, Cultural,	Otro	acueducto	No tiene,	ANTIOQUIA	SAN VICENTE	CARMELO	241353	PRIMER DIAGNOSTICO	4	Si	2	12	No	Propia	Propietario	Pavimentada	3	4	Uso de cojinetes,	bioinsecticidas y/o biofungicidas,	Uso de bioestimulantes ,	No Aplica	0	0
18	280307	LOTE PRINCIPAL	AGUACATE	HASS	HASS	04/10/2020	2	7	7	NO	102	Cuadro,	Vivero registrado	NO	NO APLICA	NO	NO	NO REGISTRA	Químico, Orgánico,	Químico, Biológico, Cultural,	Otro	acueducto	No tiene,	ANTIOQUIA	SAN VICENTE	CARMELO	248774	SEGUNDO DIAGNOSTICO	4	Si	2	12	No	Propia	Propietario	Pavimentada	3	4	Uso de cojinetes,	bioinsecticidas y/o biofungicidas,	Uso de bioestimulantes ,	No Aplica	0	0
19	272532	LOTE PRINCIPAL	AGUACATE	HASS	HASS	01/01/2013	0.5	8	8	NO	195	Cuadro,	Vivero registrado	NO	NO APLICA	NO	NO	NO REGISTRA	Químico, Orgánico,	Químico, Biológico, Cultural,	Otro	acueducto	No tiene,	ANTIOQUIA	MARINILLA	LA ASUNCIÓN	242187	PRIMER DIAGNOSTICO	12	Si	0.5	6.9	No	Propia	Propietario	Pavimentada	2	3	Cobertura herbácea,	Presencia y conservación de nichos ecológicos,	Aporte de materia orgánica para el ciclaje natural de la nutrición,	No Aplica	0	0
19	280354	LOTE PRINCIPAL	AGUACATE	HASS	HASS	01/01/2013	0.5	8	8	NO	195	Cuadro,	Vivero registrado	NO	NO APLICA	NO	NO	NO REGISTRA	Químico, Orgánico,	Químico, Biológico, Cultural,	Otro	acueducto	No tiene,	ANTIOQUIA	MARINILLA	LA ASUNCIÓN	248811	SEGUNDO DIAGNOSTICO	12	Si	0.5	6.9	No	Propia	Propietario	Pavimentada	2	3	Cobertura herbácea,	Presencia y conservación de nichos ecológicos,	Aporte de materia orgánica para el ciclaje natural de la nutrición,	No Aplica	0.5	100
20	266927	LOTE PRINCIPAL	AGUACATE	HASS	HASS	02/05/2014	1	6	6	NO	180	Tres Bolillos,	Vivero registrado	NO	NO APLICA	SI	NO	NO REGISTRA	Químico, Orgánico,	Químico, Biológico, Cultural,	Fuentes naturales	NO REGISTRA	Predio Exportador,	ANTIOQUIA	SAN VICENTE	EL CORAL	237516	PRIMER DIAGNOSTICO	10	Si	2	9	No	Propia	Propietario	Pavimentada	3	3	Cobertura herbácea, Uso de cojinetes,	bioinsecticidas y/o biofungicidas,	Aporte de materia orgánica para el ciclaje natural de la nutrición, Uso de biofertilizantes ,	Establece zonas de amortiguamiento o áreas verdes en su predio, Toma medidas para el manejo y control de vertimiento de aguas residuales en su predio,	1	3250
20	280065	LOTE PRINCIPAL	AGUACATE	HASS	HASS	02/05/2014	1	6	6	NO	180	Tres Bolillos,	Vivero registrado	NO	NO APLICA	SI	NO	NO REGISTRA	Químico, Orgánico,	Químico, Biológico, Cultural,	Fuentes naturales	NO REGISTRA	Predio Exportador,	ANTIOQUIA	SAN VICENTE	EL CORAL	248555	SEGUNDO DIAGNOSTICO	10	Si	2	9	No	Propia	Propietario	Pavimentada	3	3	Cobertura herbácea, Uso de cojinetes,	Presencia y conservación de nichos ecológicos, bioinsecticidas y/o biofungicidas,	Aporte de materia orgánica para el ciclaje natural de la nutrición, Uso de biofertilizantes ,	Establece zonas de amortiguamiento o áreas verdes en su predio, Toma medidas para el manejo y control de vertimiento de aguas residuales en su predio,	1	2800
21	266358	LOTE PRINCIPAL	AGUACATE	HASS	HASS	01/01/2019	1.1	7	6	NO	210	Cuadro,	Vivero registrado	NO	NO APLICA	NO	NO	NO REGISTRA	Químico, Orgánico,	Químico, Biológico, Cultural,	Fuentes naturales	NO REGISTRA	Predio Exportador,	ANTIOQUIA	GUARNE	LA CLARITA	237005	PRIMER DIAGNOSTICO	6	No	1.1	10	No	Propia	Propietario	Pavimentada	4	4	Cobertura herbácea, Uso de cojinetes,	Presencia y conservación de nichos ecológicos,	Aporte de materia orgánica para el ciclaje natural de la nutrición, Uso de biofertilizantes , Uso de bioestimulantes ,	Establece zonas de amortiguamiento o áreas verdes en su predio, Toma medidas para el manejo y control de vertimiento de aguas residuales en su predio,	0	0
21	276636	LOTE PRINCIPAL	AGUACATE	HASS	HASS	01/01/2019	1.1	7	6	NO	210	Cuadro,	Vivero registrado	NO	NO APLICA	SI	NO	NO REGISTRA	Químico, Orgánico,	Químico, Biológico, Cultural,	Fuentes naturales	NO REGISTRA	Predio Exportador,	ANTIOQUIA	GUARNE	LA CLARITA	245647	SEGUNDO DIAGNOSTICO	6	No	1.1	10	No	Propia	Propietario	Pavimentada	4	4	Uso de cojinetes,	Presencia y conservación de nichos ecológicos, bioinsecticidas y/o biofungicidas,	Uso de biofertilizantes , Uso de bioestimulantes ,	Toma medidas para el manejo y control de vertimiento de aguas residuales en su predio,	0.5	3000
22	270165	LOTE PRINCIPAL	AGUACATE	HASS	HASS	01/06/2018	3	6	6	NO	800	Tres Bolillos,	Vivero registrado	NO	NO APLICA	SI	NO	NO REGISTRA	Químico, Orgánico,	Químico, Biológico, Cultural,	Otro	acueducto	Predio Exportador,	ANTIOQUIA	PEÑOL	EL SALTO	240272	PRIMER DIAGNOSTICO	6	No	4.5	8.9	No	Contratada	Posesión	No Pavimentada	0	0	Uso de cojinetes,	Evaluación de riesgos de los controles fitosanitarios,	Uso de bioestimulantes ,	Establece zonas de amortiguamiento o áreas verdes en su predio,	3	10900
22	280443	LOTE PRINCIPAL	AGUACATE	HASS	HASS	01/06/2018	3	6	6	NO	800	Tres Bolillos,	Vivero registrado	NO	NO APLICA	SI	NO	NO REGISTRA	Químico, Orgánico,	Químico, Biológico, Cultural,	Otro	acueducto	Predio Exportador,	ANTIOQUIA	PEÑOL	EL SALTO	248884	SEGUNDO DIAGNOSTICO	6	No	4.5	8.9	No	Contratada	Posesión	No Pavimentada	0	0	Uso de cojinetes,	Evaluación de riesgos de los controles fitosanitarios,	Uso de biofertilizantes ,	Establece zonas de amortiguamiento o áreas verdes en su predio,	3	10900
23	270993	LOTE PRINCIPAL	AGUACATE	HASS	HASS	22/06/2022	2	5	5	NO	700	Tres Bolillos,	Vivero registrado	NO	NO APLICA	SI	NO	NO REGISTRA	Químico, Orgánico,	Químico, Biológico, Cultural,	Otro	ACUEDUCTO	No tiene,	ANTIOQUIA	SAN VICENTE	EL CALVARIO	240980	PRIMER DIAGNOSTICO	2	No	2	15	No	Propia	Propietario	No Pavimentada	0	0	Cobertura herbácea,	Presencia y conservación de nichos ecológicos,	Aporte de materia orgánica para el ciclaje natural de la nutrición, Uso de biofertilizantes ,	Establece zonas de amortiguamiento o áreas verdes en su predio,	0	0
23	276621	LOTE PRINCIPAL	AGUACATE	HASS	HASS	22/06/2022	2	5	5	NO	700	Tres Bolillos,	Vivero registrado	NO	NO APLICA	SI	NO	NO REGISTRA	Químico, Orgánico,	Químico, Biológico, Cultural,	Otro	ACUEDUCTO	Predio Exportador,	ANTIOQUIA	SAN VICENTE	EL CALVARIO	245633	SEGUNDO DIAGNOSTICO	2	No	2	15	No	Propia	Propietario	No Pavimentada	0	0	Cobertura herbácea, Ciclo de vida de la cobertura vegetal hasta floración, Uso de cojinetes,	Presencia y conservación de nichos ecológicos, bioinsecticidas y/o biofungicidas,	Uso de biofertilizantes , Uso de bioestimulantes ,	Establece zonas de amortiguamiento o áreas verdes en su predio, Toma medidas para el manejo y control de vertimiento de aguas residuales en su predio,	2	19000
24	270160	LOTE PRINCIPAL	AGUACATE	HASS	HASS	19/03/2024	1	6	6	NO	110	Surcos,	Vivero registrado	NO	NO APLICA	NO	NO	NO REGISTRA	Químico, Orgánico,	Químico, Biológico, Cultural,	Otro	acueducto	No tiene,	ANTIOQUIA	EL RETIRO	EL CHUSCAL	240267	PRIMER DIAGNOSTICO	0	Si	1	12	No	Propia	Propietario	Pavimentada	2	3	Uso de cojinetes,	bioinsecticidas y/o biofungicidas,	Uso de biofertilizantes ,	No Aplica	1	2300
24	280712	LOTE PRINCIPAL	AGUACATE	HASS	HASS	01/08/2011	1	6	6	NO	110	Surcos,	Vivero registrado	NO	NO APLICA	NO	NO	NO REGISTRA	Químico, Orgánico,	Químico, Biológico, Cultural,	Otro	acueducto	No tiene,	ANTIOQUIA	EL RETIRO	EL CHUSCAL	249123	SEGUNDO DIAGNOSTICO	13	Si	1	12	No	Propia	Propietario	Pavimentada	2	3	Uso de cojinetes,	bioinsecticidas y/o biofungicidas,	Uso de biofertilizantes , Uso de bioestimulantes ,	No Aplica	1	2529
25	266328	LOTE PRINCIPAL	AGUACATE	HASS	HASS	01/02/2012	4.2	7	7	NO	860	Surcos,	Vivero registrado	NO	NO APLICA	SI	NO	NO REGISTRA	Químico, Orgánico,	Químico, Biológico, Cultural,	Otro	ACUEDUCTO	Predio Exportador, Global GAP,	ANTIOQUIA	MARINILLA	EL SOCORRO	236983	PRIMER DIAGNOSTICO	13	No	7.5	2	No	Propia	Propietario	Pavimentada	1	3	Cobertura herbácea, Ciclo de vida de la cobertura vegetal hasta floración, Uso de cojinetes,	Evaluación de riesgos de los controles fitosanitarios, Medidas de mitigación y/o compensación por uso de control fitosanitario, Presencia y conservación de nichos ecológicos, bioinsecticidas y/o biofungicidas,	Aporte de materia orgánica para el ciclaje natural de la nutrición, Uso de biofertilizantes , Uso de bioestimulantes ,	Establece zonas de amortiguamiento o áreas verdes en su predio, Toma medidas para el manejo y control de vertimiento de aguas residuales en su predio, No usa herbicidas, ni sustancias químicas que puedan contaminar los cuerpos de agua,	0	0
25	278424	LOTE PRINCIPAL	AGUACATE	HASS	HASS	01/02/2012	4.2	7	7	NO	860	Surcos,	Vivero registrado	NO	NO APLICA	SI	NO	NO REGISTRA	Químico, Orgánico,	Químico, Biológico, Cultural,	Otro	ACUEDUCTO	Predio Exportador, Global GAP,	ANTIOQUIA	MARINILLA	EL SOCORRO	247144	SEGUNDO DIAGNOSTICO	13	No	7.5	2	No	Propia	Propietario	Pavimentada	1	3	Uso de cojinetes,	Presencia y conservación de nichos ecológicos,	Uso de biofertilizantes , Uso de bioestimulantes ,	Establece zonas de amortiguamiento o áreas verdes en su predio,	4.2	35000
26	270167	LOTE PRINCIPAL	AGUACATE	HASS	HASS	01/07/2017	3.4	7	7	NO	700	Tres Bolillos,	Vivero registrado	NO	NO APLICA	SI	NO	NO REGISTRA	Químico, Orgánico,	Químico, Biológico, Cultural,	Fuentes naturales	NO REGISTRA	Predio Exportador,	ANTIOQUIA	ABEJORRAL	SAN BERNARDO	240274	PRIMER DIAGNOSTICO	7	Si	5	13.4	No	Propia	Propietario	Pavimentada	3	4	Uso de cojinetes,	Presencia y conservación de nichos ecológicos, bioinsecticidas y/o biofungicidas,	Uso de biofertilizantes , Uso de bioestimulantes ,	No Aplica	3.4	15000
26	281927	LOTE PRINCIPAL	AGUACATE	HASS	HASS	01/07/2017	3.4	7	7	NO	700	Tres Bolillos,	Vivero registrado	NO	NO APLICA	SI	NO	NO REGISTRA	Químico, Orgánico,	Químico, Biológico, Cultural,	Fuentes naturales	NO REGISTRA	Predio Exportador,	ANTIOQUIA	ABEJORRAL	SAN BERNARDO	250123	SEGUNDO DIAGNOSTICO	7	Si	5	13.4	No	Propia	Propietario	Pavimentada	3	4	Uso de cojinetes,	Presencia y conservación de nichos ecológicos, bioinsecticidas y/o biofungicidas,	Uso de biofertilizantes , Uso de bioestimulantes ,	No Aplica	3.4	15000
27	268974	LOTE PRINCIPAL	AGUACATE	HASS	HASS	06/06/2021	0.5	7	7	NO	120	Cuadro,	Vivero registrado	NO	NO APLICA	NO	NO	NO REGISTRA	Químico,	Químico,	Cosecha de agua	NO REGISTRA	No tiene,	ANTIOQUIA	SANTAFE DE ANTIOQUIA	FATIMA	239306	PRIMER DIAGNOSTICO	3	No	7	29	No	Propia	Propietario	No Pavimentada	0	0	No Aplica	No Aplica	No Aplica	No Aplica	0	0
27	274680	LOTE PRINCIPAL	AGUACATE	HASS	HASS	06/06/2021	0.5	7	7	NO	120	Cuadro,	Vivero registrado	NO	NO APLICA	NO	NO	NO REGISTRA	Químico,	Químico,	Fuentes naturales	NO REGISTRA	No tiene,	ANTIOQUIA	SANTAFE DE ANTIOQUIA	FATIMA	243997	SEGUNDO DIAGNOSTICO	3	No	7	29	No	Propia	Propietario	No Pavimentada	0	0	No Aplica	Evaluación de riesgos de los controles fitosanitarios,	No Aplica	Establece zonas de amortiguamiento o áreas verdes en su predio,	0	0
28	269084	LOTE PRINCIPAL	AGUACATE	HASS	HASS	06/03/2021	1.92	6	4	NO	800	Cuadro,	Vivero no registrado	NO	NO APLICA	SI	NO	NO REGISTRA	Químico, Orgánico,	Químico, Biológico, Cultural,	Fuentes naturales	NO REGISTRA	No tiene,	ANTIOQUIA	ANZA	EL GRANERO	239404	PRIMER DIAGNOSTICO	3	No	10	34	No	Propia	Propietario	Pavimentada	2	2	Cobertura herbácea,	No Aplica	No Aplica	No Aplica	0	0
28	281749	LOTE PRINCIPAL	AGUACATE	HASS	HASS	06/03/2021	1.92	6	4	NO	800	Cuadro,	Vivero no registrado	NO	NO APLICA	SI	NO	NO REGISTRA	Químico, Orgánico,	Químico, Biológico, Cultural,	Fuentes naturales	NO REGISTRA	No tiene,	ANTIOQUIA	ANZA	EL GRANERO	249992	SEGUNDO DIAGNOSTICO	3	No	10	34	No	Propia	Propietario	Pavimentada	2	2	Cobertura herbácea,	No Aplica	No Aplica	No Aplica	1.92	3500
29	267110	LOTE PRINCIPAL	AGUACATE	HASS	HASS	03/05/2010	1.8	6	6	NO	500	Tres Bolillos,	Vivero registrado	NO	NO APLICA	SI	NO	NO REGISTRA	Químico, Orgánico,	Químico, Biológico, Cultural,	Fuentes naturales	NO REGISTRA	Predio Exportador,	ANTIOQUIA	SAN VICENTE	SANTA ANA	237671	PRIMER DIAGNOSTICO	14	Si	4.75	3	No	Propia	Propietario	Pavimentada	3	4	Cobertura herbácea, Uso de cojinetes,	bioinsecticidas y/o biofungicidas,	Aporte de materia orgánica para el ciclaje natural de la nutrición, Uso de biofertilizantes ,	Establece zonas de amortiguamiento o áreas verdes en su predio, Toma medidas para el manejo y control de vertimiento de aguas residuales en su predio,	1.8	12000
29	280103	LOTE PRINCIPAL	AGUACATE	HASS	HASS	03/05/2010	1.8	6	6	NO	500	Tres Bolillos,	Vivero registrado	NO	NO APLICA	SI	NO	NO REGISTRA	Químico, Orgánico,	Químico, Biológico, Cultural,	Fuentes naturales	NO REGISTRA	Predio Exportador,	ANTIOQUIA	SAN VICENTE	SANTA ANA	248590	SEGUNDO DIAGNOSTICO	14	Si	4.75	3	No	Propia	Propietario	Pavimentada	3	4	Cobertura herbácea, Uso de cojinetes,	Presencia y conservación de nichos ecológicos, bioinsecticidas y/o biofungicidas,	Aporte de materia orgánica para el ciclaje natural de la nutrición, Uso de biofertilizantes ,	Establece zonas de amortiguamiento o áreas verdes en su predio, Toma medidas para el manejo y control de vertimiento de aguas residuales en su predio, No usa herbicidas, ni sustancias químicas que puedan contaminar los cuerpos de agua,	1.8	26000
30	271017	LOTE PRINCIPAL	AGUACATE	HASS	HASS	01/06/2019	0.5	6	6	NO	150	Surcos,	Vivero registrado	NO	NO APLICA	SI	NO	NO REGISTRA	Químico, Orgánico,	Químico, Biológico, Cultural,	Fuentes naturales	NO REGISTRA	Predio Exportador,	ANTIOQUIA	LA CEJA	SAN RAFAEL	240999	PRIMER DIAGNOSTICO	5	No	4	15	No	Propia	Propietario	Pavimentada	0	3	Ciclo de vida de la cobertura vegetal hasta floración,	Evaluación de riesgos de los controles fitosanitarios,	Aporte de materia orgánica para el ciclaje natural de la nutrición, Uso de biofertilizantes ,	Establece zonas de amortiguamiento o áreas verdes en su predio,	0.3	540
30	274785	LOTE PRINCIPAL	AGUACATE	HASS	HASS	01/06/2019	0.5	6	6	NO	150	Surcos,	Vivero registrado	NO	NO APLICA	SI	NO	NO REGISTRA	Químico, Orgánico,	Químico, Biológico, Cultural,	Fuentes naturales	NO REGISTRA	Predio Exportador,	ANTIOQUIA	LA CEJA	SAN RAFAEL	244094	SEGUNDO DIAGNOSTICO	5	No	4	15	No	Propia	Propietario	Pavimentada	0	3	Uso de cojinetes,	Presencia y conservación de nichos ecológicos, bioinsecticidas y/o biofungicidas,	Uso de biofertilizantes , Uso de bioestimulantes ,	Toma medidas para el manejo y control de vertimiento de aguas residuales en su predio,	0.4	1740
31	271018	LOTE PRINCIPAL	AGUACATE	HASS	HASS	01/02/2019	5.5	7	7	NO	1000	Surcos,	Vivero registrado	NO	NO APLICA	SI	NO	NO REGISTRA	Químico, Orgánico,	Químico, Biológico, Cultural,	Fuentes naturales	NO REGISTRA	Predio Exportador,	ANTIOQUIA	LA CEJA	LA PLAYA	241000	PRIMER DIAGNOSTICO	6	No	10	12	No	Propia	Propietario	Pavimentada	0	1	Uso de cojinetes,	Presencia y conservación de nichos ecológicos,	Aporte de materia orgánica para el ciclaje natural de la nutrición,	Establece zonas de amortiguamiento o áreas verdes en su predio,	0	0
31	274788	LOTE PRINCIPAL	AGUACATE	HASS	HASS	01/02/2019	5.5	7	7	NO	1000	Surcos,	Vivero registrado	NO	NO APLICA	SI	NO	NO REGISTRA	Químico, Orgánico,	Químico, Biológico, Cultural,	Fuentes naturales	NO REGISTRA	Predio Exportador,	ANTIOQUIA	LA CEJA	LA PLAYA	244097	SEGUNDO DIAGNOSTICO	6	No	10	12	No	Propia	Propietario	Pavimentada	0	1	Ciclo de vida de la cobertura vegetal hasta floración, Uso de cojinetes,	Presencia y conservación de nichos ecológicos, bioinsecticidas y/o biofungicidas,	Uso de biofertilizantes , Uso de bioestimulantes ,	Toma medidas para el manejo y control de vertimiento de aguas residuales en su predio,	5	25000
32	270975	LOTE PRINCIPAL	AGUACATE	HASS	HASS	13/09/2020	0.64	6	6	NO	106	Tres Bolillos,	Vivero no registrado	NO	NO APLICA	SI	NO	NO REGISTRA	Químico, Orgánico,	Químico, Biológico, Cultural,	Otro	ACUEDUCTO	BPA,	ANTIOQUIA	LA UNION	COLMENAS LA GARCIA	240963	PRIMER DIAGNOSTICO	4	No	9	15	No	Propia	Propietario	Pavimentada	5	3	Ciclo de vida de la cobertura vegetal hasta floración,	Presencia y conservación de nichos ecológicos, bioinsecticidas y/o biofungicidas,	Aporte de materia orgánica para el ciclaje natural de la nutrición, Uso de bioestimulantes ,	Establece zonas de amortiguamiento o áreas verdes en su predio,	0.4	500
32	276623	LOTE PRINCIPAL	AGUACATE	HASS	HASS	13/09/2020	0.64	6	6	NO	106	Tres Bolillos,	Vivero registrado	NO	NO APLICA	SI	NO	NO REGISTRA	Químico, Orgánico,	Químico, Biológico, Cultural,	Otro	ACUEDUCTO	No tiene,	ANTIOQUIA	LA UNION	COLMENAS LA GARCIA	245635	SEGUNDO DIAGNOSTICO	4	No	9	15	No	Propia	Propietario	Pavimentada	5	3	Ciclo de vida de la cobertura vegetal hasta floración, Uso de cojinetes,	Presencia y conservación de nichos ecológicos, bioinsecticidas y/o biofungicidas,	Uso de biofertilizantes , Uso de bioestimulantes ,	Toma medidas para el manejo y control de vertimiento de aguas residuales en su predio,	0.5	1700
33	270959	LOTE PRINCIPAL	AGUACATE	HASS	HASS	13/04/2019	0.3	5	5	NO	110	Surcos,	Vivero registrado	NO	NO APLICA	SI	NO	NO REGISTRA	Químico, Orgánico,	Químico, Biológico, Cultural,	Otro	ACUEDUCTO	No tiene,	ANTIOQUIA	LA UNION	COLMENAS LA GARCIA	240946	PRIMER DIAGNOSTICO	5	No	0.64	15	No	Propia	Propietario	Pavimentada	4	4	Uso de cojinetes,	bioinsecticidas y/o biofungicidas,	Aporte de materia orgánica para el ciclaje natural de la nutrición, Uso de biofertilizantes ,	Establece zonas de amortiguamiento o áreas verdes en su predio,	0.15	350
33	274789	LOTE PRINCIPAL	AGUACATE	HASS	HASS	13/04/2019	0.3	5	5	NO	110	Surcos,	Vivero registrado	NO	NO APLICA	SI	NO	NO REGISTRA	Químico, Orgánico,	Químico, Biológico, Cultural,	Otro	ACUEDUCTO	No tiene,	ANTIOQUIA	LA UNION	COLMENAS LA GARCIA	244098	SEGUNDO DIAGNOSTICO	5	No	0.64	15	No	Propia	Propietario	Pavimentada	4	4	Uso de cojinetes,	Presencia y conservación de nichos ecológicos,	Uso de biofertilizantes , Uso de bioestimulantes ,	Toma medidas para el manejo y control de vertimiento de aguas residuales en su predio,	0.2	1150
34	266307	LOTE PRINCIPAL	AGUACATE	HASS	HASS	01/02/2020	0.5	8	8	NO	80	Sin identificar,	Vivero no registrado	NO	NO APLICA	NO	NO	NO REGISTRA	Químico, Orgánico,	Químico, Biológico, Cultural,	Otro	ACUEDUCTO	No tiene,	ANTIOQUIA	LA CEJA	EL TAMBO	236962	PRIMER DIAGNOSTICO	5	Si	0.5	2	No	Propia	Propietario	Pavimentada	7	4	Uso de cojinetes,	Presencia y conservación de nichos ecológicos, bioinsecticidas y/o biofungicidas,	Aporte de materia orgánica para el ciclaje natural de la nutrición,	Establece zonas de amortiguamiento o áreas verdes en su predio,	0.5	2200
34	274784	LOTE PRINCIPAL	AGUACATE	HASS	HASS	01/02/2020	0.5	8	8	NO	80	Sin identificar,	Vivero registrado	NO	NO APLICA	NO	NO	NO REGISTRA	Químico, Orgánico,	Químico, Biológico, Cultural,	Otro	ACUEDUCTO	No tiene,	ANTIOQUIA	LA CEJA	EL TAMBO	244093	SEGUNDO DIAGNOSTICO	5	Si	0.5	2	No	Propia	Propietario	Pavimentada	7	4	Ciclo de vida de la cobertura vegetal hasta floración, Uso de cojinetes,	Medidas de mitigación y/o compensación por uso de control fitosanitario, Presencia y conservación de nichos ecológicos, bioinsecticidas y/o biofungicidas,	Uso de biofertilizantes , Uso de bioestimulantes ,	No usa herbicidas, ni sustancias químicas que puedan contaminar los cuerpos de agua,	0.5	4700
35	268970	LOTE PRINCIPAL	AGUACATE	HASS	HASS	06/06/2021	1	7	7	NO	200	Cuadro,	Vivero registrado	NO	NO APLICA	NO	NO	NO REGISTRA	Químico,	Químico,	Cosecha de agua	NO REGISTRA	No tiene,	ANTIOQUIA	SANTAFE DE ANTIOQUIA	FATIMA	239303	PRIMER DIAGNOSTICO	3	No	7	26	No	Propia	Propietario	No Pavimentada	0	0	Uso de cojinetes,	No Aplica	No Aplica	No Aplica	0	0
35	274678	LOTE PRINCIPAL	AGUACATE	HASS	HASS	06/06/2021	1	7	7	NO	200	Cuadro,	Vivero registrado	NO	NO APLICA	NO	NO	NO REGISTRA	Químico, Orgánico,	Químico, Biológico, Cultural,	Fuentes naturales	NO REGISTRA	No tiene,	ANTIOQUIA	SANTAFE DE ANTIOQUIA	FATIMA	243995	SEGUNDO DIAGNOSTICO	3	No	7	26	No	Propia	Propietario	No Pavimentada	0	0	No Aplica	No Aplica	No Aplica	No Aplica	1	800
36	268933	LOTE PRINCIPAL	AGUACATE	HASS	HASS	06/06/2021	2	7	7	NO	500	Cuadro,	Vivero registrado	NO	NO APLICA	NO	NO	NO REGISTRA	Químico,	Químico,	Fuentes naturales	NO REGISTRA	No tiene,	ANTIOQUIA	SANTAFE DE ANTIOQUIA	FATIMA	239273	PRIMER DIAGNOSTICO	3	No	2	26	No	Propia	Propietario	No Pavimentada	0	0	Uso de cojinetes,	No Aplica	No Aplica	No Aplica	0	0
36	274665	LOTE PRINCIPAL	AGUACATE	HASS	HASS	06/06/2021	2	7	7	NO	500	Cuadro,	Vivero registrado	NO	NO APLICA	NO	NO	NO REGISTRA	Químico,	Químico, Cultural,	Fuentes naturales	NO REGISTRA	No tiene,	ANTIOQUIA	SANTAFE DE ANTIOQUIA	FATIMA	243982	SEGUNDO DIAGNOSTICO	3	No	2	26	No	Propia	Propietario	No Pavimentada	0	0	Cobertura herbácea, Uso de cojinetes,	Presencia y conservación de nichos ecológicos, bioinsecticidas y/o biofungicidas,	Aporte de materia orgánica para el ciclaje natural de la nutrición, Uso de biofertilizantes ,	Establece zonas de amortiguamiento o áreas verdes en su predio, No usa herbicidas, ni sustancias químicas que puedan contaminar los cuerpos de agua,	2	4800
37	272243	LOTE PRINCIPAL	AGUACATE	HASS	HASS	01/05/2011	0.3	7	7	NO	75	Sin identificar,	Vivero registrado	NO	NO APLICA	NO	NO	NO REGISTRA	Químico, Orgánico,	Químico, Biológico, Cultural,	Otro	acueducto	No tiene,	ANTIOQUIA	SAN VICENTE	CHAPARRAL	242023	PRIMER DIAGNOSTICO	13	Si	0.7	5.1	No	Contratada	Propietario	Pavimentada	4	4	Ciclo de vida de la cobertura vegetal hasta floración, Uso de cojinetes,	Presencia y conservación de nichos ecológicos, bioinsecticidas y/o biofungicidas,	Aporte de materia orgánica para el ciclaje natural de la nutrición,	No Aplica	0.3	5000
37	272244	LOTE SECUNDARIO	AGUACATE	HASS	HASS	01/05/2021	0.2	7	7	NO	50	Sin identificar,	Vivero registrado	NO	NO APLICA	NO	NO	NO REGISTRA	Químico, Orgánico,	Químico, Biológico, Cultural,	Otro	acueducto	No tiene,	ANTIOQUIA	SAN VICENTE	CHAPARRAL	242023	PRIMER DIAGNOSTICO	3	Si	0.7	5.1	No	Contratada	Propietario	Pavimentada	4	4	Ciclo de vida de la cobertura vegetal hasta floración, Uso de cojinetes,	Presencia y conservación de nichos ecológicos, bioinsecticidas y/o biofungicidas,	Aporte de materia orgánica para el ciclaje natural de la nutrición,	No Aplica	0	0
37	280345	LOTE PRINCIPAL	AGUACATE	HASS	HASS	01/05/2011	0.3	7	7	NO	75	Sin identificar,	Vivero registrado	NO	NO APLICA	NO	NO	NO REGISTRA	Químico, Orgánico,	Químico, Biológico, Cultural,	Otro	acueducto	No tiene,	ANTIOQUIA	SAN VICENTE	CHAPARRAL	248803	SEGUNDO DIAGNOSTICO	13	Si	0.7	5.1	No	Contratada	Propietario	Pavimentada	4	4	Ciclo de vida de la cobertura vegetal hasta floración, Uso de cojinetes,	Presencia y conservación de nichos ecológicos,	Aporte de materia orgánica para el ciclaje natural de la nutrición,	No Aplica	0.5	9000
37	280346	LOTE SECUNDARIO	AGUACATE	HASS	HASS	01/05/2021	0.2	7	7	NO	50	Sin identificar,	Vivero registrado	NO	NO APLICA	NO	NO	NO REGISTRA	Químico, Orgánico,	Químico, Biológico, Cultural,	Otro	acueducto	No tiene,	ANTIOQUIA	SAN VICENTE	CHAPARRAL	248803	SEGUNDO DIAGNOSTICO	3	Si	0.7	5.1	No	Contratada	Propietario	Pavimentada	4	4	Ciclo de vida de la cobertura vegetal hasta floración, Uso de cojinetes,	Presencia y conservación de nichos ecológicos,	Aporte de materia orgánica para el ciclaje natural de la nutrición,	No Aplica	0	0
38	270179	LOTE PRINCIPAL	AGUACATE	HASS	HASS	01/03/2020	1.1	6	6	NO	300	Tres Bolillos,	Vivero registrado	SI	PIMENTON	NO	NO	NO REGISTRA	Químico, Orgánico,	Químico, Biológico, Cultural,	Otro	acueducto	No tiene,	ANTIOQUIA	GUARNE	LA MOSQUITA	240285	PRIMER DIAGNOSTICO	4	Si	2	12	No	Propia	Propietario	Pavimentada	3	4	Uso de cojinetes,	No Aplica	Uso de bioestimulantes ,	No Aplica	1.1	6000
38	281945	LOTE PRINCIPAL	AGUACATE	HASS	HASS	01/03/2020	1.1	6	6	NO	300	Tres Bolillos,	Vivero registrado	SI	PIMENTON	NO	NO	NO REGISTRA	Químico, Orgánico,	Químico, Biológico, Cultural,	Otro	acueducto	No tiene,	ANTIOQUIA	GUARNE	LA MOSQUITA	250137	SEGUNDO DIAGNOSTICO	4	Si	2	12	No	Propia	Propietario	Pavimentada	3	4	Uso de cojinetes,	No Aplica	Uso de bioestimulantes ,	No Aplica	1.1	15000
39	269213	LOTE PRINCIPAL	AGUACATE	HASS	HASS	08/03/2017	0.8	6	6	NO	246	Cuadro,	Vivero no registrado	NO	NO APLICA	NO	NO	NO REGISTRA	Químico,	Químico, Biológico, Cultural,	Fuentes naturales	NO REGISTRA	No tiene,	ANTIOQUIA	BETULIA	LA MINA	239506	PRIMER DIAGNOSTICO	7	No	5	39	No	Propia	Propietario	Pavimentada	3	1	Cobertura herbácea,	No Aplica	No Aplica	No Aplica	0	0
39	277579	LOTE PRINCIPAL	AGUACATE	HASS	HASS	08/03/2017	0.8	6	6	NO	246	Cuadro,	Vivero no registrado	NO	NO APLICA	NO	NO	NO REGISTRA	Químico, Orgánico,	Químico, Biológico, Cultural,	Fuentes naturales	NO REGISTRA	No tiene,	ANTIOQUIA	BETULIA	LA MINA	246426	SEGUNDO DIAGNOSTICO	7	No	5	39	No	Propia	Propietario	Pavimentada	3	1	Cobertura herbácea,	No Aplica	No Aplica	No Aplica	0.8	4440
40	266535	LOTE PRINCIPAL	AGUACATE	HASS	HASS	01/03/2020	0.5	6	5	NO	140	Cuadro,	Vivero registrado	NO	NO APLICA	NO	NO	NO REGISTRA	Químico, Orgánico,	Químico, Biológico, Cultural,	Fuentes naturales	NO REGISTRA	No tiene,	ANTIOQUIA	URRAO	EL SALADITO	237167	PRIMER DIAGNOSTICO	4	Si	8	15	No	Propia	Propietario	Pavimentada	2	2	Cobertura herbácea,	Medidas de mitigación y/o compensación por uso de control fitosanitario, bioinsecticidas y/o biofungicidas,	Aporte de materia orgánica para el ciclaje natural de la nutrición, Uso de biofertilizantes , Uso de bioestimulantes ,	Toma medidas para el manejo y control de vertimiento de aguas residuales en su predio, No usa herbicidas, ni sustancias químicas que puedan contaminar los cuerpos de agua,	0	0
40	280098	LOTE PRINCIPAL	AGUACATE	HASS	HASS	01/03/2020	0.5	6	5	NO	140	Cuadro,	Vivero registrado	NO	NO APLICA	NO	NO	NO REGISTRA	Químico, Orgánico,	Químico, Biológico, Cultural,	Fuentes naturales	NO REGISTRA	No tiene,	ANTIOQUIA	URRAO	EL SALADITO	248585	SEGUNDO DIAGNOSTICO	4	Si	8	15	No	Propia	Propietario	Pavimentada	2	2	Cobertura herbácea,	Evaluación de riesgos de los controles fitosanitarios, Medidas de mitigación y/o compensación por uso de control fitosanitario, bioinsecticidas y/o biofungicidas,	Aporte de materia orgánica para el ciclaje natural de la nutrición,	Establece zonas de amortiguamiento o áreas verdes en su predio, Toma medidas para el manejo y control de vertimiento de aguas residuales en su predio, No usa herbicidas, ni sustancias químicas que puedan contaminar los cuerpos de agua,	0.5	3400
41	272479	LOTE PRINCIPAL	AGUACATE	HASS	HASS	01/02/2022	1	7	7	NO	200	Cuadro,	Vivero registrado	NO	NO APLICA	SI	NO	NO REGISTRA	Químico, Orgánico,	Químico, Biológico, Cultural,	No tiene	NO REGISTRA	Predio Exportador,	ANTIOQUIA	URRAO	GUAPANTAL	242162	PRIMER DIAGNOSTICO	3	Si	3	8	No	Propia	Propietario	Pavimentada	3	4	Cobertura herbácea,	bioinsecticidas y/o biofungicidas,	Aporte de materia orgánica para el ciclaje natural de la nutrición, Uso de biofertilizantes ,	Toma medidas para el manejo y control de vertimiento de aguas residuales en su predio, No usa herbicidas, ni sustancias químicas que puedan contaminar los cuerpos de agua,	0	0
41	280093	LOTE PRINCIPAL	AGUACATE	HASS	HASS	01/02/2022	1	7	7	NO	200	Cuadro,	Vivero registrado	NO	NO APLICA	SI	NO	NO REGISTRA	Químico, Orgánico,	Químico, Biológico, Cultural,	No tiene	NO REGISTRA	Predio Exportador,	ANTIOQUIA	URRAO	GUAPANTAL	248580	SEGUNDO DIAGNOSTICO	3	Si	3	8	No	Propia	Propietario	Pavimentada	3	4	Cobertura herbácea,	Medidas de mitigación y/o compensación por uso de control fitosanitario, bioinsecticidas y/o biofungicidas,	Aporte de materia orgánica para el ciclaje natural de la nutrición, Uso de biofertilizantes ,	No usa herbicidas, ni sustancias químicas que puedan contaminar los cuerpos de agua,	0.5	500
42	266630	LOTE PRINCIPAL	AGUACATE	HASS	HASS	01/08/2019	0.8	7	7	NO	150	Cuadro,	Vivero registrado	NO	NO APLICA	SI	NO	NO REGISTRA	Químico, Orgánico,	Químico, Biológico, Cultural,	Fuentes naturales	NO REGISTRA	Predio Exportador,	ANTIOQUIA	URRAO	LA VENTA	237248	PRIMER DIAGNOSTICO	5	No	10	6	No	Propia	Propietario	No Pavimentada	0	0	Cobertura herbácea,	Evaluación de riesgos de los controles fitosanitarios, Medidas de mitigación y/o compensación por uso de control fitosanitario, bioinsecticidas y/o biofungicidas,	Aporte de materia orgánica para el ciclaje natural de la nutrición, Uso de biofertilizantes , Uso de bioestimulantes ,	Toma medidas para el manejo y control de vertimiento de aguas residuales en su predio, No usa herbicidas, ni sustancias químicas que puedan contaminar los cuerpos de agua,	0.5	400
42	274163	LOTE PRINCIPAL	AGUACATE	HASS	HASS	01/08/2019	0.8	7	7	NO	150	Cuadro,	Vivero registrado	NO	NO APLICA	SI	NO	NO REGISTRA	Químico, Orgánico,	Químico, Biológico, Cultural,	Fuentes naturales	NO REGISTRA	Predio Exportador,	ANTIOQUIA	URRAO	LA VENTA	243587	SEGUNDO DIAGNOSTICO	5	No	10	6	No	Propia	Propietario	No Pavimentada	0	0	Cobertura herbácea,	Evaluación de riesgos de los controles fitosanitarios, Medidas de mitigación y/o compensación por uso de control fitosanitario, Presencia y conservación de nichos ecológicos, bioinsecticidas y/o biofungicidas,	Aporte de materia orgánica para el ciclaje natural de la nutrición, Uso de biofertilizantes , Uso de bioestimulantes ,	Toma medidas para el manejo y control de vertimiento de aguas residuales en su predio, No usa herbicidas, ni sustancias químicas que puedan contaminar los cuerpos de agua,	0.8	1800
43	266619	LOTE PRINCIPAL	AGUACATE	HASS	HASS	01/01/2019	1.2	5	7	NO	350	Cuadro,	Vivero registrado	NO	NO APLICA	NO	NO	NO REGISTRA	Químico, Orgánico,	Químico, Biológico, Cultural,	Fuentes naturales	NO REGISTRA	No tiene,	ANTIOQUIA	URRAO	LA HONDA	237241	PRIMER DIAGNOSTICO	6	Si	2	5	No	Propia	Propietario	Pavimentada	5	3	Cobertura herbácea,	Medidas de mitigación y/o compensación por uso de control fitosanitario, bioinsecticidas y/o biofungicidas,	Aporte de materia orgánica para el ciclaje natural de la nutrición, Uso de biofertilizantes ,	Toma medidas para el manejo y control de vertimiento de aguas residuales en su predio,	1.2	7000
43	280097	LOTE PRINCIPAL	AGUACATE	HASS	HASS	01/01/2019	1.2	5	7	NO	350	Cuadro,	Vivero registrado	NO	NO APLICA	NO	NO	NO REGISTRA	Químico, Orgánico,	Químico, Biológico, Cultural,	Fuentes naturales	NO REGISTRA	No tiene,	ANTIOQUIA	URRAO	LA HONDA	248584	SEGUNDO DIAGNOSTICO	6	Si	2	5	No	Propia	Propietario	Pavimentada	5	3	Cobertura herbácea,	bioinsecticidas y/o biofungicidas,	Aporte de materia orgánica para el ciclaje natural de la nutrición,	No usa herbicidas, ni sustancias químicas que puedan contaminar los cuerpos de agua,	1	5000
44	268534	LOTE PRINCIPAL	AGUACATE	HASS	HASS	10/05/2019	1.33	6	6	NO	368	Cuadro,	Vivero registrado	NO	NO APLICA	NO	NO	NO REGISTRA	Químico,	Químico,	Fuentes naturales	NO REGISTRA	No tiene,	ANTIOQUIA	BETULIA	QUEBRADA ARRIBA	238920	PRIMER DIAGNOSTICO	5	Si	2	34	No	Propia	Propietario	Pavimentada	2	2	No Aplica	No Aplica	No Aplica	No Aplica	0	0
44	279887	LOTE PRINCIPAL	AGUACATE	HASS	HASS	10/05/2019	1.33	6	6	NO	368	Cuadro,	Vivero no registrado	NO	NO APLICA	SI	NO	NO REGISTRA	Químico, Orgánico,	Químico, Biológico, Cultural,	Fuentes naturales	NO REGISTRA	No tiene,	ANTIOQUIA	BETULIA	QUEBRADA ARRIBA	248394	SEGUNDO DIAGNOSTICO	5	Si	2	34	No	Propia	Propietario	Pavimentada	2	2	Cobertura herbácea,	bioinsecticidas y/o biofungicidas,	Uso de biofertilizantes ,	No Aplica	1.33	5500
45	265580	LOTE PRINCIPAL	AGUACATE	HASS	HASS	01/03/2017	0.5	5	5	NO	150	Cuadro,	Vivero registrado	NO	NO APLICA	SI	NO	NO REGISTRA	Químico, Orgánico,	Químico, Biológico, Cultural,	Fuentes naturales	NO REGISTRA	Predio Exportador,	ANTIOQUIA	URRAO	GUAPANTAL	236347	PRIMER DIAGNOSTICO	7	Si	2.5	6	No	Propia	Propietario	Pavimentada	7	4	Cobertura herbácea,	bioinsecticidas y/o biofungicidas,	Aporte de materia orgánica para el ciclaje natural de la nutrición, Uso de biofertilizantes ,	Toma medidas para el manejo y control de vertimiento de aguas residuales en su predio, No usa herbicidas, ni sustancias químicas que puedan contaminar los cuerpos de agua,	0	0
45	280094	LOTE PRINCIPAL	AGUACATE	HASS	HASS	01/03/2017	0.5	5	5	NO	150	Cuadro,	Vivero registrado	NO	NO APLICA	SI	NO	NO REGISTRA	Químico, Orgánico,	Químico, Biológico, Cultural,	Fuentes naturales	NO REGISTRA	Predio Exportador,	ANTIOQUIA	URRAO	GUAPANTAL	248581	SEGUNDO DIAGNOSTICO	7	Si	2.5	6	No	Propia	Propietario	Pavimentada	7	4	Cobertura herbácea,	bioinsecticidas y/o biofungicidas,	Aporte de materia orgánica para el ciclaje natural de la nutrición, Uso de biofertilizantes ,	Toma medidas para el manejo y control de vertimiento de aguas residuales en su predio, No usa herbicidas, ni sustancias químicas que puedan contaminar los cuerpos de agua,	0.5	7200
46	268531	LOTE PRINCIPAL	AGUACATE	HASS	HASS	15/03/2019	0.74	6	6	NO	204	Cuadro,	Vivero registrado	NO	NO APLICA	NO	NO	NO REGISTRA	Químico,	Químico, Biológico, Cultural,	Fuentes naturales	NO REGISTRA	No tiene,	ANTIOQUIA	BETULIA	QUEBRADA ARRIBA	238917	PRIMER DIAGNOSTICO	5	Si	2.5	34	No	Propia	Propietario	Pavimentada	3	2	Cobertura herbácea,	No Aplica	No Aplica	No Aplica	0	0
46	279806	LOTE PRINCIPAL	AGUACATE	HASS	HASS	15/03/2019	0.74	6	6	NO	204	Cuadro,	Vivero no registrado	NO	NO APLICA	SI	NO	NO REGISTRA	Químico,	Químico, Biológico, Cultural,	Fuentes naturales	NO REGISTRA	No tiene,	ANTIOQUIA	BETULIA	QUEBRADA ARRIBA	248322	SEGUNDO DIAGNOSTICO	5	Si	2.5	34	No	Propia	Propietario	Pavimentada	3	2	Cobertura herbácea,	No Aplica	No Aplica	No Aplica	0.74	4200
47	266603	LOTE PRINCIPAL	AGUACATE	HASS	HASS	01/11/2018	0.8	7	7	NO	120	Cuadro,	Vivero registrado	NO	NO APLICA	SI	NO	NO REGISTRA	Químico, Orgánico,	Químico, Biológico, Cultural,	Fuentes naturales	NO REGISTRA	Predio Exportador,	ANTIOQUIA	URRAO	SAN VIDAL	237226	PRIMER DIAGNOSTICO	6	Si	60	12	No	Propia	Propietario	Pavimentada	3	2	Cobertura herbácea,	Presencia y conservación de nichos ecológicos, bioinsecticidas y/o biofungicidas,	Aporte de materia orgánica para el ciclaje natural de la nutrición, Uso de biofertilizantes , Uso de bioestimulantes ,	Establece zonas de amortiguamiento o áreas verdes en su predio, Toma medidas para el manejo y control de vertimiento de aguas residuales en su predio, No usa herbicidas, ni sustancias químicas que puedan contaminar los cuerpos de agua,	0.8	1000
47	266604	LOTE SECUNDARIO	AGUACATE	HASS	HASS	06/06/2019	1	6	4	NO	450	Cuadro,	Vivero registrado	NO	NO APLICA	SI	NO	NO REGISTRA	Químico, Orgánico,	Químico, Biológico, Cultural,	Fuentes naturales	NO REGISTRA	Predio Exportador,	ANTIOQUIA	URRAO	SAN VIDAL	237226	PRIMER DIAGNOSTICO	5	Si	60	12	No	Propia	Propietario	Pavimentada	3	2	Cobertura herbácea,	Presencia y conservación de nichos ecológicos, bioinsecticidas y/o biofungicidas,	Aporte de materia orgánica para el ciclaje natural de la nutrición, Uso de biofertilizantes , Uso de bioestimulantes ,	Establece zonas de amortiguamiento o áreas verdes en su predio, Toma medidas para el manejo y control de vertimiento de aguas residuales en su predio, No usa herbicidas, ni sustancias químicas que puedan contaminar los cuerpos de agua,	0.5	1200
47	280074	LOTE PRINCIPAL	AGUACATE	HASS	HASS	01/11/2018	0.8	7	7	NO	120	Cuadro,	Vivero registrado	NO	NO APLICA	SI	NO	NO REGISTRA	Químico, Orgánico,	Químico, Biológico, Cultural,	Fuentes naturales	NO REGISTRA	Predio Exportador,	ANTIOQUIA	URRAO	SAN VIDAL	248564	SEGUNDO DIAGNOSTICO	6	Si	60	12	No	Propia	Propietario	Pavimentada	3	2	Cobertura herbácea,	Evaluación de riesgos de los controles fitosanitarios, Medidas de mitigación y/o compensación por uso de control fitosanitario, bioinsecticidas y/o biofungicidas,	Aporte de materia orgánica para el ciclaje natural de la nutrición, Uso de biofertilizantes ,	Toma medidas para el manejo y control de vertimiento de aguas residuales en su predio, No usa herbicidas, ni sustancias químicas que puedan contaminar los cuerpos de agua,	0.8	4100
47	280075	LOTE SECUNDARIO	AGUACATE	HASS	HASS	06/06/2019	1	6	4	NO	450	Cuadro,	Vivero registrado	NO	NO APLICA	SI	NO	NO REGISTRA	Químico, Orgánico,	Químico, Biológico, Cultural,	Fuentes naturales	NO REGISTRA	Predio Exportador,	ANTIOQUIA	URRAO	SAN VIDAL	248564	SEGUNDO DIAGNOSTICO	5	Si	60	12	No	Propia	Propietario	Pavimentada	3	2	Cobertura herbácea,	Evaluación de riesgos de los controles fitosanitarios, Medidas de mitigación y/o compensación por uso de control fitosanitario, bioinsecticidas y/o biofungicidas,	Aporte de materia orgánica para el ciclaje natural de la nutrición, Uso de biofertilizantes ,	Toma medidas para el manejo y control de vertimiento de aguas residuales en su predio, No usa herbicidas, ni sustancias químicas que puedan contaminar los cuerpos de agua,	0.5	1000
48	270045	LOTE PRINCIPAL	AGUACATE	HASS	HASS	01/07/2020	2.9	6	6	NO	800	Cuadro,	Vivero registrado	NO	NO APLICA	NO	NO	NO REGISTRA	Químico, Orgánico,	Químico, Biológico, Cultural,	Fuentes naturales	NO REGISTRA	No tiene,	ANTIOQUIA	URRAO	QUEBRADONA ARRIBA	240167	PRIMER DIAGNOSTICO	4	No	40	20	No	Propia	Propietario	Pavimentada	0	2	Cobertura herbácea,	bioinsecticidas y/o biofungicidas,	Aporte de materia orgánica para el ciclaje natural de la nutrición, Uso de biofertilizantes ,	No usa herbicidas, ni sustancias químicas que puedan contaminar los cuerpos de agua,	2.9	5500
48	274152	LOTE PRINCIPAL	AGUACATE	HASS	HASS	01/07/2020	2.9	6	6	NO	800	Cuadro,	Vivero registrado	NO	NO APLICA	SI	NO	NO REGISTRA	Químico, Orgánico,	Químico, Biológico, Cultural,	Fuentes naturales	NO REGISTRA	No tiene,	ANTIOQUIA	URRAO	QUEBRADONA ARRIBA	243580	SEGUNDO DIAGNOSTICO	4	No	40	20	No	Propia	Propietario	Pavimentada	0	2	Cobertura herbácea,	bioinsecticidas y/o biofungicidas,	Aporte de materia orgánica para el ciclaje natural de la nutrición, Uso de biofertilizantes ,	Establece zonas de amortiguamiento o áreas verdes en su predio, No usa herbicidas, ni sustancias químicas que puedan contaminar los cuerpos de agua,	2.9	9200
49	267815	LOTE PRINCIPAL	AGUACATE	HASS	HASS	05/10/2016	1	6	6	NO	275	Cuadro,	Vivero registrado	NO	NO APLICA	SI	NO	NO REGISTRA	Químico, Orgánico,	Químico, Biológico, Cultural,	Fuentes naturales	NO REGISTRA	No tiene,	ANTIOQUIA	CAICEDO	ANOCOZCA	238310	PRIMER DIAGNOSTICO	8	No	2.5	16	No	Propia	Propietario	Pavimentada	0	3	Uso de cojinetes,	bioinsecticidas y/o biofungicidas,	Uso de biofertilizantes ,	No usa herbicidas, ni sustancias químicas que puedan contaminar los cuerpos de agua,	0	0
49	274373	LOTE PRINCIPAL	AGUACATE	HASS	HASS	05/10/2016	1	6	6	NO	275	Cuadro,	Vivero registrado	NO	NO APLICA	SI	NO	NO REGISTRA	Químico, Orgánico,	Químico, Biológico, Cultural,	Fuentes naturales	NO REGISTRA	No tiene,	ANTIOQUIA	CAICEDO	ANOCOZCA	243767	SEGUNDO DIAGNOSTICO	8	No	2.5	16	No	Propia	Propietario	Pavimentada	0	3	Uso de cojinetes,	bioinsecticidas y/o biofungicidas,	Uso de biofertilizantes ,	No usa herbicidas, ni sustancias químicas que puedan contaminar los cuerpos de agua,	1	2318
50	268486	LOTE PRINCIPAL	AGUACATE	HASS	HASS	01/02/2018	2.6	7	7	NO	700	Cuadro,	Vivero registrado	NO	NO APLICA	SI	NO	NO REGISTRA	Químico, Orgánico,	Químico, Biológico, Cultural,	Fuentes naturales	NO REGISTRA	Predio Exportador, Global GAP,	ANTIOQUIA	JERICO	PALO SANTO	238872	PRIMER DIAGNOSTICO	7	Si	3	2	No	Propia	Propietario	Pavimentada	2	3	Cobertura herbácea,	Presencia y conservación de nichos ecológicos,	Aporte de materia orgánica para el ciclaje natural de la nutrición,	Toma medidas para el manejo y control de vertimiento de aguas residuales en su predio,	0	0
50	280602	LOTE PRINCIPAL	AGUACATE	HASS	HASS	01/02/2018	2.6	7	7	NO	700	Cuadro,	Vivero registrado	NO	NO APLICA	SI	NO	NO REGISTRA	Químico, Orgánico,	Químico, Biológico, Cultural,	Fuentes naturales	NO REGISTRA	Predio Exportador, Global GAP,	ANTIOQUIA	JERICO	PALO SANTO	249033	SEGUNDO DIAGNOSTICO	7	Si	3	2	No	Propia	Propietario	Pavimentada	2	3	Cobertura herbácea,	Presencia y conservación de nichos ecológicos,	Aporte de materia orgánica para el ciclaje natural de la nutrición,	No usa herbicidas, ni sustancias químicas que puedan contaminar los cuerpos de agua,	2.6	12800
51	267779	LOTE PRINCIPAL	AGUACATE	HASS	HASS	05/06/2020	0.5	7	7	NO	100	Surcos,	Vivero registrado	NO	NO APLICA	SI	NO	NO REGISTRA	Químico, Orgánico,	Químico, Biológico, Cultural,	Otro	ACUEDUCTO	BPA, Predio Exportador,	ANTIOQUIA	SAN VICENTE	SAN NICOLAS	238284	PRIMER DIAGNOSTICO	4	No	1	10	No	Propia	Propietario	Pavimentada	8	11	Cobertura herbácea, Ciclo de vida de la cobertura vegetal hasta floración, Uso de cojinetes,	Evaluación de riesgos de los controles fitosanitarios, Medidas de mitigación y/o compensación por uso de control fitosanitario, Presencia y conservación de nichos ecológicos,	Aporte de materia orgánica para el ciclaje natural de la nutrición, Uso de biofertilizantes , Uso de bioestimulantes ,	Establece zonas de amortiguamiento o áreas verdes en su predio, Toma medidas para el manejo y control de vertimiento de aguas residuales en su predio, No usa herbicidas, ni sustancias químicas que puedan contaminar los cuerpos de agua,	0	0
51	278370	LOTE PRINCIPAL	AGUACATE	HASS	HASS	05/06/2020	0.5	7	7	NO	100	Surcos,	Vivero registrado	NO	NO APLICA	SI	NO	NO REGISTRA	Químico, Orgánico,	Químico, Biológico, Cultural,	Otro	ACUEDUCTO	BPA, Predio Exportador, Global GAP, Rainforest,	ANTIOQUIA	SAN VICENTE	SAN NICOLAS	247094	SEGUNDO DIAGNOSTICO	4	No	1	10	No	Propia	Propietario	Pavimentada	8	11	Ciclo de vida de la cobertura vegetal hasta floración,	Evaluación de riesgos de los controles fitosanitarios, Medidas de mitigación y/o compensación por uso de control fitosanitario, Presencia y conservación de nichos ecológicos,	Aporte de materia orgánica para el ciclaje natural de la nutrición, Uso de biofertilizantes ,	Toma medidas para el manejo y control de vertimiento de aguas residuales en su predio,	0.5	1000
52	270987	LOTE PRINCIPAL	AGUACATE	HASS	HASS	13/05/2024	1	6	6	SI	300	Surcos,	Vivero registrado	NO	NO APLICA	SI	NO	NO REGISTRA	Químico, Orgánico,	Químico, Biológico, Cultural,	Fuentes naturales	NO REGISTRA	No tiene,	ANTIOQUIA	SAN VICENTE	OVEJAS	240974	PRIMER DIAGNOSTICO	0	Si	2	20	No	Propia	Propietario	Pavimentada	2	3	Cobertura herbácea, Ciclo de vida de la cobertura vegetal hasta floración, Uso de cojinetes,	Evaluación de riesgos de los controles fitosanitarios, Presencia y conservación de nichos ecológicos, bioinsecticidas y/o biofungicidas,	Aporte de materia orgánica para el ciclaje natural de la nutrición, Uso de biofertilizantes , Uso de bioestimulantes ,	Establece zonas de amortiguamiento o áreas verdes en su predio, Toma medidas para el manejo y control de vertimiento de aguas residuales en su predio,	0	0
52	278368	LOTE PRINCIPAL	AGUACATE	HASS	HASS	01/05/2019	1	6	6	NO	300	Surcos,	Vivero registrado	NO	NO APLICA	SI	NO	NO REGISTRA	Químico, Orgánico,	Químico, Biológico, Cultural,	Fuentes naturales	NO REGISTRA	Predio Exportador,	ANTIOQUIA	SAN VICENTE	OVEJAS	247092	SEGUNDO DIAGNOSTICO	5	Si	2	20	No	Propia	Propietario	Pavimentada	2	3	Cobertura herbácea, Uso de cojinetes,	Presencia y conservación de nichos ecológicos, bioinsecticidas y/o biofungicidas,	Uso de biofertilizantes , Uso de bioestimulantes ,	Toma medidas para el manejo y control de vertimiento de aguas residuales en su predio,	1	5200
53	270586	LOTE PRINCIPAL	AGUACATE	HASS	HASS	01/08/2016	2.2	8	8	NO	320	Sin identificar,	Vivero registrado	SI	AGUACATE	NO	NO	NO REGISTRA	Químico, Orgánico,	Químico, Biológico, Cultural,	Fuentes naturales	NO REGISTRA	Predio Exportador,	ANTIOQUIA	SONSON	LLANADAS ABAJO	240604	PRIMER DIAGNOSTICO	8	No	5.5	11	No	Contratada	Propietario	No Pavimentada	0	0	Uso de cojinetes,	Presencia y conservación de nichos ecológicos,	Uso de bioestimulantes ,	No Aplica	2.2	6000
53	280658	LOTE PRINCIPAL	AGUACATE	HASS	HASS	01/08/2016	2.2	8	8	NO	320	Sin identificar,	Vivero registrado	SI	AGUACATE	NO	NO	NO REGISTRA	Químico, Orgánico,	Químico, Biológico, Cultural,	Fuentes naturales	NO REGISTRA	Predio Exportador,	ANTIOQUIA	SONSON	LLANADAS ABAJO	249082	SEGUNDO DIAGNOSTICO	8	No	5.5	11	No	Contratada	Propietario	No Pavimentada	0	0	Uso de cojinetes,	Presencia y conservación de nichos ecológicos,	Uso de bioestimulantes ,	No Aplica	2.2	6000
54	266228	LOTE PRINCIPAL	AGUACATE	HASS	HASS	01/02/2018	0.7	6	6	NO	200	Surcos,	Vivero registrado	NO	NO APLICA	SI	NO	NO REGISTRA	Químico, Orgánico,	Químico, Biológico, Cultural,	Otro	ACUEDUCTO	Predio Exportador,	ANTIOQUIA	RIONEGRO	LA RANCHERIA	236896	PRIMER DIAGNOSTICO	7	No	1	15	No	Propia	Propietario	Pavimentada	3	10	Cobertura herbácea, Ciclo de vida de la cobertura vegetal hasta floración, Uso de cojinetes,	bioinsecticidas y/o biofungicidas,	Aporte de materia orgánica para el ciclaje natural de la nutrición,	Establece zonas de amortiguamiento o áreas verdes en su predio,	0.3	1500
54	276602	LOTE PRINCIPAL	AGUACATE	HASS	HASS	01/02/2018	0.7	6	6	NO	200	Surcos,	Vivero registrado	NO	NO APLICA	SI	NO	NO REGISTRA	Químico, Orgánico,	Químico, Biológico, Cultural,	Otro	ACUEDUCTO	Predio Exportador,	ANTIOQUIA	RIONEGRO	LA RANCHERIA	245618	SEGUNDO DIAGNOSTICO	7	No	1	15	No	Propia	Propietario	Pavimentada	3	10	Ciclo de vida de la cobertura vegetal hasta floración, Uso de cojinetes,	Presencia y conservación de nichos ecológicos, bioinsecticidas y/o biofungicidas,	Uso de biofertilizantes , Uso de bioestimulantes ,	Toma medidas para el manejo y control de vertimiento de aguas residuales en su predio,	0.7	4000
55	271214	LOTE PRINCIPAL	AGUACATE	HASS	HASS	03/05/2016	2	6	6	NO	500	Tres Bolillos,	Vivero registrado	NO	NO APLICA	SI	NO	NO REGISTRA	Químico, Orgánico,	Químico, Biológico, Cultural,	Fuentes naturales	NO REGISTRA	BPA, Predio Exportador,	ANTIOQUIA	ABEJORRAL	LA CIRCITA	240301	PRIMER DIAGNOSTICO	8	Si	7	10.4	No	Propia	Propietario	Pavimentada	2	3	Uso de cojinetes,	Evaluación de riesgos de los controles fitosanitarios,	Uso de bioestimulantes ,	Establece zonas de amortiguamiento o áreas verdes en su predio,	2	8000
55	280734	LOTE PRINCIPAL	AGUACATE	HASS	HASS	03/05/2016	2	6	6	NO	500	Tres Bolillos,	Vivero registrado	NO	NO APLICA	SI	NO	NO REGISTRA	Químico, Orgánico,	Químico, Biológico, Cultural,	Fuentes naturales	NO REGISTRA	BPA, Predio Exportador,	ANTIOQUIA	ABEJORRAL	LA CIRCITA	249142	SEGUNDO DIAGNOSTICO	8	Si	7	10.4	No	Propia	Propietario	Pavimentada	2	3	Uso de cojinetes,	Evaluación de riesgos de los controles fitosanitarios,	Uso de bioestimulantes ,	Establece zonas de amortiguamiento o áreas verdes en su predio,	2	8000
56	268511	LOTE PRINCIPAL	AGUACATE	HASS	HASS	01/06/2018	0.67	6	7	NO	161	Cuadro,	Vivero no registrado	NO	NO APLICA	SI	NO	NO REGISTRA	Químico,	Químico, Cultural,	Fuentes naturales	NO REGISTRA	No tiene,	ANTIOQUIA	BETULIA	LA MINA	238895	PRIMER DIAGNOSTICO	6	No	1	32	No	Propia	Arrendatario	No Pavimentada	0	0	Cobertura herbácea,	No Aplica	No Aplica	No Aplica	0	0
56	278021	LOTE PRINCIPAL	AGUACATE	HASS	HASS	01/06/2018	0.67	6	7	NO	161	Cuadro,	Vivero no registrado	NO	NO APLICA	SI	NO	NO REGISTRA	Químico, Orgánico,	Químico, Biológico, Cultural,	Fuentes naturales	NO REGISTRA	No tiene,	ANTIOQUIA	BETULIA	LA MINA	246787	SEGUNDO DIAGNOSTICO	6	No	1	32	No	Propia	Arrendatario	No Pavimentada	0	0	Cobertura herbácea,	No Aplica	No Aplica	No Aplica	0.67	2500
57	270049	LOTE PRINCIPAL	AGUACATE	HASS	HASS	20/02/2018	0.6	4	5	NO	340	Tres Bolillos,	Vivero registrado	NO	NO APLICA	NO	NO	NO REGISTRA	Químico, Orgánico,	Químico, Biológico, Cultural,	Fuentes naturales	NO REGISTRA	Predio Exportador,	ANTIOQUIA	RIONEGRO	SANTA BARBARA	240170	PRIMER DIAGNOSTICO	7	Si	0.66	4.6	No	Propia	Propietario	Pavimentada	3	3	Cobertura herbácea, Ciclo de vida de la cobertura vegetal hasta floración, Uso de cojinetes,	bioinsecticidas y/o biofungicidas,	Uso de bioestimulantes ,	Toma medidas para el manejo y control de vertimiento de aguas residuales en su predio,	0.6	1500
57	281946	LOTE PRINCIPAL	AGUACATE	HASS	HASS	20/02/2018	0.6	4	5	NO	340	Tres Bolillos,	Vivero registrado	NO	NO APLICA	SI	NO	NO REGISTRA	Químico, Orgánico,	Químico, Biológico, Cultural,	Fuentes naturales	NO REGISTRA	Predio Exportador,	ANTIOQUIA	RIONEGRO	SANTA BARBARA	250138	SEGUNDO DIAGNOSTICO	7	Si	0.66	4.6	No	Propia	Propietario	Pavimentada	3	3	Cobertura herbácea, Ciclo de vida de la cobertura vegetal hasta floración, Uso de cojinetes,	bioinsecticidas y/o biofungicidas,	Uso de biofertilizantes ,	Toma medidas para el manejo y control de vertimiento de aguas residuales en su predio,	0.6	1500
58	270146	LOTE PRINCIPAL	AGUACATE	HASS	HASS	01/03/2018	4.5	6	6	NO	1160	Tres Bolillos,	Vivero registrado	NO	NO APLICA	SI	NO	NO REGISTRA	Químico, Orgánico,	Químico, Biológico,	Fuentes naturales	NO REGISTRA	Predio Exportador,	ANTIOQUIA	SONSON	YARUMAL - ESCUELA	240254	PRIMER DIAGNOSTICO	6	No	7	5.4	No	Contratada	Propietario	Pavimentada	1	2	Cobertura herbácea,	Presencia y conservación de nichos ecológicos, bioinsecticidas y/o biofungicidas,	Uso de biofertilizantes , Uso de bioestimulantes ,	Toma medidas para el manejo y control de vertimiento de aguas residuales en su predio,	0	0
58	280702	LOTE PRINCIPAL	AGUACATE	HASS	HASS	01/03/2018	4.5	6	6	NO	1160	Tres Bolillos,	Vivero registrado	NO	NO APLICA	SI	NO	NO REGISTRA	Químico, Orgánico,	Químico, Biológico,	Fuentes naturales	NO REGISTRA	Predio Exportador,	ANTIOQUIA	SONSON	YARUMAL - ESCUELA	249114	SEGUNDO DIAGNOSTICO	6	No	7	5.4	No	Contratada	Propietario	Pavimentada	1	2	Cobertura herbácea,	Presencia y conservación de nichos ecológicos, bioinsecticidas y/o biofungicidas,	Uso de biofertilizantes ,	Toma medidas para el manejo y control de vertimiento de aguas residuales en su predio,	0	0
59	268528	LOTE PRINCIPAL	AGUACATE	HASS	HASS	15/02/2016	0.9	6	6	NO	250	Cuadro,	Vivero no registrado	NO	NO APLICA	SI	NO	NO REGISTRA	Químico, Orgánico,	Químico,	Fuentes naturales	NO REGISTRA	No tiene,	ANTIOQUIA	LIBORINA	LOS SAUCES	238913	PRIMER DIAGNOSTICO	9	Si	1	13	No	Propia	Propietario	Pavimentada	4	3	No Aplica	No Aplica	No Aplica	No Aplica	0	0
59	279818	LOTE PRINCIPAL	AGUACATE	HASS	HASS	15/02/2016	0.9	6	6	NO	250	Cuadro,	Vivero no registrado	NO	NO APLICA	SI	NO	NO REGISTRA	Químico, Orgánico,	Químico, Biológico, Cultural,	Fuentes naturales	NO REGISTRA	No tiene,	ANTIOQUIA	LIBORINA	LOS SAUCES	248331	SEGUNDO DIAGNOSTICO	9	Si	1	13	No	Propia	Propietario	Pavimentada	4	3	Cobertura herbácea,	No Aplica	No Aplica	No Aplica	0.9	2000
60	266728	LOTE PRINCIPAL	AGUACATE	COLLINRED	NO HASS	19/03/2024	0.5	7	7	NO	100	Cuadro,	Vivero registrado	NO	NO APLICA	NO	NO	NO REGISTRA	Químico, Orgánico,	Químico, Biológico, Cultural,	Fuentes naturales	NO REGISTRA	No tiene,	ANTIOQUIA	JARDIN	LA FLORESTA	237341	PRIMER DIAGNOSTICO	0	No	7	20	No	Contratada	Propietario	Pavimentada	4	2	Cobertura herbácea,	Medidas de mitigación y/o compensación por uso de control fitosanitario, bioinsecticidas y/o biofungicidas,	Aporte de materia orgánica para el ciclaje natural de la nutrición, Uso de biofertilizantes , Uso de bioestimulantes ,	Establece zonas de amortiguamiento o áreas verdes en su predio, Toma medidas para el manejo y control de vertimiento de aguas residuales en su predio, No usa herbicidas, ni sustancias químicas que puedan contaminar los cuerpos de agua,	0.5	4000
60	280121	LOTE PRINCIPAL	AGUACATE	COLLINRED	NO HASS	01/01/2017	0.5	7	7	NO	100	Cuadro,	Vivero registrado	NO	NO APLICA	NO	NO	NO REGISTRA	Químico, Orgánico,	Químico, Biológico, Cultural,	Fuentes naturales	NO REGISTRA	No tiene,	ANTIOQUIA	JARDIN	LA FLORESTA	248609	SEGUNDO DIAGNOSTICO	8	No	7	20	No	Contratada	Propietario	Pavimentada	4	2	Cobertura herbácea,	Evaluación de riesgos de los controles fitosanitarios, Medidas de mitigación y/o compensación por uso de control fitosanitario, bioinsecticidas y/o biofungicidas,	Aporte de materia orgánica para el ciclaje natural de la nutrición, Uso de biofertilizantes ,	Toma medidas para el manejo y control de vertimiento de aguas residuales en su predio, No usa herbicidas, ni sustancias químicas que puedan contaminar los cuerpos de agua,	0.5	4500
61	270119	LOTE PRINCIPAL	AGUACATE	HASS	HASS	01/05/2018	1.3	6	6	NO	550	Tres Bolillos,	Vivero registrado	NO	NO APLICA	SI	NO	NO REGISTRA	Químico, Orgánico,	Químico, Biológico, Cultural,	Fuentes naturales	NO REGISTRA	Predio Exportador,	ANTIOQUIA	SONSON	ROBLALITO	240228	PRIMER DIAGNOSTICO	6	Si	8	1	No	Propia	Propietario	Pavimentada	4	5	Uso de cojinetes,	Presencia y conservación de nichos ecológicos,	Uso de bioestimulantes ,	No Aplica	1.3	8000
61	280698	LOTE PRINCIPAL	AGUACATE	HASS	HASS	01/05/2018	1.3	6	6	NO	550	Tres Bolillos,	Vivero registrado	NO	NO APLICA	SI	NO	NO REGISTRA	Químico, Orgánico,	Químico, Biológico, Cultural,	Fuentes naturales	NO REGISTRA	Predio Exportador,	ANTIOQUIA	SONSON	ROBLALITO	249110	SEGUNDO DIAGNOSTICO	6	Si	8	1	No	Propia	Propietario	Pavimentada	4	5	Uso de cojinetes,	Presencia y conservación de nichos ecológicos,	Uso de biofertilizantes ,	No Aplica	1.3	8000
62	267562	LOTE PRINCIPAL	AGUACATE	HASS	HASS	01/08/2020	0.5	6	6	NO	180	Tres Bolillos,	Vivero registrado	NO	NO APLICA	NO	NO	NO REGISTRA	Químico, Orgánico,	Químico, Biológico, Cultural,	Otro	acueducto	Predio Exportador,	ANTIOQUIA	MARINILLA	LA PEÑA	238091	PRIMER DIAGNOSTICO	4	No	4.5	12.3	No	Contratada	Propietario	Pavimentada	2	3	Uso de cojinetes,	bioinsecticidas y/o biofungicidas,	Uso de bioestimulantes ,	No Aplica	0.6	200
62	280297	LOTE PRINCIPAL	AGUACATE	HASS	HASS	01/08/2020	0.5	6	6	NO	180	Tres Bolillos,	Vivero registrado	NO	NO APLICA	NO	NO	NO REGISTRA	Químico, Orgánico,	Químico, Biológico, Cultural,	Otro	acueducto	No tiene,	ANTIOQUIA	MARINILLA	LA PEÑA	248765	SEGUNDO DIAGNOSTICO	4	No	4.5	12.3	No	Contratada	Propietario	Pavimentada	2	3	Uso de cojinetes,	bioinsecticidas y/o biofungicidas,	Uso de bioestimulantes ,	No Aplica	0.5	200
63	271023	LOTE PRINCIPAL	AGUACATE	HASS	HASS	13/01/2017	0.3	6	6	NO	3060	Surcos,	Vivero registrado	NO	NO APLICA	SI	NO	NO REGISTRA	Químico, Orgánico,	Químico, Biológico, Cultural,	Otro	ACUEDUCTO	No tiene,	ANTIOQUIA	SAN VICENTE	LA PORQUERA	241005	PRIMER DIAGNOSTICO	8	No	0.3	5	No	Propia	Propietario	No Pavimentada	0	0	Ciclo de vida de la cobertura vegetal hasta floración,	Presencia y conservación de nichos ecológicos,	Aporte de materia orgánica para el ciclaje natural de la nutrición,	Establece zonas de amortiguamiento o áreas verdes en su predio,	0	0
63	278388	LOTE PRINCIPAL	AGUACATE	HASS	HASS	13/01/2017	0.3	6	6	NO	3060	Surcos,	Vivero registrado	NO	NO APLICA	SI	NO	NO REGISTRA	Químico, Orgánico,	Químico, Biológico, Cultural,	Otro	ACUEDUCTO	Predio Exportador, Global GAP,	ANTIOQUIA	SAN VICENTE	LA PORQUERA	247110	SEGUNDO DIAGNOSTICO	8	No	0.3	5	No	Propia	Propietario	No Pavimentada	0	0	Cobertura herbácea, Ciclo de vida de la cobertura vegetal hasta floración,	Evaluación de riesgos de los controles fitosanitarios, Presencia y conservación de nichos ecológicos,	Aporte de materia orgánica para el ciclaje natural de la nutrición, Uso de biofertilizantes ,	Establece zonas de amortiguamiento o áreas verdes en su predio, Toma medidas para el manejo y control de vertimiento de aguas residuales en su predio,	0.3	5000
64	266366	LOTE PRINCIPAL	AGUACATE	HASS	HASS	01/03/2019	0.25	7	6	NO	60	Surcos,	Vivero registrado	NO	NO APLICA	SI	NO	NO REGISTRA	Químico, Orgánico,	Químico, Biológico, Cultural,	Otro	ACUEDUCTO	Predio Exportador,	ANTIOQUIA	GUARNE	LA CLARA	237013	PRIMER DIAGNOSTICO	5	Si	0.5	10	No	Propia	Propietario	Pavimentada	3	4	Ciclo de vida de la cobertura vegetal hasta floración, Uso de cojinetes,	Presencia y conservación de nichos ecológicos,	Aporte de materia orgánica para el ciclaje natural de la nutrición, Uso de biofertilizantes , Uso de bioestimulantes ,	Establece zonas de amortiguamiento o áreas verdes en su predio, Toma medidas para el manejo y control de vertimiento de aguas residuales en su predio, No usa herbicidas, ni sustancias químicas que puedan contaminar los cuerpos de agua,	0	0
64	278398	LOTE PRINCIPAL	AGUACATE	HASS	HASS	01/03/2019	0.5	7	6	NO	60	Surcos,	Vivero registrado	NO	NO APLICA	SI	NO	NO REGISTRA	Químico, Orgánico,	Químico, Biológico, Cultural,	Otro	ACUEDUCTO	Predio Exportador,	ANTIOQUIA	GUARNE	LA CLARA	247120	SEGUNDO DIAGNOSTICO	5	Si	0.5	10	No	Propia	Propietario	Pavimentada	3	4	Cobertura herbácea, Ciclo de vida de la cobertura vegetal hasta floración, Uso de cojinetes,	Medidas de mitigación y/o compensación por uso de control fitosanitario, Presencia y conservación de nichos ecológicos, bioinsecticidas y/o biofungicidas,	Uso de biofertilizantes , Uso de bioestimulantes ,	Toma medidas para el manejo y control de vertimiento de aguas residuales en su predio, No usa herbicidas, ni sustancias químicas que puedan contaminar los cuerpos de agua,	0.5	800
65	269959	LOTE PRINCIPAL	AGUACATE	HASS	HASS	10/06/2011	1.4	7	7	NO	300	Cuadro,	Vivero no registrado	NO	NO APLICA	NO	NO	NO REGISTRA	Químico, Orgánico,	Químico, Biológico,	Fuentes naturales	NO REGISTRA	Predio Exportador,	ANTIOQUIA	LIBORINA	LA ALDEA	240100	PRIMER DIAGNOSTICO	13	Si	41	30	No	Propia	Propietario	Pavimentada	3	3	Cobertura herbácea,	No Aplica	No Aplica	No Aplica	1.4	12000
65	281834	LOTE PRINCIPAL	AGUACATE	HASS	HASS	10/06/2011	1.4	7	7	NO	300	Cuadro,	Vivero no registrado	NO	NO APLICA	NO	NO	NO REGISTRA	Químico, Orgánico,	Biológico, Cultural,	Fuentes naturales	NO REGISTRA	Predio Exportador,	ANTIOQUIA	LIBORINA	LA ALDEA	250049	SEGUNDO DIAGNOSTICO	13	Si	41	30	No	Propia	Propietario	Pavimentada	3	3	Cobertura herbácea,	No Aplica	No Aplica	No Aplica	1.4	1500
66	266406	LOTE PRINCIPAL	AGUACATE	HASS	HASS	02/03/2019	1.4	4	4	NO	800	Surcos,	Vivero registrado	NO	NO APLICA	SI	NO	NO REGISTRA	Químico, Orgánico,	Químico, Biológico,	Otro	ACUEDUCTO	BPA, Predio Exportador,	ANTIOQUIA	GUARNE	MONTAÑEZ	237054	PRIMER DIAGNOSTICO	5	Si	1.4	7	No	Propia	Propietario	Pavimentada	2	3	Cobertura herbácea, Ciclo de vida de la cobertura vegetal hasta floración, Uso de cojinetes,	Presencia y conservación de nichos ecológicos,	Aporte de materia orgánica para el ciclaje natural de la nutrición,	Establece zonas de amortiguamiento o áreas verdes en su predio,	1	1000
66	274796	LOTE PRINCIPAL	AGUACATE	HASS	HASS	02/03/2019	1.4	4	4	NO	800	Surcos,	Vivero registrado	NO	NO APLICA	SI	NO	NO REGISTRA	Químico, Orgánico,	Químico, Biológico, Cultural,	Otro	ACUEDUCTO	BPA, Predio Exportador,	ANTIOQUIA	GUARNE	MONTAÑEZ	244105	SEGUNDO DIAGNOSTICO	5	Si	1.4	7	No	Propia	Propietario	Pavimentada	2	3	Ciclo de vida de la cobertura vegetal hasta floración, Uso de cojinetes,	Medidas de mitigación y/o compensación por uso de control fitosanitario, Presencia y conservación de nichos ecológicos,	Uso de biofertilizantes , Uso de bioestimulantes ,	Toma medidas para el manejo y control de vertimiento de aguas residuales en su predio,	1	2500
67	266309	LOTE PRINCIPAL	AGUACATE	HASS	HASS	01/03/2022	5	7	6	NO	1200	Surcos,	Vivero registrado	NO	NO APLICA	SI	NO	NO REGISTRA	Químico, Orgánico,	Químico, Biológico, Cultural,	Fuentes naturales	NO REGISTRA	BPA, Global GAP,	ANTIOQUIA	GUARNE	ALTO DE LA VIRGEN	236964	PRIMER DIAGNOSTICO	2	Si	6	3	No	Propia	Propietario	Pavimentada	5	5	Cobertura herbácea, Ciclo de vida de la cobertura vegetal hasta floración,	Evaluación de riesgos de los controles fitosanitarios, Medidas de mitigación y/o compensación por uso de control fitosanitario, Presencia y conservación de nichos ecológicos, bioinsecticidas y/o biofungicidas,	Aporte de materia orgánica para el ciclaje natural de la nutrición, Uso de biofertilizantes ,	Establece zonas de amortiguamiento o áreas verdes en su predio, Toma medidas para el manejo y control de vertimiento de aguas residuales en su predio, No usa herbicidas, ni sustancias químicas que puedan contaminar los cuerpos de agua,	0	0
67	278374	LOTE PRINCIPAL	AGUACATE	HASS	HASS	01/03/2022	5	7	6	NO	1200	Surcos,	Vivero registrado	NO	NO APLICA	SI	NO	NO REGISTRA	Químico, Orgánico,	Químico, Biológico, Cultural,	Fuentes naturales	NO REGISTRA	BPA, Predio Exportador,	ANTIOQUIA	GUARNE	ALTO DE LA VIRGEN	247098	SEGUNDO DIAGNOSTICO	2	Si	6	3	No	Propia	Propietario	Pavimentada	5	5	Ciclo de vida de la cobertura vegetal hasta floración, Uso de cojinetes,	Presencia y conservación de nichos ecológicos,	Uso de biofertilizantes , Uso de bioestimulantes ,	Toma medidas para el manejo y control de vertimiento de aguas residuales en su predio, No usa herbicidas, ni sustancias químicas que puedan contaminar los cuerpos de agua,	3	7000
68	267761	LOTE PRINCIPAL	AGUACATE	HASS	HASS	05/12/2016	2.5	6	6	NO	590	Surcos,	Vivero no registrado	NO	NO APLICA	SI	NO	NO REGISTRA	Químico, Orgánico,	Químico, Biológico,	Reservorios	NO REGISTRA	Global GAP,	ANTIOQUIA	MARINILLA	LA ESMERALDA	238267	PRIMER DIAGNOSTICO	8	Si	3	10	No	Propia	Propietario	Pavimentada	2	4	Cobertura herbácea, Ciclo de vida de la cobertura vegetal hasta floración, Uso de cojinetes,	Evaluación de riesgos de los controles fitosanitarios, Medidas de mitigación y/o compensación por uso de control fitosanitario, Presencia y conservación de nichos ecológicos,	Aporte de materia orgánica para el ciclaje natural de la nutrición, Uso de biofertilizantes ,	Establece zonas de amortiguamiento o áreas verdes en su predio, Toma medidas para el manejo y control de vertimiento de aguas residuales en su predio,	0	0
68	276635	LOTE PRINCIPAL	AGUACATE	HASS	HASS	05/12/2016	2.5	6	6	NO	590	Surcos,	Vivero no registrado	NO	NO APLICA	SI	NO	NO REGISTRA	Químico, Orgánico,	Químico, Biológico, Cultural,	Reservorios	NO REGISTRA	Predio Exportador, Global GAP,	ANTIOQUIA	MARINILLA	LA ESMERALDA	245646	SEGUNDO DIAGNOSTICO	8	Si	3	10	No	Propia	Propietario	Pavimentada	2	4	Ciclo de vida de la cobertura vegetal hasta floración, Uso de cojinetes,	Presencia y conservación de nichos ecológicos, bioinsecticidas y/o biofungicidas,	Uso de biofertilizantes , Uso de bioestimulantes ,	Establece zonas de amortiguamiento o áreas verdes en su predio,	2	5200
69	271015	LOTE PRINCIPAL	AGUACATE	HASS	HASS	01/03/2019	1.5	6	6	NO	2400	Tres Bolillos,	Vivero registrado	NO	NO APLICA	SI	NO	NO REGISTRA	Químico, Orgánico,	Químico, Biológico, Cultural,	Otro	ACUEDUCTO	Predio Exportador,	ANTIOQUIA	LA CEJA	SAN RAFAEL	240997	PRIMER DIAGNOSTICO	5	Si	3	15	No	Propia	Propietario	Pavimentada	2	3	Cobertura herbácea, Ciclo de vida de la cobertura vegetal hasta floración, Uso de cojinetes,	Evaluación de riesgos de los controles fitosanitarios, Medidas de mitigación y/o compensación por uso de control fitosanitario,	Uso de biofertilizantes ,	Establece zonas de amortiguamiento o áreas verdes en su predio,	1.1	2400
69	276595	LOTE PRINCIPAL	AGUACATE	HASS	HASS	01/03/2019	1.5	6	6	NO	2400	Tres Bolillos,	Vivero registrado	NO	NO APLICA	SI	NO	NO REGISTRA	Químico, Orgánico,	Químico, Biológico, Cultural,	Fuentes naturales	NO REGISTRA	BPA, Predio Exportador,	ANTIOQUIA	LA CEJA	SAN RAFAEL	245613	SEGUNDO DIAGNOSTICO	5	Si	3	15	No	Propia	Propietario	Pavimentada	2	3	Cobertura herbácea, Ciclo de vida de la cobertura vegetal hasta floración, Uso de cojinetes,	Presencia y conservación de nichos ecológicos, bioinsecticidas y/o biofungicidas,	Uso de biofertilizantes , Uso de bioestimulantes ,	Toma medidas para el manejo y control de vertimiento de aguas residuales en su predio,	1.3	5900
70	266664	LOTE SECUNDARIO	AGUACATE	REED	NO HASS	01/03/2013	0.2	7	7	NO	40	Cuadro,	Vivero registrado	NO	NO APLICA	SI	NO	NO REGISTRA	Químico, Orgánico,	Químico, Biológico, Cultural,	Fuentes naturales	NO REGISTRA	No tiene,	ANTIOQUIA	JARDIN	LA ARBOLEDA	237281	PRIMER DIAGNOSTICO	11	Si	1.7	10	No	Propia	Propietario	Pavimentada	2	3	Cobertura herbácea, Uso de cojinetes,	Evaluación de riesgos de los controles fitosanitarios, Medidas de mitigación y/o compensación por uso de control fitosanitario, bioinsecticidas y/o biofungicidas,	Aporte de materia orgánica para el ciclaje natural de la nutrición, Uso de biofertilizantes , Uso de bioestimulantes ,	Establece zonas de amortiguamiento o áreas verdes en su predio, Toma medidas para el manejo y control de vertimiento de aguas residuales en su predio, No usa herbicidas, ni sustancias químicas que puedan contaminar los cuerpos de agua,	0.2	689
70	266657	LOTE PRINCIPAL	AGUACATE	HASS	HASS	01/03/2013	0.68	7	7	NO	100	Cuadro,	Vivero registrado	NO	NO APLICA	SI	NO	NO REGISTRA	Químico, Orgánico,	Químico, Biológico, Cultural,	Fuentes naturales	NO REGISTRA	Predio Exportador,	ANTIOQUIA	JARDIN	LA ARBOLEDA	237281	PRIMER DIAGNOSTICO	11	Si	1.7	10	No	Propia	Propietario	Pavimentada	2	3	Cobertura herbácea, Uso de cojinetes,	Evaluación de riesgos de los controles fitosanitarios, Medidas de mitigación y/o compensación por uso de control fitosanitario, bioinsecticidas y/o biofungicidas,	Aporte de materia orgánica para el ciclaje natural de la nutrición, Uso de biofertilizantes , Uso de bioestimulantes ,	Establece zonas de amortiguamiento o áreas verdes en su predio, Toma medidas para el manejo y control de vertimiento de aguas residuales en su predio, No usa herbicidas, ni sustancias químicas que puedan contaminar los cuerpos de agua,	0	0
70	274603	LOTE PRINCIPAL	AGUACATE	HASS	HASS	01/03/2013	0.68	7	7	NO	100	Cuadro,	Vivero registrado	NO	NO APLICA	SI	NO	NO REGISTRA	Químico, Orgánico,	Químico, Biológico, Cultural,	Fuentes naturales	NO REGISTRA	Predio Exportador,	ANTIOQUIA	JARDIN	LA ARBOLEDA	243928	SEGUNDO DIAGNOSTICO	11	Si	1.7	10	No	Propia	Propietario	Pavimentada	2	3	Cobertura herbácea, Uso de cojinetes,	Evaluación de riesgos de los controles fitosanitarios, Medidas de mitigación y/o compensación por uso de control fitosanitario, Presencia y conservación de nichos ecológicos, bioinsecticidas y/o biofungicidas,	Aporte de materia orgánica para el ciclaje natural de la nutrición, Uso de biofertilizantes , Uso de bioestimulantes ,	Toma medidas para el manejo y control de vertimiento de aguas residuales en su predio, No usa herbicidas, ni sustancias químicas que puedan contaminar los cuerpos de agua,	0.5	2500
70	274604	LOTE SECUNDARIO	AGUACATE	REED	NO HASS	01/03/2013	0.2	7	7	NO	40	Cuadro,	Vivero registrado	NO	NO APLICA	SI	NO	NO REGISTRA	Químico, Orgánico,	Químico, Biológico, Cultural,	Fuentes naturales	NO REGISTRA	No tiene,	ANTIOQUIA	JARDIN	LA ARBOLEDA	243928	SEGUNDO DIAGNOSTICO	11	Si	1.7	10	No	Propia	Propietario	Pavimentada	2	3	Cobertura herbácea, Uso de cojinetes,	Evaluación de riesgos de los controles fitosanitarios, Medidas de mitigación y/o compensación por uso de control fitosanitario, Presencia y conservación de nichos ecológicos, bioinsecticidas y/o biofungicidas,	Aporte de materia orgánica para el ciclaje natural de la nutrición, Uso de biofertilizantes , Uso de bioestimulantes ,	Toma medidas para el manejo y control de vertimiento de aguas residuales en su predio, No usa herbicidas, ni sustancias químicas que puedan contaminar los cuerpos de agua,	0.2	300
71	270062	LOTE PRINCIPAL	AGUACATE	HASS	HASS	01/06/2018	0.4	7	7	NO	80	Cuadro,	Vivero registrado	NO	NO APLICA	SI	NO	NO REGISTRA	Químico, Orgánico,	Químico, Biológico, Cultural,	Fuentes naturales	NO REGISTRA	Predio Exportador,	ANTIOQUIA	JARDIN	SERRANIAS	240180	PRIMER DIAGNOSTICO	6	No	3.5	3.5	No	Propia	Propietario	Pavimentada	4	3	Cobertura herbácea,	Evaluación de riesgos de los controles fitosanitarios, bioinsecticidas y/o biofungicidas,	Aporte de materia orgánica para el ciclaje natural de la nutrición, Uso de biofertilizantes ,	Establece zonas de amortiguamiento o áreas verdes en su predio, No usa herbicidas, ni sustancias químicas que puedan contaminar los cuerpos de agua,	0	0
71	279091	LOTE PRINCIPAL	AGUACATE	HASS	HASS	01/06/2018	0.4	7	7	NO	80	Cuadro,	Vivero registrado	NO	NO APLICA	SI	NO	NO REGISTRA	Químico, Orgánico,	Químico, Biológico, Cultural,	Fuentes naturales	NO REGISTRA	Predio Exportador,	ANTIOQUIA	JARDIN	SERRANIAS	247697	SEGUNDO DIAGNOSTICO	6	No	3.5	3.5	No	Propia	Propietario	Pavimentada	4	3	Cobertura herbácea,	Evaluación de riesgos de los controles fitosanitarios, bioinsecticidas y/o biofungicidas,	Aporte de materia orgánica para el ciclaje natural de la nutrición, Uso de biofertilizantes ,	Establece zonas de amortiguamiento o áreas verdes en su predio, No usa herbicidas, ni sustancias químicas que puedan contaminar los cuerpos de agua,	0.4	2500
72	266210	LOTE PRINCIPAL	AGUACATE	HASS	HASS	01/05/2019	1	6	6	NO	300	Surcos,	Vivero registrado	NO	NO APLICA	SI	NO	NO REGISTRA	Químico, Orgánico,	Químico, Biológico, Cultural,	Fuentes naturales	NO REGISTRA	No tiene,	ANTIOQUIA	SAN VICENTE	OVEJAS	236881	PRIMER DIAGNOSTICO	5	Si	1	20	No	Propia	Propietario	Pavimentada	2	3	Cobertura herbácea, Ciclo de vida de la cobertura vegetal hasta floración, Uso de cojinetes,	Evaluación de riesgos de los controles fitosanitarios, Medidas de mitigación y/o compensación por uso de control fitosanitario, Presencia y conservación de nichos ecológicos, bioinsecticidas y/o biofungicidas,	Aporte de materia orgánica para el ciclaje natural de la nutrición, Uso de biofertilizantes , Uso de bioestimulantes ,	Establece zonas de amortiguamiento o áreas verdes en su predio, Toma medidas para el manejo y control de vertimiento de aguas residuales en su predio,	0	0
72	274771	LOTE PRINCIPAL	AGUACATE	HASS	HASS	01/05/2019	1	6	6	NO	300	Surcos,	Vivero registrado	NO	NO APLICA	SI	NO	NO REGISTRA	Químico, Orgánico,	Químico, Biológico, Cultural,	Fuentes naturales	NO REGISTRA	Predio Exportador,	ANTIOQUIA	SAN VICENTE	OVEJAS	244080	SEGUNDO DIAGNOSTICO	5	Si	1	20	No	Propia	Propietario	Pavimentada	2	3	Cobertura herbácea, Ciclo de vida de la cobertura vegetal hasta floración, Uso de cojinetes,	Medidas de mitigación y/o compensación por uso de control fitosanitario, Presencia y conservación de nichos ecológicos, bioinsecticidas y/o biofungicidas,	Uso de biofertilizantes , Uso de bioestimulantes ,	No usa herbicidas, ni sustancias químicas que puedan contaminar los cuerpos de agua,	0.7	2500
73	270989	LOTE PRINCIPAL	AGUACATE	HASS	HASS	31/03/2019	0.5	6	6	NO	120	Surcos,	Vivero registrado	NO	NO APLICA	SI	NO	NO REGISTRA	Químico, Orgánico,	Químico, Biológico, Cultural,	Otro	ACUEDUCTO	Predio Exportador,	ANTIOQUIA	GUARNE	JUAN XXIII	240977	PRIMER DIAGNOSTICO	5	No	2.4	8	No	Propia	Propietario	Pavimentada	2	5	Cobertura herbácea,	Presencia y conservación de nichos ecológicos,	Aporte de materia orgánica para el ciclaje natural de la nutrición, Uso de biofertilizantes ,	Establece zonas de amortiguamiento o áreas verdes en su predio,	0	0
73	278393	LOTE PRINCIPAL	AGUACATE	HASS	HASS	31/03/2019	0.5	6	6	NO	120	Surcos,	Vivero registrado	NO	NO APLICA	NO	NO	NO REGISTRA	Químico, Orgánico,	Químico, Biológico, Cultural,	Otro	ACUEDUCTO	Predio Exportador,	ANTIOQUIA	GUARNE	JUAN XXIII	247115	SEGUNDO DIAGNOSTICO	5	No	2.4	8	No	Propia	Propietario	Pavimentada	2	5	Ciclo de vida de la cobertura vegetal hasta floración, Uso de cojinetes,	Presencia y conservación de nichos ecológicos, bioinsecticidas y/o biofungicidas,	Uso de bioestimulantes ,	Establece zonas de amortiguamiento o áreas verdes en su predio,	0.5	4500
74	270166	LOTE PRINCIPAL	AGUACATE	HASS	HASS	01/03/2018	0.5	7	7	NO	100	Tres Bolillos,	Vivero registrado	NO	NO APLICA	SI	NO	NO REGISTRA	Químico, Orgánico,	Biológico, Cultural,	Otro	acueducto	Predio Exportador,	ANTIOQUIA	PEÑOL	CHIQUINQUIRA	240273	PRIMER DIAGNOSTICO	6	Si	0.5	4	No	Propia	Propietario	Pavimentada	4	3	Cobertura herbácea, Ciclo de vida de la cobertura vegetal hasta floración, Uso de cojinetes,	bioinsecticidas y/o biofungicidas,	Uso de biofertilizantes , Uso de bioestimulantes ,	No usa herbicidas, ni sustancias químicas que puedan contaminar los cuerpos de agua,	0	0
74	280471	LOTE PRINCIPAL	AGUACATE	HASS	HASS	01/03/2018	0.5	7	7	NO	100	Tres Bolillos,	Vivero registrado	NO	NO APLICA	SI	NO	NO REGISTRA	Químico, Orgánico,	Biológico, Cultural,	Otro	acueducto	Predio Exportador,	ANTIOQUIA	PEÑOL	CHIQUINQUIRA	248909	SEGUNDO DIAGNOSTICO	6	Si	0.5	4	No	Propia	Propietario	Pavimentada	4	3	Cobertura herbácea, Ciclo de vida de la cobertura vegetal hasta floración, Uso de cojinetes,	bioinsecticidas y/o biofungicidas,	Uso de biofertilizantes , Uso de bioestimulantes ,	No usa herbicidas, ni sustancias químicas que puedan contaminar los cuerpos de agua,	0.5	200
75	270981	LOTE PRINCIPAL	AGUACATE	HASS	HASS	01/02/2018	0.5	6	6	NO	100	Surcos,	Vivero registrado	NO	NO APLICA	SI	NO	NO REGISTRA	Químico, Orgánico,	Químico, Biológico, Cultural,	Otro	ACUEDUCTO	No tiene,	ANTIOQUIA	SAN VICENTE	CHAPARRAL	240968	PRIMER DIAGNOSTICO	7	No	0.6	2	No	Propia	Propietario	Pavimentada	2	3	Cobertura herbácea, Ciclo de vida de la cobertura vegetal hasta floración, Uso de cojinetes,	Evaluación de riesgos de los controles fitosanitarios, Medidas de mitigación y/o compensación por uso de control fitosanitario,	Aporte de materia orgánica para el ciclaje natural de la nutrición, Uso de biofertilizantes , Uso de bioestimulantes ,	Establece zonas de amortiguamiento o áreas verdes en su predio,	0.2	200
75	276630	LOTE PRINCIPAL	AGUACATE	HASS	HASS	01/02/2018	0.5	6	6	NO	600	Surcos,	Vivero registrado	NO	NO APLICA	SI	NO	NO REGISTRA	Químico, Orgánico,	Químico, Biológico, Cultural,	Otro	ACUEDUCTO	Predio Exportador,	ANTIOQUIA	SAN VICENTE	CHAPARRAL	245641	SEGUNDO DIAGNOSTICO	7	No	0.6	2	No	Propia	Propietario	Pavimentada	2	3	Cobertura herbácea, Ciclo de vida de la cobertura vegetal hasta floración, Uso de cojinetes,	Medidas de mitigación y/o compensación por uso de control fitosanitario, Presencia y conservación de nichos ecológicos, bioinsecticidas y/o biofungicidas,	Uso de biofertilizantes , Uso de bioestimulantes ,	Toma medidas para el manejo y control de vertimiento de aguas residuales en su predio,	0.5	1700
76	266409	LOTE PRINCIPAL	AGUACATE	HASS	HASS	02/02/2019	0.8	5	5	NO	300	Surcos,	Vivero registrado	NO	NO APLICA	SI	NO	NO REGISTRA	Químico, Orgánico,	Químico, Biológico, Cultural,	Otro	ACUEDUCTO	BPA, Predio Exportador, Global GAP,	ANTIOQUIA	GUARNE	JUAN XXIII	237058	PRIMER DIAGNOSTICO	6	Si	1.6	12	No	Propia	Propietario	Pavimentada	2	3	Cobertura herbácea, Ciclo de vida de la cobertura vegetal hasta floración, Uso de cojinetes,	Evaluación de riesgos de los controles fitosanitarios, Medidas de mitigación y/o compensación por uso de control fitosanitario, Presencia y conservación de nichos ecológicos,	Aporte de materia orgánica para el ciclaje natural de la nutrición, Uso de biofertilizantes , Uso de bioestimulantes ,	Establece zonas de amortiguamiento o áreas verdes en su predio, Toma medidas para el manejo y control de vertimiento de aguas residuales en su predio,	0.5	1800
76	278376	LOTE PRINCIPAL	AGUACATE	HASS	HASS	02/02/2019	0.8	5	5	NO	300	Surcos,	Vivero registrado	NO	NO APLICA	SI	NO	NO REGISTRA	Químico, Orgánico,	Químico, Biológico, Cultural,	Otro	ACUEDUCTO	BPA, Predio Exportador, Global GAP,	ANTIOQUIA	GUARNE	JUAN XXIII	247100	SEGUNDO DIAGNOSTICO	6	Si	1.6	12	No	Propia	Propietario	Pavimentada	2	3	Ciclo de vida de la cobertura vegetal hasta floración, Uso de cojinetes,	Presencia y conservación de nichos ecológicos, bioinsecticidas y/o biofungicidas,	Uso de biofertilizantes , Uso de bioestimulantes ,	Toma medidas para el manejo y control de vertimiento de aguas residuales en su predio,	0.5	8200
77	266438	LOTE PRINCIPAL	AGUACATE	HASS	HASS	01/10/2018	0.8	7	7	NO	150	Cuadro,	Vivero registrado	NO	NO APLICA	SI	NO	NO REGISTRA	Químico, Orgánico,	Químico, Biológico, Cultural,	Fuentes naturales	NO REGISTRA	BPA, Predio Exportador, Global GAP,	ANTIOQUIA	URRAO	GUAPANTAL	237087	PRIMER DIAGNOSTICO	6	Si	9	5	No	Propia	Propietario	Pavimentada	6	3	Cobertura herbácea, Uso de cojinetes,	Medidas de mitigación y/o compensación por uso de control fitosanitario, bioinsecticidas y/o biofungicidas,	Aporte de materia orgánica para el ciclaje natural de la nutrición, Uso de biofertilizantes , Uso de bioestimulantes ,	Toma medidas para el manejo y control de vertimiento de aguas residuales en su predio, No usa herbicidas, ni sustancias químicas que puedan contaminar los cuerpos de agua,	0.8	4000
77	266439	LOTE SECUNDARIO	AGUACATE	HASS	HASS	01/01/2017	0.2	6	5	NO	70	Cuadro,	Vivero registrado	NO	NO APLICA	SI	NO	NO REGISTRA	Químico, Orgánico,	Químico, Biológico, Cultural,	Fuentes naturales	NO REGISTRA	BPA, Predio Exportador, Global GAP,	ANTIOQUIA	URRAO	GUAPANTAL	237087	PRIMER DIAGNOSTICO	8	Si	9	5	No	Propia	Propietario	Pavimentada	6	3	Cobertura herbácea, Uso de cojinetes,	Medidas de mitigación y/o compensación por uso de control fitosanitario, bioinsecticidas y/o biofungicidas,	Aporte de materia orgánica para el ciclaje natural de la nutrición, Uso de biofertilizantes , Uso de bioestimulantes ,	Toma medidas para el manejo y control de vertimiento de aguas residuales en su predio, No usa herbicidas, ni sustancias químicas que puedan contaminar los cuerpos de agua,	0	0
77	266442	LOTE 3	AGUACATE	HASS	HASS	01/02/2018	0.3	6	5	NO	100	Cuadro,	Vivero registrado	NO	NO APLICA	SI	NO	NO REGISTRA	Químico, Orgánico,	Químico, Biológico, Cultural,	Fuentes naturales	NO REGISTRA	BPA, Predio Exportador, Global GAP,	ANTIOQUIA	URRAO	GUAPANTAL	237087	PRIMER DIAGNOSTICO	7	Si	9	5	No	Propia	Propietario	Pavimentada	6	3	Cobertura herbácea, Uso de cojinetes,	Medidas de mitigación y/o compensación por uso de control fitosanitario, bioinsecticidas y/o biofungicidas,	Aporte de materia orgánica para el ciclaje natural de la nutrición, Uso de biofertilizantes , Uso de bioestimulantes ,	Toma medidas para el manejo y control de vertimiento de aguas residuales en su predio, No usa herbicidas, ni sustancias químicas que puedan contaminar los cuerpos de agua,	0	0
77	274158	LOTE PRINCIPAL	AGUACATE	HASS	HASS	01/10/2018	0.8	7	7	NO	150	Cuadro,	Vivero registrado	NO	NO APLICA	SI	NO	NO REGISTRA	Químico, Orgánico,	Químico, Biológico, Cultural,	Fuentes naturales	NO REGISTRA	BPA, Predio Exportador, Global GAP,	ANTIOQUIA	URRAO	GUAPANTAL	243584	SEGUNDO DIAGNOSTICO	6	Si	9	5	No	Propia	Propietario	Pavimentada	6	3	Cobertura herbácea, Uso de cojinetes,	Medidas de mitigación y/o compensación por uso de control fitosanitario, bioinsecticidas y/o biofungicidas,	Aporte de materia orgánica para el ciclaje natural de la nutrición, Uso de biofertilizantes , Uso de bioestimulantes ,	Toma medidas para el manejo y control de vertimiento de aguas residuales en su predio, No usa herbicidas, ni sustancias químicas que puedan contaminar los cuerpos de agua,	0.8	6490
77	274159	LOTE SECUNDARIO	AGUACATE	HASS	HASS	01/01/2017	0.2	6	5	NO	70	Cuadro,	Vivero registrado	NO	NO APLICA	SI	NO	NO REGISTRA	Químico, Orgánico,	Químico, Biológico, Cultural,	Fuentes naturales	NO REGISTRA	BPA, Predio Exportador, Global GAP,	ANTIOQUIA	URRAO	GUAPANTAL	243584	SEGUNDO DIAGNOSTICO	8	Si	9	5	No	Propia	Propietario	Pavimentada	6	3	Cobertura herbácea, Uso de cojinetes,	Medidas de mitigación y/o compensación por uso de control fitosanitario, bioinsecticidas y/o biofungicidas,	Aporte de materia orgánica para el ciclaje natural de la nutrición, Uso de biofertilizantes , Uso de bioestimulantes ,	Toma medidas para el manejo y control de vertimiento de aguas residuales en su predio, No usa herbicidas, ni sustancias químicas que puedan contaminar los cuerpos de agua,	0	0
77	274160	LOTE 3	AGUACATE	HASS	HASS	01/02/2018	0.3	6	5	NO	100	Cuadro,	Vivero registrado	NO	NO APLICA	SI	NO	NO REGISTRA	Químico, Orgánico,	Químico, Biológico, Cultural,	Fuentes naturales	NO REGISTRA	BPA, Predio Exportador, Global GAP,	ANTIOQUIA	URRAO	GUAPANTAL	243584	SEGUNDO DIAGNOSTICO	7	Si	9	5	No	Propia	Propietario	Pavimentada	6	3	Cobertura herbácea, Uso de cojinetes,	Medidas de mitigación y/o compensación por uso de control fitosanitario, bioinsecticidas y/o biofungicidas,	Aporte de materia orgánica para el ciclaje natural de la nutrición, Uso de biofertilizantes , Uso de bioestimulantes ,	Toma medidas para el manejo y control de vertimiento de aguas residuales en su predio, No usa herbicidas, ni sustancias químicas que puedan contaminar los cuerpos de agua,	0	0
78	266587	LOTE PRINCIPAL	AGUACATE	HASS	HASS	01/08/2019	0.9	6	5	NO	270	Cuadro,	Vivero registrado	NO	NO APLICA	SI	NO	NO REGISTRA	Químico, Orgánico,	Químico, Biológico, Cultural,	Fuentes naturales	NO REGISTRA	Predio Exportador,	ANTIOQUIA	URRAO	EL SALADITO	237213	PRIMER DIAGNOSTICO	5	Si	2	7	No	Propia	Propietario	Pavimentada	2	3	Cobertura herbácea,	Presencia y conservación de nichos ecológicos, bioinsecticidas y/o biofungicidas,	Aporte de materia orgánica para el ciclaje natural de la nutrición, Uso de biofertilizantes , Uso de bioestimulantes ,	Toma medidas para el manejo y control de vertimiento de aguas residuales en su predio, No usa herbicidas, ni sustancias químicas que puedan contaminar los cuerpos de agua,	0	0
78	280081	LOTE PRINCIPAL	AGUACATE	HASS	HASS	01/08/2019	0.9	6	5	NO	270	Cuadro,	Vivero registrado	NO	NO APLICA	SI	NO	NO REGISTRA	Químico, Orgánico,	Químico, Biológico, Cultural,	Fuentes naturales	NO REGISTRA	Predio Exportador,	ANTIOQUIA	URRAO	EL SALADITO	248570	SEGUNDO DIAGNOSTICO	5	Si	2	7	No	Propia	Propietario	Pavimentada	2	3	Cobertura herbácea, Uso de cojinetes,	Evaluación de riesgos de los controles fitosanitarios, Medidas de mitigación y/o compensación por uso de control fitosanitario, bioinsecticidas y/o biofungicidas,	Aporte de materia orgánica para el ciclaje natural de la nutrición, Uso de biofertilizantes ,	Toma medidas para el manejo y control de vertimiento de aguas residuales en su predio, No usa herbicidas, ni sustancias químicas que puedan contaminar los cuerpos de agua,	0.9	6120
79	271432	LOTE PRINCIPAL	AGUACATE	HASS	HASS	04/03/2013	0.5	8	8	NO	80	Cuadro,	Vivero registrado	NO	NO APLICA	NO	NO	NO REGISTRA	Químico, Orgánico,	Químico, Biológico, Cultural,	Fuentes naturales	NO REGISTRA	No tiene,	ANTIOQUIA	SAN PEDRO	LA PALMA	241359	PRIMER DIAGNOSTICO	11	No	2	9	No	Propia	Propietario	Pavimentada	0	3	Cobertura herbácea,	bioinsecticidas y/o biofungicidas,	Aporte de materia orgánica para el ciclaje natural de la nutrición,	No usa herbicidas, ni sustancias químicas que puedan contaminar los cuerpos de agua,	0	0
79	275925	LOTE PRINCIPAL	AGUACATE	HASS	HASS	04/03/2013	0.5	8	8	NO	80	Cuadro,	Vivero registrado	NO	NO APLICA	NO	NO	NO REGISTRA	Químico, Orgánico,	Químico, Biológico, Cultural,	Fuentes naturales	NO REGISTRA	No tiene,	ANTIOQUIA	SAN PEDRO	LA PALMA	245031	SEGUNDO DIAGNOSTICO	11	No	2	9	No	Propia	Propietario	Pavimentada	0	3	Cobertura herbácea,	bioinsecticidas y/o biofungicidas,	Uso de biofertilizantes ,	No usa herbicidas, ni sustancias químicas que puedan contaminar los cuerpos de agua,	0.5	1800
80	271501	LOTE PRINCIPAL	AGUACATE	HASS	HASS	03/02/2020	1	6	6	NO	270	Cuadro,	Vivero registrado	NO	NO APLICA	NO	NO	NO REGISTRA	Químico, Orgánico,	Químico, Biológico, Cultural,	Fuentes naturales	NO REGISTRA	Predio Exportador,	ANTIOQUIA	PUEBLORRICO	LA PICA	241421	PRIMER DIAGNOSTICO	5	No	1	5	No	Propia	Arrendatario	Pavimentada	0	3	Cobertura herbácea,	No Aplica	Aporte de materia orgánica para el ciclaje natural de la nutrición,	No usa herbicidas, ni sustancias químicas que puedan contaminar los cuerpos de agua,	0	0
80	280601	LOTE PRINCIPAL	AGUACATE	HASS	HASS	03/02/2020	1	6	6	NO	270	Cuadro,	Vivero registrado	NO	NO APLICA	SI	NO	NO REGISTRA	Químico, Orgánico,	Químico, Biológico, Cultural,	Fuentes naturales	NO REGISTRA	Predio Exportador,	ANTIOQUIA	PUEBLORRICO	LA PICA	249032	SEGUNDO DIAGNOSTICO	5	No	1	5	No	Propia	Arrendatario	Pavimentada	0	3	Cobertura herbácea,	bioinsecticidas y/o biofungicidas,	Aporte de materia orgánica para el ciclaje natural de la nutrición,	No usa herbicidas, ni sustancias químicas que puedan contaminar los cuerpos de agua,	1	1896
81	271225	LOTE PRINCIPAL	AGUACATE	HASS	HASS	03/04/2019	2	5	6	NO	480	Surcos,	Vivero registrado	NO	NO APLICA	NO	NO	NO REGISTRA	Químico, Orgánico,	Químico, Biológico, Cultural,	Otro	acueducto	Predio Exportador,	ANTIOQUIA	SONSON	ALTO DE SABANAS	241190	PRIMER DIAGNOSTICO	5	Si	2	12	No	Propia	Copropietario	Pavimentada	3	3	Ciclo de vida de la cobertura vegetal hasta floración, Uso de cojinetes,	bioinsecticidas y/o biofungicidas,	Uso de biofertilizantes , Uso de bioestimulantes ,	No Aplica	2	6000
81	280703	LOTE PRINCIPAL	AGUACATE	HASS	HASS	03/04/2019	2	5	6	NO	480	Surcos,	Vivero registrado	NO	NO APLICA	NO	NO	NO REGISTRA	Químico, Orgánico,	Químico, Biológico, Cultural,	Otro	acueducto	Predio Exportador,	ANTIOQUIA	SONSON	ALTO DE SABANAS	249115	SEGUNDO DIAGNOSTICO	5	Si	2	12	No	Propia	Copropietario	Pavimentada	3	3	Uso de cojinetes,	bioinsecticidas y/o biofungicidas,	Uso de biofertilizantes , Uso de bioestimulantes ,	No Aplica	2	15968
82	270262	LOTE PRINCIPAL	AGUACATE	HASS	HASS	01/05/2021	1	6	6	NO	450	Surcos,	Vivero registrado	NO	NO APLICA	SI	NO	NO REGISTRA	Químico, Orgánico,	Biológico, Cultural,	Otro	acueducto	Predio Exportador,	ANTIOQUIA	ABEJORRAL	QUEBRADONA	240310	PRIMER DIAGNOSTICO	3	No	9	12	No	Propia	Propietario	Pavimentada	2	4	Cobertura herbácea,	bioinsecticidas y/o biofungicidas,	Uso de biofertilizantes ,	No Aplica	1	2300
82	280305	LOTE PRINCIPAL	AGUACATE	HASS	HASS	01/05/2021	1	6	6	NO	450	Surcos,	Vivero registrado	NO	NO APLICA	SI	NO	NO REGISTRA	Químico, Orgánico,	Químico, Biológico, Cultural,	Otro	acueducto	BPA, Predio Exportador,	ANTIOQUIA	ABEJORRAL	QUEBRADONA	248773	SEGUNDO DIAGNOSTICO	3	No	9	12	No	Propia	Propietario	Pavimentada	2	4	Cobertura herbácea,	Presencia y conservación de nichos ecológicos,	Uso de biofertilizantes ,	No Aplica	1	5300
83	271197	LOTE PRINCIPAL	AGUACATE	HASS	HASS	01/05/2018	1.2	6	6	NO	340	Surcos,	Vivero registrado	NO	NO APLICA	NO	NO	NO REGISTRA	Químico, Orgánico,	Químico, Biológico, Cultural,	Otro	acueducto	Predio Exportador,	ANTIOQUIA	SONSON	LA ARGENTINA	241158	PRIMER DIAGNOSTICO	6	Si	10	12	No	Propia	Propietario	Pavimentada	4	4	Cobertura herbácea,	Presencia y conservación de nichos ecológicos,	Uso de biofertilizantes ,	No Aplica	1.2	12700
83	271201	LOTE SECUNDARIO	AGUACATE	HASS	HASS	03/09/2022	1.3	6	6	NO	400	Surcos,	Vivero registrado	NO	NO APLICA	NO	NO	NO REGISTRA	Químico, Orgánico,	Químico, Biológico, Cultural,	Otro	acueducto	Predio Exportador,	ANTIOQUIA	SONSON	LA ARGENTINA	241158	PRIMER DIAGNOSTICO	2	Si	10	12	No	Propia	Propietario	Pavimentada	4	4	Cobertura herbácea,	Presencia y conservación de nichos ecológicos,	Uso de biofertilizantes ,	No Aplica	0	0
83	280688	LOTE PRINCIPAL	AGUACATE	HASS	HASS	01/05/2018	1.2	6	6	NO	340	Surcos,	Vivero registrado	NO	NO APLICA	NO	NO	NO REGISTRA	Químico, Orgánico,	Químico, Biológico, Cultural,	Otro	acueducto	Predio Exportador,	ANTIOQUIA	SONSON	LA ARGENTINA	249101	SEGUNDO DIAGNOSTICO	6	Si	10	12	No	Propia	Propietario	Pavimentada	4	4	Cobertura herbácea,	Presencia y conservación de nichos ecológicos,	Uso de biofertilizantes ,	No Aplica	1.2	12700
83	280689	LOTE SECUNDARIO	AGUACATE	HASS	HASS	03/04/2022	1.3	6	6	NO	400	Surcos,	Vivero registrado	NO	NO APLICA	NO	NO	NO REGISTRA	Químico, Orgánico,	Químico, Biológico, Cultural,	Otro	acueducto	Predio Exportador,	ANTIOQUIA	SONSON	LA ARGENTINA	249101	SEGUNDO DIAGNOSTICO	2	Si	10	12	No	Propia	Propietario	Pavimentada	4	4	Cobertura herbácea,	Presencia y conservación de nichos ecológicos,	Uso de biofertilizantes ,	No Aplica	0	0
84	266404	LOTE PRINCIPAL	AGUACATE	HASS	HASS	02/01/2021	0.5	5	5	NO	300	Tres Bolillos,	Vivero registrado	NO	NO APLICA	SI	NO	NO REGISTRA	Químico, Orgánico,	Químico, Biológico, Cultural,	Otro	ACUEDUCTO	No tiene,	ANTIOQUIA	GUARNE	LA CLARA	237053	PRIMER DIAGNOSTICO	4	Si	0.5	7	No	Propia	Propietario	Pavimentada	1	4	Cobertura herbácea, Ciclo de vida de la cobertura vegetal hasta floración,	Presencia y conservación de nichos ecológicos,	Aporte de materia orgánica para el ciclaje natural de la nutrición,	Establece zonas de amortiguamiento o áreas verdes en su predio,	0	0
84	276594	LOTE PRINCIPAL	AGUACATE	HASS	HASS	02/01/2021	0.5	5	5	NO	300	Tres Bolillos,	Vivero registrado	NO	NO APLICA	SI	NO	NO REGISTRA	Químico, Orgánico,	Químico, Biológico, Cultural,	Otro	ACUEDUCTO	No tiene,	ANTIOQUIA	GUARNE	LA CLARA	245612	SEGUNDO DIAGNOSTICO	4	Si	0.5	7	No	Propia	Propietario	Pavimentada	1	4	Cobertura herbácea, Ciclo de vida de la cobertura vegetal hasta floración, Uso de cojinetes,	Presencia y conservación de nichos ecológicos, bioinsecticidas y/o biofungicidas,	Aporte de materia orgánica para el ciclaje natural de la nutrición, Uso de biofertilizantes , Uso de bioestimulantes ,	Toma medidas para el manejo y control de vertimiento de aguas residuales en su predio,	0.5	1500
85	267729	LOTE PRINCIPAL	AGUACATE	HASS	HASS	05/03/2019	1	6	6	NO	300	Surcos,	Vivero registrado	NO	NO APLICA	SI	NO	NO REGISTRA	Químico, Orgánico,	Químico, Biológico, Cultural,	Otro	ACUEDUCTO	Predio Exportador,	ANTIOQUIA	GUARNE	YOLOMBAL	238246	PRIMER DIAGNOSTICO	5	No	2.5	17	No	Propia	Propietario	Pavimentada	4	4	Cobertura herbácea, Ciclo de vida de la cobertura vegetal hasta floración, Uso de cojinetes,	Evaluación de riesgos de los controles fitosanitarios, Medidas de mitigación y/o compensación por uso de control fitosanitario,	Aporte de materia orgánica para el ciclaje natural de la nutrición, Uso de biofertilizantes , Uso de bioestimulantes ,	Establece zonas de amortiguamiento o áreas verdes en su predio,	0.5	4980
85	274795	LOTE PRINCIPAL	AGUACATE	HASS	HASS	05/03/2019	1	6	6	NO	300	Surcos,	Vivero registrado	NO	NO APLICA	SI	NO	NO REGISTRA	Químico, Orgánico,	Químico, Biológico, Cultural,	Otro	ACUEDUCTO	Predio Exportador, Global GAP,	ANTIOQUIA	GUARNE	YOLOMBAL	244104	SEGUNDO DIAGNOSTICO	5	No	2.5	17	No	Propia	Propietario	Pavimentada	4	4	Ciclo de vida de la cobertura vegetal hasta floración, Uso de cojinetes,	Presencia y conservación de nichos ecológicos,	Uso de biofertilizantes , Uso de bioestimulantes ,	Establece zonas de amortiguamiento o áreas verdes en su predio, Toma medidas para el manejo y control de vertimiento de aguas residuales en su predio,	0.5	10480
86	270168	LOTE PRINCIPAL	AGUACATE	HASS	HASS	01/10/2021	0.5	5	5	NO	110	Tres Bolillos,	Vivero registrado	NO	NO APLICA	NO	NO	NO REGISTRA	Químico, Orgánico,	Químico, Biológico, Cultural,	Fuentes naturales	NO REGISTRA	No tiene,	ANTIOQUIA	ABEJORRAL	SAN LUIS	240275	PRIMER DIAGNOSTICO	3	No	0.5	18	No	Propia	Propietario	No Pavimentada	0	0	Uso de cojinetes,	bioinsecticidas y/o biofungicidas,	Uso de bioestimulantes ,	No usa herbicidas, ni sustancias químicas que puedan contaminar los cuerpos de agua,	0	0
86	280301	LOTE PRINCIPAL	AGUACATE	HASS	HASS	01/10/2021	0.5	5	5	NO	110	Tres Bolillos,	Vivero registrado	NO	NO APLICA	SI	NO	NO REGISTRA	Químico, Orgánico,	Químico, Biológico, Cultural,	Fuentes naturales	NO REGISTRA	No tiene,	ANTIOQUIA	ABEJORRAL	SAN LUIS	248769	SEGUNDO DIAGNOSTICO	3	No	0.5	18	No	Propia	Propietario	No Pavimentada	0	0	Uso de cojinetes,	Presencia y conservación de nichos ecológicos,	Uso de bioestimulantes ,	No usa herbicidas, ni sustancias químicas que puedan contaminar los cuerpos de agua,	0.5	931
87	271428	LOTE PRINCIPAL	AGUACATE	HASS	HASS	05/11/2014	1.2	5	4	NO	500	Tres Bolillos,	Vivero registrado	NO	NO APLICA	NO	NO	NO REGISTRA	Químico, Orgánico,	Químico, Biológico, Cultural,	Fuentes naturales	NO REGISTRA	Predio Exportador,	ANTIOQUIA	ENTRERRIOS	EL PORVENIR	241355	PRIMER DIAGNOSTICO	10	Si	1.3	6	No	Propia	Propietario	Pavimentada	4	3	Cobertura herbácea,	Presencia y conservación de nichos ecológicos,	Aporte de materia orgánica para el ciclaje natural de la nutrición,	No usa herbicidas, ni sustancias químicas que puedan contaminar los cuerpos de agua,	1.2	1900
87	281018	LOTE PRINCIPAL	AGUACATE	HASS	HASS	05/11/2014	1.2	5	4	NO	500	Tres Bolillos,	Vivero registrado	NO	NO APLICA	NO	NO	NO REGISTRA	Químico, Orgánico,	Químico, Biológico, Cultural,	Fuentes naturales	NO REGISTRA	Predio Exportador,	ANTIOQUIA	ENTRERRIOS	EL PORVENIR	249402	SEGUNDO DIAGNOSTICO	10	Si	1.3	6	No	Propia	Propietario	Pavimentada	4	3	Cobertura herbácea,	Presencia y conservación de nichos ecológicos,	Aporte de materia orgánica para el ciclaje natural de la nutrición,	No usa herbicidas, ni sustancias químicas que puedan contaminar los cuerpos de agua,	1.2	5000
88	270182	LOTE PRINCIPAL	AGUACATE	HASS	HASS	01/05/2010	2.3	6	6	NO	600	Tres Bolillos,	Vivero registrado	NO	NO APLICA	NO	NO	NO REGISTRA	Químico, Orgánico,	Químico, Biológico, Cultural,	Fuentes naturales	NO REGISTRA	BPA, Predio Exportador,	ANTIOQUIA	ABEJORRAL	SAN BERNARDO	240288	PRIMER DIAGNOSTICO	14	Si	27	13	No	Propia	Propietario	Pavimentada	4	5	No Aplica	No Aplica	No Aplica	No Aplica	2.3	11000
88	280736	LOTE PRINCIPAL	AGUACATE	HASS	HASS	01/05/2010	2.3	6	6	NO	600	Tres Bolillos,	Vivero registrado	NO	NO APLICA	NO	NO	NO REGISTRA	Químico, Orgánico,	Químico, Biológico, Cultural,	Fuentes naturales	NO REGISTRA	BPA, Predio Exportador,	ANTIOQUIA	ABEJORRAL	SAN BERNARDO	249144	SEGUNDO DIAGNOSTICO	14	Si	27	13	No	Propia	Propietario	Pavimentada	4	5	No Aplica	No Aplica	No Aplica	No Aplica	2.3	11000
89	267557	LOTE PRINCIPAL	AGUACATE	HASS	HASS	01/05/2018	0.25	5	5	NO	100	Tres Bolillos,	Vivero registrado	NO	NO APLICA	SI	NO	NO REGISTRA	Químico, Orgánico,	Químico, Biológico, Cultural,	Fuentes naturales	NO REGISTRA	Predio Exportador,	ANTIOQUIA	GUARNE	LA MOSQUITA	238089	PRIMER DIAGNOSTICO	6	Si	4.5	13	No	Contratada	Otro	Pavimentada	3	4	Cobertura herbácea,	bioinsecticidas y/o biofungicidas,	Aporte de materia orgánica para el ciclaje natural de la nutrición, Uso de bioestimulantes ,	No usa herbicidas, ni sustancias químicas que puedan contaminar los cuerpos de agua,	0.25	1886
89	267558	LOTE SECUNDARIO	AGUACATE	HASS	HASS	01/01/2020	0.25	5	5	NO	100	Tres Bolillos,	Vivero registrado	NO	NO APLICA	SI	NO	NO REGISTRA	Químico, Orgánico,	Químico, Biológico, Cultural,	Fuentes naturales	NO REGISTRA	Predio Exportador,	ANTIOQUIA	GUARNE	LA MOSQUITA	238089	PRIMER DIAGNOSTICO	5	Si	4.5	13	No	Contratada	Otro	Pavimentada	3	4	Cobertura herbácea,	bioinsecticidas y/o biofungicidas,	Aporte de materia orgánica para el ciclaje natural de la nutrición, Uso de bioestimulantes ,	No usa herbicidas, ni sustancias químicas que puedan contaminar los cuerpos de agua,	0.25	1500
89	280341	LOTE PRINCIPAL	AGUACATE	HASS	HASS	01/05/2018	0.25	5	5	NO	100	Tres Bolillos,	Vivero registrado	NO	NO APLICA	SI	NO	NO REGISTRA	Químico, Orgánico,	Químico, Biológico, Cultural,	Fuentes naturales	NO REGISTRA	Predio Exportador,	ANTIOQUIA	GUARNE	LA MOSQUITA	248800	SEGUNDO DIAGNOSTICO	6	Si	4.5	13	No	Contratada	Otro	Pavimentada	3	4	Cobertura herbácea,	bioinsecticidas y/o biofungicidas,	Aporte de materia orgánica para el ciclaje natural de la nutrición,	No usa herbicidas, ni sustancias químicas que puedan contaminar los cuerpos de agua,	0.25	3386
89	280342	LOTE SECUNDARIO	AGUACATE	HASS	HASS	01/01/2020	0.25	5	5	NO	100	Tres Bolillos,	Vivero registrado	NO	NO APLICA	SI	NO	NO REGISTRA	Químico, Orgánico,	Químico, Biológico, Cultural,	Fuentes naturales	NO REGISTRA	Predio Exportador,	ANTIOQUIA	GUARNE	LA MOSQUITA	248800	SEGUNDO DIAGNOSTICO	5	Si	4.5	13	No	Contratada	Otro	Pavimentada	3	4	Cobertura herbácea,	bioinsecticidas y/o biofungicidas,	Aporte de materia orgánica para el ciclaje natural de la nutrición,	No usa herbicidas, ni sustancias químicas que puedan contaminar los cuerpos de agua,	0.25	1500
90	270155	LOTE PRINCIPAL	AGUACATE	HASS	HASS	01/03/2018	0.5	7	7	NO	172	Tres Bolillos,	Vivero registrado	NO	NO APLICA	NO	NO	NO REGISTRA	Químico, Orgánico,	Químico, Biológico, Cultural,	Fuentes naturales	NO REGISTRA	No tiene,	ANTIOQUIA	SAN VICENTE	EL PORVENIR	240263	PRIMER DIAGNOSTICO	6	No	0.5	9.8	No	Propia	Propietario	Pavimentada	0	2	No Aplica	No Aplica	No Aplica	No Aplica	0.5	4000
90	280312	LOTE PRINCIPAL	AGUACATE	HASS	HASS	01/03/2018	0.5	7	7	NO	172	Tres Bolillos,	Vivero registrado	NO	NO APLICA	SI	NO	NO REGISTRA	Químico, Orgánico,	Químico, Biológico, Cultural,	Fuentes naturales	NO REGISTRA	No tiene,	ANTIOQUIA	SAN VICENTE	EL PORVENIR	248777	SEGUNDO DIAGNOSTICO	6	No	0.5	9.8	No	Propia	Propietario	Pavimentada	0	2	No Aplica	No Aplica	No Aplica	No Aplica	0.5	4000
91	270950	LOTE PRINCIPAL	AGUACATE	HASS	HASS	13/03/2020	3.5	6	6	NO	980	Tres Bolillos,	Vivero registrado	NO	NO APLICA	SI	NO	NO REGISTRA	Químico, Orgánico,	Químico, Biológico, Cultural,	Otro	ACUEDUCTO	Predio Exportador, Global GAP,	ANTIOQUIA	SAN VICENTE	SAN NICOLAS	240937	PRIMER DIAGNOSTICO	4	Si	12.5	10	No	Propia	Propietario	Pavimentada	8	11	Uso de cojinetes,	Presencia y conservación de nichos ecológicos,	Aporte de materia orgánica para el ciclaje natural de la nutrición, Uso de biofertilizantes ,	Establece zonas de amortiguamiento o áreas verdes en su predio, Toma medidas para el manejo y control de vertimiento de aguas residuales en su predio,	2	3000
91	278359	LOTE PRINCIPAL	AGUACATE	HASS	HASS	13/03/2020	3.5	6	6	NO	980	Tres Bolillos,	Vivero registrado	NO	NO APLICA	SI	NO	NO REGISTRA	Químico, Orgánico,	Químico, Biológico, Cultural,	Otro	ACUEDUCTO	BPA, Predio Exportador, Global GAP, Rainforest,	ANTIOQUIA	SAN VICENTE	SAN NICOLAS	247082	SEGUNDO DIAGNOSTICO	4	Si	12.5	10	No	Propia	Propietario	Pavimentada	8	11	Cobertura herbácea, Uso de cojinetes,	Evaluación de riesgos de los controles fitosanitarios, Presencia y conservación de nichos ecológicos, bioinsecticidas y/o biofungicidas,	Aporte de materia orgánica para el ciclaje natural de la nutrición, Uso de biofertilizantes , Uso de bioestimulantes ,	Toma medidas para el manejo y control de vertimiento de aguas residuales en su predio, No usa herbicidas, ni sustancias químicas que puedan contaminar los cuerpos de agua,	2	3700
92	271020	LOTE PRINCIPAL	AGUACATE	HASS	HASS	13/03/2012	0.5	7	8	NO	90	Surcos,	Vivero registrado	NO	NO APLICA	SI	NO	NO REGISTRA	Químico, Orgánico,	Químico, Biológico, Cultural,	Otro	ACUEDUCTO	No tiene,	ANTIOQUIA	GUARNE	BRIZUELA	241002	PRIMER DIAGNOSTICO	12	No	0.7	10	No	Propia	Propietario	Pavimentada	2	3	Ciclo de vida de la cobertura vegetal hasta floración, Uso de cojinetes,	Presencia y conservación de nichos ecológicos,	Aporte de materia orgánica para el ciclaje natural de la nutrición,	Establece zonas de amortiguamiento o áreas verdes en su predio,	0	0
92	274793	LOTE PRINCIPAL	AGUACATE	HASS	HASS	13/03/2012	0.5	7	8	NO	90	Surcos,	Vivero registrado	NO	NO APLICA	SI	NO	NO REGISTRA	Químico, Orgánico,	Químico, Biológico, Cultural,	Otro	ACUEDUCTO	No tiene,	ANTIOQUIA	GUARNE	BRIZUELA	244102	SEGUNDO DIAGNOSTICO	12	No	0.7	10	No	Propia	Propietario	Pavimentada	2	3	Cobertura herbácea, Ciclo de vida de la cobertura vegetal hasta floración, Uso de cojinetes,	Medidas de mitigación y/o compensación por uso de control fitosanitario, Presencia y conservación de nichos ecológicos,	Uso de biofertilizantes , Uso de bioestimulantes ,	Establece zonas de amortiguamiento o áreas verdes en su predio,	0.4	800
93	270953	LOTE PRINCIPAL	AGUACATE	HASS	HASS	13/03/2021	3.8	6	6	NO	1000	Surcos,	Vivero registrado	NO	NO APLICA	SI	NO	NO REGISTRA	Químico, Orgánico,	Químico, Biológico, Cultural,	Fuentes naturales	NO REGISTRA	No tiene,	ANTIOQUIA	SAN VICENTE	SAN IGNACIO	240940	PRIMER DIAGNOSTICO	3	No	5	17	No	Propia	Propietario	Pavimentada	2	2	No Aplica	No Aplica	No Aplica	No Aplica	0	0
93	274791	LOTE PRINCIPAL	AGUACATE	HASS	HASS	13/03/2021	3.8	6	6	NO	1000	Surcos,	Vivero registrado	NO	NO APLICA	SI	NO	NO REGISTRA	Químico, Orgánico,	Químico, Biológico, Cultural,	Fuentes naturales	NO REGISTRA	Predio Exportador, Global GAP,	ANTIOQUIA	SAN VICENTE	SAN IGNACIO	244100	SEGUNDO DIAGNOSTICO	3	No	5	17	No	Propia	Propietario	Pavimentada	2	2	Uso de cojinetes,	Presencia y conservación de nichos ecológicos,	Uso de biofertilizantes , Uso de bioestimulantes ,	Toma medidas para el manejo y control de vertimiento de aguas residuales en su predio,	2.5	3200
94	268495	LOTE PRINCIPAL	AGUACATE	HASS	HASS	01/03/2018	3	6	6	NO	850	Tres Bolillos,	Vivero registrado	NO	NO APLICA	SI	NO	NO REGISTRA	Químico, Orgánico,	Químico, Biológico, Cultural,	Fuentes naturales	NO REGISTRA	Predio Exportador,	ANTIOQUIA	JERICO	LA SELVA	238882	PRIMER DIAGNOSTICO	6	No	13	9	No	Propia	Propietario	Pavimentada	9	6	Cobertura herbácea, Uso de cojinetes,	bioinsecticidas y/o biofungicidas,	Aporte de materia orgánica para el ciclaje natural de la nutrición, Uso de biofertilizantes ,	No usa herbicidas, ni sustancias químicas que puedan contaminar los cuerpos de agua,	0	0
94	280606	LOTE PRINCIPAL	AGUACATE	HASS	HASS	01/03/2018	3	6	6	NO	850	Tres Bolillos,	Vivero registrado	NO	NO APLICA	SI	NO	NO REGISTRA	Químico, Orgánico,	Químico, Biológico, Cultural,	Fuentes naturales	NO REGISTRA	Predio Exportador,	ANTIOQUIA	JERICO	LA SELVA	249037	SEGUNDO DIAGNOSTICO	6	No	13	9	No	Propia	Propietario	Pavimentada	9	6	Cobertura herbácea,	bioinsecticidas y/o biofungicidas,	Aporte de materia orgánica para el ciclaje natural de la nutrición,	No usa herbicidas, ni sustancias químicas que puedan contaminar los cuerpos de agua,	3	1500
95	266612	LOTE PRINCIPAL	AGUACATE	HASS	HASS	01/01/2021	1.1	7	7	NO	230	Cuadro,	Vivero registrado	NO	NO APLICA	NO	NO	NO REGISTRA	Químico, Orgánico,	Químico, Biológico, Cultural,	Fuentes naturales	NO REGISTRA	No tiene,	ANTIOQUIA	URRAO	LA HONDA	237233	PRIMER DIAGNOSTICO	4	Si	4	9	No	Propia	Propietario	Pavimentada	2	3	Cobertura herbácea, Uso de cojinetes,	Evaluación de riesgos de los controles fitosanitarios, Medidas de mitigación y/o compensación por uso de control fitosanitario, bioinsecticidas y/o biofungicidas,	Aporte de materia orgánica para el ciclaje natural de la nutrición, Uso de biofertilizantes ,	Toma medidas para el manejo y control de vertimiento de aguas residuales en su predio, No usa herbicidas, ni sustancias químicas que puedan contaminar los cuerpos de agua,	0	0
95	274162	LOTE PRINCIPAL	AGUACATE	HASS	HASS	01/01/2021	1.1	7	7	NO	230	Cuadro,	Vivero registrado	NO	NO APLICA	SI	NO	NO REGISTRA	Químico, Orgánico,	Químico, Biológico, Cultural,	Fuentes naturales	NO REGISTRA	No tiene,	ANTIOQUIA	URRAO	LA HONDA	243586	SEGUNDO DIAGNOSTICO	4	Si	4	9	No	Propia	Propietario	Pavimentada	2	3	Cobertura herbácea, Uso de cojinetes,	Evaluación de riesgos de los controles fitosanitarios, Medidas de mitigación y/o compensación por uso de control fitosanitario, bioinsecticidas y/o biofungicidas,	Aporte de materia orgánica para el ciclaje natural de la nutrición, Uso de biofertilizantes ,	Toma medidas para el manejo y control de vertimiento de aguas residuales en su predio, No usa herbicidas, ni sustancias químicas que puedan contaminar los cuerpos de agua,	1	1600
96	272272	LOTE PRINCIPAL	AGUACATE	HASS	HASS	13/10/2019	11	6	5	NO	3232	Tres Bolillos,	Vivero registrado	NO	NO APLICA	SI	SI	GOTEO	Químico, Orgánico,	Químico, Biológico, Cultural,	Fuentes naturales	NO REGISTRA	Predio Exportador, Global GAP,	ANTIOQUIA	SAN VICENTE	COMPAÑÍA	242050	PRIMER DIAGNOSTICO	5	No	19.9998	15	No	Propia	Propietario	Pavimentada	1	1	Cobertura herbácea, Ciclo de vida de la cobertura vegetal hasta floración, Uso de cojinetes,	Presencia y conservación de nichos ecológicos,	Aporte de materia orgánica para el ciclaje natural de la nutrición, Uso de biofertilizantes ,	Establece zonas de amortiguamiento o áreas verdes en su predio,	9	27000
96	278429	LOTE PRINCIPAL	AGUACATE	HASS	HASS	13/10/2019	11	6	5	NO	3232	Tres Bolillos,	Vivero registrado	NO	NO APLICA	SI	SI	GOTEO	Químico, Orgánico,	Químico, Biológico, Cultural,	Fuentes naturales	NO REGISTRA	Predio Exportador, Global GAP,	ANTIOQUIA	SAN VICENTE	COMPAÑÍA	247149	SEGUNDO DIAGNOSTICO	5	No	19.9998	15	No	Propia	Propietario	Pavimentada	1	1	Uso de cojinetes,	Medidas de mitigación y/o compensación por uso de control fitosanitario,	Uso de biofertilizantes ,	Establece zonas de amortiguamiento o áreas verdes en su predio,	10	62000
97	270983	LOTE PRINCIPAL	AGUACATE	HASS	HASS	28/02/2019	0.72	6	6	NO	300	Surcos,	Vivero registrado	NO	NO APLICA	SI	NO	NO REGISTRA	Químico, Orgánico,	Químico, Biológico, Cultural,	Otro	ACUEDUCTO	No tiene,	ANTIOQUIA	GUARNE	LA CHARANGA	240970	PRIMER DIAGNOSTICO	6	No	10	2	No	Propia	Propietario	Pavimentada	2	4	Cobertura herbácea, Ciclo de vida de la cobertura vegetal hasta floración,	Evaluación de riesgos de los controles fitosanitarios,	Aporte de materia orgánica para el ciclaje natural de la nutrición,	Establece zonas de amortiguamiento o áreas verdes en su predio,	0	0
97	276633	LOTE PRINCIPAL	AGUACATE	HASS	HASS	28/02/2019	0.72	6	6	NO	300	Surcos,	Vivero registrado	NO	NO APLICA	SI	NO	NO REGISTRA	Químico, Orgánico,	Químico, Biológico, Cultural,	Otro	ACUEDUCTO	No tiene,	ANTIOQUIA	GUARNE	LA CHARANGA	245644	SEGUNDO DIAGNOSTICO	6	No	10	2	No	Propia	Propietario	Pavimentada	2	4	Cobertura herbácea, Ciclo de vida de la cobertura vegetal hasta floración, Uso de cojinetes,	Presencia y conservación de nichos ecológicos, bioinsecticidas y/o biofungicidas,	Uso de biofertilizantes , Uso de bioestimulantes ,	Toma medidas para el manejo y control de vertimiento de aguas residuales en su predio,	0	0
98	270952	LOTE PRINCIPAL	AGUACATE	HASS	HASS	13/03/2019	1.5	6	5	NO	450	Surcos,	Vivero registrado	NO	NO APLICA	NO	NO	NO REGISTRA	Químico, Orgánico,	Químico, Biológico, Cultural,	Otro	ACUEDUCTO	No tiene,	ANTIOQUIA	SAN VICENTE	OVEJAS	240939	PRIMER DIAGNOSTICO	5	No	3	15	No	Propia	Propietario	Pavimentada	0	2	No Aplica	Presencia y conservación de nichos ecológicos,	Aporte de materia orgánica para el ciclaje natural de la nutrición,	Establece zonas de amortiguamiento o áreas verdes en su predio,	1	2300
98	278363	LOTE PRINCIPAL	AGUACATE	HASS	HASS	13/03/2019	1.5	6	5	NO	450	Surcos,	Vivero registrado	NO	NO APLICA	NO	NO	NO REGISTRA	Químico, Orgánico,	Químico, Biológico, Cultural,	Otro	ACUEDUCTO	No tiene,	ANTIOQUIA	SAN VICENTE	OVEJAS	247087	SEGUNDO DIAGNOSTICO	5	No	3	15	No	Propia	Propietario	Pavimentada	0	2	No Aplica	Presencia y conservación de nichos ecológicos, bioinsecticidas y/o biofungicidas,	Uso de bioestimulantes ,	Establece zonas de amortiguamiento o áreas verdes en su predio,	1	4300
99	268381	LOTE PRINCIPAL	AGUACATE	HASS	HASS	01/08/2019	2	6	5	NO	500	Tres Bolillos,	Vivero no registrado	NO	NO APLICA	SI	NO	NO REGISTRA	Químico, Orgánico,	Químico, Biológico, Cultural,	Fuentes naturales	NO REGISTRA	No tiene,	ANTIOQUIA	SAN PEDRO	PANTANILLO	238782	PRIMER DIAGNOSTICO	5	Si	3	15	No	Propia	Propietario	Pavimentada	3	6	Ciclo de vida de la cobertura vegetal hasta floración,	Presencia y conservación de nichos ecológicos,	Aporte de materia orgánica para el ciclaje natural de la nutrición,	No usa herbicidas, ni sustancias químicas que puedan contaminar los cuerpos de agua,	1	500
99	274709	LOTE PRINCIPAL	AGUACATE	HASS	HASS	01/08/2019	2	6	5	NO	500	Tres Bolillos,	Vivero no registrado	NO	NO APLICA	SI	NO	NO REGISTRA	Químico, Orgánico,	Químico, Biológico, Cultural,	Fuentes naturales	NO REGISTRA	No tiene,	ANTIOQUIA	SAN PEDRO	PANTANILLO	244022	SEGUNDO DIAGNOSTICO	5	Si	3	15	No	Propia	Propietario	Pavimentada	3	6	Cobertura herbácea,	bioinsecticidas y/o biofungicidas,	Aporte de materia orgánica para el ciclaje natural de la nutrición,	No usa herbicidas, ni sustancias químicas que puedan contaminar los cuerpos de agua,	2	7000
100	267008	LOTE PRINCIPAL	AGUACATE	HASS	HASS	03/05/2019	1.5	7	6	NO	285	Tres Bolillos,	Vivero registrado	NO	NO APLICA	SI	NO	NO REGISTRA	Químico, Orgánico,	Químico, Biológico, Cultural,	Fuentes naturales	NO REGISTRA	Predio Exportador,	ANTIOQUIA	SAN VICENTE	COMPAÑÍA	237586	PRIMER DIAGNOSTICO	5	Si	15	6	No	Propia	Propietario	Pavimentada	3	6	Cobertura herbácea, Uso de cojinetes,	bioinsecticidas y/o biofungicidas,	Aporte de materia orgánica para el ciclaje natural de la nutrición, Uso de biofertilizantes ,	Establece zonas de amortiguamiento o áreas verdes en su predio, Toma medidas para el manejo y control de vertimiento de aguas residuales en su predio,	0.5	1200
100	280107	LOTE PRINCIPAL	AGUACATE	HASS	HASS	03/05/2019	1.5	7	6	NO	285	Tres Bolillos,	Vivero registrado	NO	NO APLICA	SI	NO	NO REGISTRA	Químico, Orgánico,	Químico, Biológico, Cultural,	Fuentes naturales	NO REGISTRA	Predio Exportador,	ANTIOQUIA	SAN VICENTE	COMPAÑÍA	248594	SEGUNDO DIAGNOSTICO	5	Si	15	6	No	Propia	Propietario	Pavimentada	3	6	Cobertura herbácea, Uso de cojinetes,	Presencia y conservación de nichos ecológicos, bioinsecticidas y/o biofungicidas,	Aporte de materia orgánica para el ciclaje natural de la nutrición, Uso de biofertilizantes ,	Establece zonas de amortiguamiento o áreas verdes en su predio, Toma medidas para el manejo y control de vertimiento de aguas residuales en su predio, No usa herbicidas, ni sustancias químicas que puedan contaminar los cuerpos de agua,	1.5	3600
101	266853	LOTE PRINCIPAL	AGUACATE	HASS	HASS	02/01/2022	1.8	6	6	NO	500	Tres Bolillos,	Vivero registrado	SI	MAIZ	NO	NO	NO REGISTRA	Químico, Orgánico,	Químico, Biológico, Cultural,	Fuentes naturales	NO REGISTRA	No tiene,	ANTIOQUIA	SAN VICENTE	SANTA ANA	237450	PRIMER DIAGNOSTICO	3	Si	3.2	1	No	Propia	Propietario	Pavimentada	4	3	Cobertura herbácea, Uso de cojinetes,	bioinsecticidas y/o biofungicidas,	Aporte de materia orgánica para el ciclaje natural de la nutrición, Uso de biofertilizantes ,	Establece zonas de amortiguamiento o áreas verdes en su predio, Toma medidas para el manejo y control de vertimiento de aguas residuales en su predio,	0	0
101	280100	LOTE PRINCIPAL	AGUACATE	HASS	HASS	02/01/2022	1.8	6	6	NO	500	Tres Bolillos,	Vivero registrado	NO	NO APLICA	SI	NO	NO REGISTRA	Químico, Orgánico,	Químico, Biológico, Cultural,	Fuentes naturales	NO REGISTRA	No tiene,	ANTIOQUIA	SAN VICENTE	SANTA ANA	248587	SEGUNDO DIAGNOSTICO	3	Si	3.2	1	No	Propia	Propietario	Pavimentada	4	3	Cobertura herbácea, Uso de cojinetes,	Presencia y conservación de nichos ecológicos, bioinsecticidas y/o biofungicidas,	Aporte de materia orgánica para el ciclaje natural de la nutrición, Uso de biofertilizantes ,	Establece zonas de amortiguamiento o áreas verdes en su predio, Toma medidas para el manejo y control de vertimiento de aguas residuales en su predio, No usa herbicidas, ni sustancias químicas que puedan contaminar los cuerpos de agua,	1.8	4200
102	262846	LOTE PRINCIPAL	AGUACATE	HASS	HASS	17/08/2014	2.3	6	7	NO	650	Tres Bolillos,	Vivero registrado	NO	NO APLICA	SI	NO	NO REGISTRA	Químico, Orgánico,	Químico, Biológico, Cultural,	Fuentes naturales	NO REGISTRA	Predio Exportador,	ANTIOQUIA	SAN VICENTE	LA MAGDALENA	234041	PRIMER DIAGNOSTICO	10	Si	4	10	No	Propia	Propietario	Pavimentada	4	4	Cobertura herbácea, Uso de cojinetes,	Presencia y conservación de nichos ecológicos, bioinsecticidas y/o biofungicidas,	Aporte de materia orgánica para el ciclaje natural de la nutrición, Uso de biofertilizantes ,	Establece zonas de amortiguamiento o áreas verdes en su predio, Toma medidas para el manejo y control de vertimiento de aguas residuales en su predio,	1.8	13000
102	280069	LOTE PRINCIPAL	AGUACATE	HASS	HASS	17/08/2014	2.3	6	7	NO	650	Tres Bolillos,	Vivero registrado	NO	NO APLICA	SI	NO	NO REGISTRA	Químico, Orgánico,	Químico, Biológico, Cultural,	Fuentes naturales	NO REGISTRA	No tiene,	ANTIOQUIA	SAN VICENTE	LA MAGDALENA	248559	SEGUNDO DIAGNOSTICO	10	Si	4	10	No	Propia	Propietario	Pavimentada	4	4	Cobertura herbácea, Uso de cojinetes,	Presencia y conservación de nichos ecológicos, bioinsecticidas y/o biofungicidas,	Aporte de materia orgánica para el ciclaje natural de la nutrición, Uso de biofertilizantes ,	Establece zonas de amortiguamiento o áreas verdes en su predio, Toma medidas para el manejo y control de vertimiento de aguas residuales en su predio,	2.3	24800
103	266827	LOTE PRINCIPAL	AGUACATE	HASS	HASS	02/05/2018	4	6	6	NO	750	Tres Bolillos,	Vivero registrado	NO	NO APLICA	SI	NO	NO REGISTRA	Químico, Orgánico,	Químico, Biológico, Cultural,	Fuentes naturales	NO REGISTRA	Predio Exportador,	ANTIOQUIA	SAN VICENTE	LA MAGDALENA	237420	PRIMER DIAGNOSTICO	6	Si	16	9	No	Propia	Propietario	Pavimentada	3	3	Cobertura herbácea, Uso de cojinetes,	bioinsecticidas y/o biofungicidas,	Aporte de materia orgánica para el ciclaje natural de la nutrición, Uso de biofertilizantes ,	Establece zonas de amortiguamiento o áreas verdes en su predio, Toma medidas para el manejo y control de vertimiento de aguas residuales en su predio,	3	9500
103	280078	LOTE PRINCIPAL	AGUACATE	HASS	HASS	02/05/2018	4	6	6	NO	750	Tres Bolillos,	Vivero registrado	NO	NO APLICA	SI	NO	NO REGISTRA	Químico, Orgánico,	Químico, Biológico, Cultural,	Fuentes naturales	NO REGISTRA	No tiene,	ANTIOQUIA	SAN VICENTE	LA MAGDALENA	248567	SEGUNDO DIAGNOSTICO	6	Si	16	9	No	Propia	Propietario	Pavimentada	3	3	Cobertura herbácea, Uso de cojinetes,	Presencia y conservación de nichos ecológicos, bioinsecticidas y/o biofungicidas,	Aporte de materia orgánica para el ciclaje natural de la nutrición, Uso de biofertilizantes ,	Establece zonas de amortiguamiento o áreas verdes en su predio, Toma medidas para el manejo y control de vertimiento de aguas residuales en su predio,	2	14000
104	270162	LOTE PRINCIPAL	AGUACATE	HASS	HASS	01/05/2018	0.5	6	6	NO	138	Tres Bolillos,	Vivero registrado	NO	NO APLICA	NO	NO	NO REGISTRA	Químico, Orgánico,	Químico, Biológico, Cultural,	Otro	acueducto	No tiene,	ANTIOQUIA	SAN VICENTE	LA PORQUERA	240269	PRIMER DIAGNOSTICO	6	No	0.5	7	No	Propia	Propietario	Pavimentada	1	3	Cobertura herbácea,	No Aplica	Uso de biofertilizantes ,	No Aplica	0.5	1000
104	281925	LOTE PRINCIPAL	AGUACATE	HASS	HASS	01/05/2018	0.5	6	6	NO	138	Tres Bolillos,	Vivero registrado	NO	NO APLICA	SI	NO	NO REGISTRA	Químico, Orgánico,	Químico, Biológico, Cultural,	Otro	acueducto	No tiene,	ANTIOQUIA	SAN VICENTE	LA PORQUERA	250121	SEGUNDO DIAGNOSTICO	6	No	0.5	7	No	Propia	Propietario	Pavimentada	1	3	Cobertura herbácea,	No Aplica	Uso de biofertilizantes ,	No Aplica	0.5	1000
105	270053	LOTE PRINCIPAL	AGUACATE	HASS	HASS	01/02/2017	0.5	5	5	NO	180	Tres Bolillos,	Vivero registrado	NO	NO APLICA	SI	NO	NO REGISTRA	Químico, Orgánico,	Químico, Biológico, Cultural,	Otro	acueducto	Predio Exportador,	ANTIOQUIA	SAN VICENTE	CHAPARRAL	240173	PRIMER DIAGNOSTICO	8	Si	0.5	16	No	Propia	Propietario	Pavimentada	4	3	Cobertura herbácea,	bioinsecticidas y/o biofungicidas,	Uso de bioestimulantes ,	No usa herbicidas, ni sustancias químicas que puedan contaminar los cuerpos de agua,	0.5	3500
105	280351	LOTE PRINCIPAL	AGUACATE	HASS	HASS	01/02/2017	0.5	5	5	NO	180	Tres Bolillos,	Vivero registrado	NO	NO APLICA	SI	NO	NO REGISTRA	Químico, Orgánico,	Químico, Biológico, Cultural,	Otro	acueducto	Predio Exportador,	ANTIOQUIA	SAN VICENTE	CHAPARRAL	248808	SEGUNDO DIAGNOSTICO	8	Si	0.5	16	No	Propia	Propietario	Pavimentada	4	3	Cobertura herbácea,	bioinsecticidas y/o biofungicidas,	Uso de bioestimulantes ,	No usa herbicidas, ni sustancias químicas que puedan contaminar los cuerpos de agua,	0.5	10500
106	270195	LOTE PRINCIPAL	AGUACATE	HASS	HASS	01/05/2018	0.5	5	5	NO	200	Tres Bolillos,	Vivero registrado	NO	NO APLICA	SI	NO	NO REGISTRA	Químico, Orgánico,	Químico, Biológico, Cultural,	Otro	acueducto	Predio Exportador,	ANTIOQUIA	SAN VICENTE	CARMELO	240300	PRIMER DIAGNOSTICO	6	Si	0.5	10	No	Propia	Propietario	Pavimentada	4	3	Cobertura herbácea,	bioinsecticidas y/o biofungicidas,	Uso de bioestimulantes ,	No Aplica	0	0
106	280293	LOTE PRINCIPAL	AGUACATE	HASS	HASS	01/05/2018	0.5	5	5	NO	200	Tres Bolillos,	Vivero registrado	NO	NO APLICA	SI	NO	NO REGISTRA	Químico, Orgánico,	Químico, Biológico, Cultural,	Otro	acueducto	Predio Exportador,	ANTIOQUIA	SAN VICENTE	CARMELO	248761	SEGUNDO DIAGNOSTICO	6	Si	0.5	10	No	Propia	Propietario	Pavimentada	4	3	Cobertura herbácea,	bioinsecticidas y/o biofungicidas,	Uso de bioestimulantes ,	No Aplica	0	0
107	271402	LOTE PRINCIPAL	AGUACATE	HASS	HASS	04/07/2020	0.5	6	6	NO	100	Curvas a nivel,	Vivero registrado	NO	NO APLICA	NO	NO	NO REGISTRA	Químico, Orgánico,	Químico, Biológico, Cultural,	Fuentes naturales	NO REGISTRA	No tiene,	ANTIOQUIA	SAN VICENTE	CARMELO	241333	PRIMER DIAGNOSTICO	4	No	0.5	12	No	Propia	Aparcería	Pavimentada	2	2	Uso de cojinetes,	bioinsecticidas y/o biofungicidas,	Uso de biofertilizantes , Uso de bioestimulantes ,	No usa herbicidas, ni sustancias químicas que puedan contaminar los cuerpos de agua,	0.5	5000
107	280355	LOTE PRINCIPAL	AGUACATE	HASS	HASS	04/07/2020	0.5	6	6	NO	100	Curvas a nivel,	Vivero registrado	NO	NO APLICA	NO	NO	NO REGISTRA	Químico, Orgánico,	Químico, Biológico, Cultural,	Fuentes naturales	NO REGISTRA	No tiene,	ANTIOQUIA	SAN VICENTE	CARMELO	248812	SEGUNDO DIAGNOSTICO	4	No	0.5	12	No	Propia	Aparcería	Pavimentada	2	2	Uso de cojinetes,	bioinsecticidas y/o biofungicidas,	Uso de biofertilizantes ,	No usa herbicidas, ni sustancias químicas que puedan contaminar los cuerpos de agua,	0.5	5000
108	269910	LOTE PRINCIPAL	AGUACATE	HASS	HASS	06/06/2021	0.5	7	7	NO	130	Cuadro,	Vivero registrado	NO	NO APLICA	NO	NO	NO REGISTRA	Químico,	Químico,	Fuentes naturales	NO REGISTRA	No tiene,	ANTIOQUIA	SANTAFE DE ANTIOQUIA	FATIMA	240051	PRIMER DIAGNOSTICO	3	Si	1	29	No	Propia	Propietario	Pavimentada	3	4	No Aplica	No Aplica	No Aplica	No Aplica	0	0
108	274679	LOTE PRINCIPAL	AGUACATE	HASS	HASS	06/06/2021	0.5	7	7	NO	130	Cuadro,	Vivero registrado	NO	NO APLICA	NO	NO	NO REGISTRA	Químico, Orgánico,	Químico, Biológico, Cultural,	Fuentes naturales	NO REGISTRA	No tiene,	ANTIOQUIA	SANTAFE DE ANTIOQUIA	FATIMA	243996	SEGUNDO DIAGNOSTICO	3	Si	1	29	No	Propia	Propietario	Pavimentada	3	4	Cobertura herbácea, Uso de cojinetes,	Evaluación de riesgos de los controles fitosanitarios, Medidas de mitigación y/o compensación por uso de control fitosanitario, Presencia y conservación de nichos ecológicos, bioinsecticidas y/o biofungicidas,	Aporte de materia orgánica para el ciclaje natural de la nutrición, Uso de biofertilizantes ,	Establece zonas de amortiguamiento o áreas verdes en su predio, No usa herbicidas, ni sustancias químicas que puedan contaminar los cuerpos de agua,	0	0
109	267534	LOTE PRINCIPAL	AGUACATE	HASS	HASS	04/10/2018	1	6	6	NO	280	Cuadro,	Vivero registrado	SI	CAFÉ	SI	NO	NO REGISTRA	Químico, Orgánico,	Químico, Biológico, Cultural,	Fuentes naturales	NO REGISTRA	No tiene,	ANTIOQUIA	CAICEDO	LA CORTADA	238067	PRIMER DIAGNOSTICO	6	Si	2	10	No	Propia	Propietario	Pavimentada	2	2	Uso de cojinetes,	bioinsecticidas y/o biofungicidas,	Uso de biofertilizantes ,	No usa herbicidas, ni sustancias químicas que puedan contaminar los cuerpos de agua,	0	0
109	274361	LOTE PRINCIPAL	AGUACATE	HASS	HASS	04/10/2018	1	6	6	NO	280	Cuadro,	Vivero registrado	SI	CAFÉ	SI	NO	NO REGISTRA	Químico, Orgánico,	Químico, Biológico, Cultural,	Fuentes naturales	NO REGISTRA	No tiene,	ANTIOQUIA	CAICEDO	LA CORTADA	243756	SEGUNDO DIAGNOSTICO	6	Si	2	10	No	Propia	Propietario	Pavimentada	2	2	Uso de cojinetes,	bioinsecticidas y/o biofungicidas,	Uso de biofertilizantes ,	No usa herbicidas, ni sustancias químicas que puedan contaminar los cuerpos de agua,	1	3228
110	267529	LOTE PRINCIPAL	AGUACATE	HASS	HASS	04/09/2018	1.7	5	6	NO	560	Cuadro,	Vivero registrado	NO	NO APLICA	SI	NO	NO REGISTRA	Químico, Orgánico,	Químico, Biológico, Cultural,	Fuentes naturales	NO REGISTRA	Predio Exportador,	ANTIOQUIA	CAICEDO	SAN JUAN	238060	PRIMER DIAGNOSTICO	6	Si	3	12	No	Propia	Propietario	Pavimentada	5	5	Uso de cojinetes,	bioinsecticidas y/o biofungicidas,	Uso de biofertilizantes ,	No usa herbicidas, ni sustancias químicas que puedan contaminar los cuerpos de agua,	0	0
110	274352	LOTE PRINCIPAL	AGUACATE	HASS	HASS	04/09/2018	1.7	5	6	NO	560	Cuadro,	Vivero registrado	NO	NO APLICA	SI	NO	NO REGISTRA	Químico, Orgánico,	Químico, Biológico, Cultural,	Fuentes naturales	NO REGISTRA	Predio Exportador,	ANTIOQUIA	CAICEDO	SAN JUAN	243747	SEGUNDO DIAGNOSTICO	6	Si	3	12	No	Propia	Propietario	Pavimentada	5	5	Uso de cojinetes,	bioinsecticidas y/o biofungicidas,	Uso de biofertilizantes ,	No usa herbicidas, ni sustancias químicas que puedan contaminar los cuerpos de agua,	1.7	5000
111	267511	LOTE PRINCIPAL	AGUACATE	HASS	HASS	04/08/2018	2.9	6	7	NO	500	Cuadro,	Vivero registrado	NO	NO APLICA	SI	NO	NO REGISTRA	Químico, Orgánico,	Químico, Biológico, Cultural,	Fuentes naturales	NO REGISTRA	BPA,	ANTIOQUIA	CAICEDO	LA GARCIA	238044	PRIMER DIAGNOSTICO	6	Si	8	13.2	No	Propia	Propietario	Pavimentada	4	3	Uso de cojinetes,	bioinsecticidas y/o biofungicidas,	Uso de biofertilizantes ,	No usa herbicidas, ni sustancias químicas que puedan contaminar los cuerpos de agua,	0	0
111	274354	LOTE PRINCIPAL	AGUACATE	HASS	HASS	04/08/2018	2.9	6	7	NO	500	Cuadro,	Vivero registrado	NO	NO APLICA	SI	NO	NO REGISTRA	Químico, Orgánico,	Químico, Biológico, Cultural,	Fuentes naturales	NO REGISTRA	BPA,	ANTIOQUIA	CAICEDO	LA GARCIA	243749	SEGUNDO DIAGNOSTICO	6	Si	8	13.2	No	Propia	Propietario	Pavimentada	4	3	Uso de cojinetes,	bioinsecticidas y/o biofungicidas,	Uso de biofertilizantes ,	No usa herbicidas, ni sustancias químicas que puedan contaminar los cuerpos de agua,	2.9	6000
112	267503	LOTE PRINCIPAL	AGUACATE	HASS	HASS	04/06/2018	2.9	6	6	NO	810	Cuadro,	Vivero registrado	NO	NO APLICA	SI	NO	NO REGISTRA	Químico, Orgánico,	Químico, Biológico, Cultural,	Fuentes naturales	NO REGISTRA	Predio Exportador,	ANTIOQUIA	CAICEDO	LA GARCIA	238037	PRIMER DIAGNOSTICO	6	Si	12	15	No	Propia	Propietario	Pavimentada	3	4	Uso de cojinetes,	bioinsecticidas y/o biofungicidas,	Uso de biofertilizantes ,	No usa herbicidas, ni sustancias químicas que puedan contaminar los cuerpos de agua,	1.4	5000
112	274324	LOTE PRINCIPAL	AGUACATE	HASS	HASS	04/06/2018	2.9	6	6	NO	810	Cuadro,	Vivero registrado	NO	NO APLICA	SI	NO	NO REGISTRA	Químico, Orgánico,	Químico, Biológico, Cultural,	Fuentes naturales	NO REGISTRA	Predio Exportador,	ANTIOQUIA	CAICEDO	LA GARCIA	243720	SEGUNDO DIAGNOSTICO	6	Si	12	15	No	Propia	Propietario	Pavimentada	3	4	Uso de cojinetes,	bioinsecticidas y/o biofungicidas,	Uso de biofertilizantes ,	No usa herbicidas, ni sustancias químicas que puedan contaminar los cuerpos de agua,	1.4	9000
113	267508	LOTE PRINCIPAL	AGUACATE	HASS	HASS	04/11/2016	1.5	6	7	NO	350	Cuadro,	Vivero registrado	NO	NO APLICA	SI	NO	NO REGISTRA	Químico, Orgánico,	Químico, Biológico, Cultural,	Fuentes naturales	NO REGISTRA	No tiene,	ANTIOQUIA	CAICEDO	LA GARCIA	238040	PRIMER DIAGNOSTICO	8	Si	19	6.5	No	Propia	Propietario	Pavimentada	1	2	Cobertura herbácea,	bioinsecticidas y/o biofungicidas,	Uso de biofertilizantes ,	No usa herbicidas, ni sustancias químicas que puedan contaminar los cuerpos de agua,	0	0
113	274355	LOTE PRINCIPAL	AGUACATE	HASS	HASS	04/11/2016	1.5	6	7	NO	350	Cuadro,	Vivero registrado	NO	NO APLICA	SI	NO	NO REGISTRA	Químico, Orgánico,	Químico, Biológico, Cultural,	Fuentes naturales	NO REGISTRA	No tiene,	ANTIOQUIA	CAICEDO	LA GARCIA	243750	SEGUNDO DIAGNOSTICO	8	Si	19	6.5	No	Propia	Propietario	Pavimentada	1	2	Cobertura herbácea,	bioinsecticidas y/o biofungicidas,	Uso de biofertilizantes ,	No usa herbicidas, ni sustancias químicas que puedan contaminar los cuerpos de agua,	1.5	5300
114	267524	LOTE PRINCIPAL	AGUACATE	HASS	HASS	04/07/2019	2.9	6	6	NO	800	Cuadro,	Vivero registrado	NO	NO APLICA	SI	NO	NO REGISTRA	Químico, Orgánico,	Químico, Biológico, Cultural,	Fuentes naturales	NO REGISTRA	No tiene,	ANTIOQUIA	CAICEDO	LA GARCIA	238057	PRIMER DIAGNOSTICO	5	Si	5	12.1	No	Contratada	Propietario	Pavimentada	4	4	Uso de cojinetes,	bioinsecticidas y/o biofungicidas,	Uso de biofertilizantes ,	No usa herbicidas, ni sustancias químicas que puedan contaminar los cuerpos de agua,	0	0
114	274357	LOTE PRINCIPAL	AGUACATE	HASS	HASS	04/07/2019	2.9	6	6	NO	800	Cuadro,	Vivero registrado	NO	NO APLICA	SI	NO	NO REGISTRA	Químico, Orgánico,	Químico, Biológico, Cultural,	Fuentes naturales	NO REGISTRA	No tiene,	ANTIOQUIA	CAICEDO	LA GARCIA	243752	SEGUNDO DIAGNOSTICO	5	Si	5	12.1	No	Contratada	Propietario	Pavimentada	4	4	Uso de cojinetes,	bioinsecticidas y/o biofungicidas,	Uso de biofertilizantes ,	No usa herbicidas, ni sustancias químicas que puedan contaminar los cuerpos de agua,	1.2	4600
115	267540	LOTE PRINCIPAL	AGUACATE	HASS	HASS	04/10/2018	1.8	7	7	NO	370	Cuadro,	Vivero registrado	SI	CAFÉ	SI	NO	NO REGISTRA	Químico, Orgánico,	Químico, Biológico, Cultural,	Fuentes naturales	NO REGISTRA	No tiene,	ANTIOQUIA	CAICEDO	LOS PINOS	238071	PRIMER DIAGNOSTICO	6	Si	3	9.8	No	Propia	Propietario	Pavimentada	3	3	Uso de cojinetes,	bioinsecticidas y/o biofungicidas,	Uso de biofertilizantes ,	No usa herbicidas, ni sustancias químicas que puedan contaminar los cuerpos de agua,	0	0
115	274374	LOTE PRINCIPAL	AGUACATE	HASS	HASS	04/10/2018	1.8	7	7	NO	370	Cuadro,	Vivero registrado	SI	CAFÉ	SI	NO	NO REGISTRA	Químico, Orgánico,	Químico, Biológico, Cultural,	Fuentes naturales	NO REGISTRA	No tiene,	ANTIOQUIA	CAICEDO	LOS PINOS	243768	SEGUNDO DIAGNOSTICO	6	Si	3	9.8	No	Propia	Propietario	Pavimentada	3	3	Uso de cojinetes,	bioinsecticidas y/o biofungicidas,	Uso de biofertilizantes ,	No usa herbicidas, ni sustancias químicas que puedan contaminar los cuerpos de agua,	1.8	4132
116	267542	LOTE PRINCIPAL	AGUACATE	HASS	HASS	04/10/2021	0.5	6	6	NO	138	Cuadro,	Vivero registrado	NO	NO APLICA	SI	NO	NO REGISTRA	Químico, Orgánico,	Químico, Biológico, Cultural,	Fuentes naturales	NO REGISTRA	No tiene,	ANTIOQUIA	CAICEDO	ROMERAL	238075	PRIMER DIAGNOSTICO	3	Si	1.5	11	No	Propia	Propietario	Pavimentada	3	4	No Aplica	No Aplica	No Aplica	No Aplica	0	0
116	274377	LOTE PRINCIPAL	AGUACATE	HASS	HASS	04/10/2021	0.5	6	6	NO	138	Cuadro,	Vivero registrado	NO	NO APLICA	SI	NO	NO REGISTRA	Químico, Orgánico,	Químico, Biológico, Cultural,	Fuentes naturales	NO REGISTRA	No tiene,	ANTIOQUIA	CAICEDO	ROMERAL	243770	SEGUNDO DIAGNOSTICO	3	Si	1.5	11	No	Propia	Propietario	Pavimentada	3	4	Cobertura herbácea,	bioinsecticidas y/o biofungicidas,	Aporte de materia orgánica para el ciclaje natural de la nutrición,	No usa herbicidas, ni sustancias químicas que puedan contaminar los cuerpos de agua,	0.5	2980
117	270164	LOTE PRINCIPAL	AGUACATE	HASS	HASS	01/06/2018	0.5	6	6	SI	100	Tres Bolillos,	Vivero registrado	NO	NO APLICA	NO	NO	NO REGISTRA	Químico, Orgánico,	Químico, Biológico, Cultural,	Otro	acueducto	No tiene,	ANTIOQUIA	PEÑOL	EL MARIAL	240271	PRIMER DIAGNOSTICO	6	Si	2	9	No	Propia	Propietario	Pavimentada	1	2	Uso de cojinetes,	No Aplica	Uso de bioestimulantes ,	No Aplica	0	0
117	280454	LOTE PRINCIPAL	AGUACATE	HASS	HASS	01/06/2018	0.5	6	6	NO	100	Tres Bolillos,	Vivero registrado	NO	NO APLICA	NO	NO	NO REGISTRA	Químico, Orgánico,	Químico, Biológico, Cultural,	Otro	acueducto	No tiene,	ANTIOQUIA	PEÑOL	EL MARIAL	248893	SEGUNDO DIAGNOSTICO	6	Si	2	9	No	Propia	Propietario	Pavimentada	1	2	Uso de cojinetes,	No Aplica	Uso de biofertilizantes ,	No Aplica	0	0
118	267771	LOTE PRINCIPAL	AGUACATE	HASS	HASS	01/02/2000	5	7	6	NO	1200	Surcos,	Vivero registrado	NO	NO APLICA	SI	NO	NO REGISTRA	Químico, Orgánico,	Químico, Biológico, Cultural,	Fuentes naturales	NO REGISTRA	BPA, Predio Exportador,	ANTIOQUIA	GUARNE	ALTO DE LA VIRGEN	238274	PRIMER DIAGNOSTICO	25	Si	6	3	No	Propia	Propietario	Pavimentada	5	5	Cobertura herbácea, Ciclo de vida de la cobertura vegetal hasta floración,	Evaluación de riesgos de los controles fitosanitarios, Medidas de mitigación y/o compensación por uso de control fitosanitario, Presencia y conservación de nichos ecológicos,	Aporte de materia orgánica para el ciclaje natural de la nutrición, Uso de biofertilizantes , Uso de bioestimulantes ,	Establece zonas de amortiguamiento o áreas verdes en su predio, Toma medidas para el manejo y control de vertimiento de aguas residuales en su predio,	0	0
118	276631	LOTE PRINCIPAL	AGUACATE	HASS	HASS	01/02/2000	5	7	6	NO	1200	Surcos,	Vivero registrado	NO	NO APLICA	SI	NO	NO REGISTRA	Químico, Orgánico,	Químico, Biológico, Cultural,	Fuentes naturales	NO REGISTRA	Predio Exportador,	ANTIOQUIA	GUARNE	ALTO DE LA VIRGEN	245642	SEGUNDO DIAGNOSTICO	25	Si	6	3	No	Propia	Propietario	Pavimentada	5	5	Ciclo de vida de la cobertura vegetal hasta floración, Uso de cojinetes,	Presencia y conservación de nichos ecológicos, bioinsecticidas y/o biofungicidas,	Uso de biofertilizantes , Uso de bioestimulantes ,	Toma medidas para el manejo y control de vertimiento de aguas residuales en su predio,	2.5	7500
119	270153	LOTE PRINCIPAL	AGUACATE	HASS	HASS	01/05/2019	4.5	6	6	NO	1200	Tres Bolillos,	Procedente de su predio	NO	NO APLICA	NO	NO	NO REGISTRA	Químico, Orgánico,	Químico, Biológico, Cultural,	Fuentes naturales	NO REGISTRA	BPA, Predio Exportador,	ANTIOQUIA	SONSON	LA HONDA	240261	PRIMER DIAGNOSTICO	5	Si	6.5	2.9	No	Propia	Propietario	Pavimentada	3	4	Cobertura herbácea,	bioinsecticidas y/o biofungicidas,	Uso de bioestimulantes ,	No Aplica	4.5	15000
119	280704	LOTE PRINCIPAL	AGUACATE	HASS	HASS	01/05/2019	4.5	6	6	NO	1200	Tres Bolillos,	Procedente de su predio	NO	NO APLICA	NO	NO	NO REGISTRA	Químico, Orgánico,	Químico, Biológico, Cultural,	Fuentes naturales	NO REGISTRA	BPA, Predio Exportador,	ANTIOQUIA	SONSON	LA HONDA	249116	SEGUNDO DIAGNOSTICO	5	Si	6.5	2.9	No	Propia	Propietario	Pavimentada	3	4	Cobertura herbácea,	bioinsecticidas y/o biofungicidas,	Uso de biofertilizantes ,	No Aplica	4.5	32000
120	271203	LOTE PRINCIPAL	AGUACATE	HASS	HASS	03/06/2017	3	6	6	NO	600	Surcos,	Vivero registrado	NO	NO APLICA	SI	NO	NO REGISTRA	Químico, Orgánico,	Químico, Biológico, Cultural,	Fuentes naturales	NO REGISTRA	Predio Exportador, Global GAP, Rainforest,	ANTIOQUIA	SONSON	LLANADAS	241166	PRIMER DIAGNOSTICO	7	No	3	5.5	No	Propia	Propietario	No Pavimentada	0	0	Uso de cojinetes,	Presencia y conservación de nichos ecológicos,	Uso de biofertilizantes , Uso de bioestimulantes ,	No Aplica	3	9000
120	280701	LOTE PRINCIPAL	AGUACATE	HASS	HASS	03/06/2017	3	6	6	NO	600	Surcos,	Vivero registrado	NO	NO APLICA	SI	NO	NO REGISTRA	Químico, Orgánico,	Químico, Biológico, Cultural,	Fuentes naturales	NO REGISTRA	Predio Exportador, Global GAP, Rainforest,	ANTIOQUIA	SONSON	LLANADAS	249113	SEGUNDO DIAGNOSTICO	7	No	3	5.5	No	Propia	Propietario	No Pavimentada	0	0	Uso de cojinetes,	Presencia y conservación de nichos ecológicos,	Uso de biofertilizantes , Uso de bioestimulantes ,	No Aplica	3	9000
121	271396	LOTE PRINCIPAL	AGUACATE	HASS	HASS	04/06/2021	2.1	6	6	NO	600	Tres Bolillos,	Vivero registrado	NO	NO APLICA	SI	NO	NO REGISTRA	Químico, Orgánico,	Químico, Biológico, Cultural,	Fuentes naturales	NO REGISTRA	Predio Exportador,	ANTIOQUIA	SONSON	SIRGUA ARRIBA	241327	PRIMER DIAGNOSTICO	3	No	11	14	No	Propia	Aparcería	Pavimentada	0	4	Cobertura herbácea, Ciclo de vida de la cobertura vegetal hasta floración, Uso de cojinetes,	Medidas de mitigación y/o compensación por uso de control fitosanitario, Presencia y conservación de nichos ecológicos,	Uso de biofertilizantes , Uso de bioestimulantes ,	No Aplica	0	0
121	281926	LOTE PRINCIPAL	AGUACATE	HASS	HASS	04/06/2021	2.1	6	6	NO	600	Tres Bolillos,	Vivero registrado	NO	NO APLICA	SI	NO	NO REGISTRA	Químico, Orgánico,	Químico, Biológico, Cultural,	Fuentes naturales	NO REGISTRA	Predio Exportador,	ANTIOQUIA	SONSON	SIRGUA ARRIBA	250122	SEGUNDO DIAGNOSTICO	3	No	11	14	No	Propia	Aparcería	Pavimentada	0	4	Cobertura herbácea, Ciclo de vida de la cobertura vegetal hasta floración, Uso de cojinetes,	Medidas de mitigación y/o compensación por uso de control fitosanitario, Presencia y conservación de nichos ecológicos,	Uso de biofertilizantes , Uso de bioestimulantes ,	No Aplica	0	0
122	271205	LOTE PRINCIPAL	AGUACATE	HASS	HASS	03/03/2018	3	6	6	NO	500	Cuadro,	Vivero registrado	NO	NO APLICA	SI	NO	NO REGISTRA	Químico, Orgánico,	Químico, Biológico, Cultural,	Fuentes naturales	NO REGISTRA	Predio Exportador,	ANTIOQUIA	SONSON	LLANADAS	241167	PRIMER DIAGNOSTICO	6	No	3	6.8	No	Propia	Propietario	No Pavimentada	0	0	Cobertura herbácea, Ciclo de vida de la cobertura vegetal hasta floración, Uso de cojinetes,	Presencia y conservación de nichos ecológicos, bioinsecticidas y/o biofungicidas,	Uso de biofertilizantes , Uso de bioestimulantes ,	No Aplica	3	14000
122	280434	LOTE PRINCIPAL	AGUACATE	HASS	HASS	03/03/2018	3	6	6	NO	500	Cuadro,	Vivero registrado	NO	NO APLICA	SI	NO	NO REGISTRA	Químico, Orgánico,	Químico, Biológico, Cultural,	Fuentes naturales	NO REGISTRA	Predio Exportador,	ANTIOQUIA	SONSON	LLANADAS	248878	SEGUNDO DIAGNOSTICO	6	No	3	6.8	No	Propia	Propietario	No Pavimentada	0	0	Ciclo de vida de la cobertura vegetal hasta floración, Uso de cojinetes,	Presencia y conservación de nichos ecológicos, bioinsecticidas y/o biofungicidas,	Uso de biofertilizantes ,	No Aplica	3	14000
123	266401	LOTE PRINCIPAL	AGUACATE	HASS	HASS	02/03/2021	0.5	7	6	NO	107	Surcos,	Vivero registrado	NO	NO APLICA	SI	NO	NO REGISTRA	Químico, Orgánico,	Químico, Biológico, Cultural,	Otro	ACUEDUCTO	No tiene,	ANTIOQUIA	GUARNE	EL COLORADO	237051	PRIMER DIAGNOSTICO	3	Si	0.5	8	No	Propia	Propietario	Pavimentada	2	2	Cobertura herbácea, Ciclo de vida de la cobertura vegetal hasta floración, Uso de cojinetes,		Aporte de materia orgánica para el ciclaje natural de la nutrición,	Establece zonas de amortiguamiento o áreas verdes en su predio,	0	0
123	276614	LOTE PRINCIPAL	AGUACATE	HASS	HASS	02/03/2021	0.5	7	6	NO	107	Surcos,	Vivero registrado	NO	NO APLICA	SI	NO	NO REGISTRA	Químico, Orgánico,	Químico, Biológico, Cultural,	Otro	ACUEDUCTO	BPA, Predio Exportador,	ANTIOQUIA	GUARNE	EL COLORADO	245627	SEGUNDO DIAGNOSTICO	3	Si	0.5	8	No	Propia	Propietario	Pavimentada	2	2	Cobertura herbácea, Ciclo de vida de la cobertura vegetal hasta floración, Uso de cojinetes,	Presencia y conservación de nichos ecológicos, bioinsecticidas y/o biofungicidas,	Uso de biofertilizantes , Uso de bioestimulantes ,	Toma medidas para el manejo y control de vertimiento de aguas residuales en su predio, No usa herbicidas, ni sustancias químicas que puedan contaminar los cuerpos de agua,	0.5	1500
124	270264	LOTE PRINCIPAL	AGUACATE	HASS	HASS	01/01/2013	0.7	6	6	NO	200	Curvas a nivel,	Vivero no registrado	NO	NO APLICA	NO	NO	NO REGISTRA	Químico, Orgánico,	Químico, Biológico, Cultural,	Fuentes naturales	NO REGISTRA	Predio Exportador,	ANTIOQUIA	ABEJORRAL	LA BETULIA	240356	PRIMER DIAGNOSTICO	12	Si	1.5	6	No	Propia	Propietario	Pavimentada	3	3	Ciclo de vida de la cobertura vegetal hasta floración, Uso de cojinetes,	Presencia y conservación de nichos ecológicos,	Uso de biofertilizantes , Uso de bioestimulantes ,	No Aplica	0.7	5000
124	280314	LOTE PRINCIPAL	AGUACATE	HASS	HASS	01/01/2013	0.7	6	6	NO	200	Curvas a nivel,	Vivero registrado	NO	NO APLICA	NO	NO	NO REGISTRA	Químico, Orgánico,	Químico, Biológico, Cultural,	Fuentes naturales	NO REGISTRA	Predio Exportador,	ANTIOQUIA	ABEJORRAL	LA BETULIA	248779	SEGUNDO DIAGNOSTICO	12	Si	1.5	6	No	Propia	Propietario	Pavimentada	3	3	Ciclo de vida de la cobertura vegetal hasta floración, Uso de cojinetes,	Presencia y conservación de nichos ecológicos,	Uso de biofertilizantes , Uso de bioestimulantes ,	No Aplica	0.7	5000
125	266504	LOTE PRINCIPAL	AGUACATE	HASS	HASS	01/04/2017	1.6	7	7	NO	280	Cuadro,	Vivero registrado	NO	NO APLICA	SI	NO	NO REGISTRA	Químico, Orgánico,	Químico, Biológico, Cultural,	Fuentes naturales	NO REGISTRA	Predio Exportador,	ANTIOQUIA	JARDIN	GIBRALTAR	237144	PRIMER DIAGNOSTICO	7	No	14	11	No	Propia	Otro	Pavimentada	3	2	Cobertura herbácea,	Medidas de mitigación y/o compensación por uso de control fitosanitario, Presencia y conservación de nichos ecológicos, bioinsecticidas y/o biofungicidas,	Aporte de materia orgánica para el ciclaje natural de la nutrición, Uso de biofertilizantes ,	Toma medidas para el manejo y control de vertimiento de aguas residuales en su predio, No usa herbicidas, ni sustancias químicas que puedan contaminar los cuerpos de agua,	0	0
125	280279	LOTE PRINCIPAL	AGUACATE	HASS	HASS	01/04/2017	1.6	7	7	NO	280	Cuadro,	Vivero registrado	NO	NO APLICA	SI	NO	NO REGISTRA	Químico, Orgánico,	Químico, Biológico, Cultural,	Fuentes naturales	NO REGISTRA	Predio Exportador,	ANTIOQUIA	JARDIN	GIBRALTAR	248748	SEGUNDO DIAGNOSTICO	7	No	14	11	No	Propia	Otro	Pavimentada	3	2	Cobertura herbácea,	Medidas de mitigación y/o compensación por uso de control fitosanitario, bioinsecticidas y/o biofungicidas,	Aporte de materia orgánica para el ciclaje natural de la nutrición, Uso de biofertilizantes , Uso de bioestimulantes ,	Establece zonas de amortiguamiento o áreas verdes en su predio, Toma medidas para el manejo y control de vertimiento de aguas residuales en su predio, No usa herbicidas, ni sustancias químicas que puedan contaminar los cuerpos de agua,	1	9000
126	266700	LOTE SECUNDARIO	AGUACATE	HASS	HASS	01/03/2019	0.1	6	4	NO	50	Cuadro,	Vivero registrado	NO	NO APLICA	SI	NO	NO REGISTRA	Químico, Orgánico,	Químico, Biológico, Cultural,	Fuentes naturales	NO REGISTRA	Predio Exportador,	ANTIOQUIA	JARDIN	LA ARBOLEDA	237314	PRIMER DIAGNOSTICO	5	Si	1.1	11	No	Propia	Propietario	Pavimentada	3	4	Cobertura herbácea,	Evaluación de riesgos de los controles fitosanitarios, Medidas de mitigación y/o compensación por uso de control fitosanitario, bioinsecticidas y/o biofungicidas,	Aporte de materia orgánica para el ciclaje natural de la nutrición, Uso de biofertilizantes , Uso de bioestimulantes ,	Toma medidas para el manejo y control de vertimiento de aguas residuales en su predio, No usa herbicidas, ni sustancias químicas que puedan contaminar los cuerpos de agua,	0	0
126	266699	LOTE PRINCIPAL	AGUACATE	HASS	HASS	01/03/2021	0.4	6	4	NO	170	Cuadro,	Vivero registrado	SI	CAFÉ	SI	NO	NO REGISTRA	Químico, Orgánico,	Químico, Biológico, Cultural,	Fuentes naturales	NO REGISTRA	Predio Exportador,	ANTIOQUIA	JARDIN	LA ARBOLEDA	237314	PRIMER DIAGNOSTICO	3	Si	1.1	11	No	Propia	Propietario	Pavimentada	3	4	Cobertura herbácea,	Evaluación de riesgos de los controles fitosanitarios, Medidas de mitigación y/o compensación por uso de control fitosanitario, bioinsecticidas y/o biofungicidas,	Aporte de materia orgánica para el ciclaje natural de la nutrición, Uso de biofertilizantes , Uso de bioestimulantes ,	Toma medidas para el manejo y control de vertimiento de aguas residuales en su predio, No usa herbicidas, ni sustancias químicas que puedan contaminar los cuerpos de agua,	0	0
126	274165	LOTE SECUNDARIO	AGUACATE	HASS	HASS	01/03/2019	0.1	6	4	NO	50	Cuadro,	Vivero registrado	NO	NO APLICA	SI	NO	NO REGISTRA	Químico, Orgánico,	Químico, Biológico, Cultural,	Fuentes naturales	NO REGISTRA	Predio Exportador,	ANTIOQUIA	JARDIN	LA ARBOLEDA	243588	SEGUNDO DIAGNOSTICO	5	Si	1.1	11	No	Propia	Propietario	Pavimentada	3	4	Cobertura herbácea,	Evaluación de riesgos de los controles fitosanitarios, Medidas de mitigación y/o compensación por uso de control fitosanitario, bioinsecticidas y/o biofungicidas,	Aporte de materia orgánica para el ciclaje natural de la nutrición, Uso de biofertilizantes , Uso de bioestimulantes ,	Toma medidas para el manejo y control de vertimiento de aguas residuales en su predio, No usa herbicidas, ni sustancias químicas que puedan contaminar los cuerpos de agua,	0	0
126	274164	LOTE PRINCIPAL	AGUACATE	HASS	HASS	01/03/2021	0.4	6	4	NO	170	Cuadro,	Vivero registrado	SI	CAFÉ	SI	NO	NO REGISTRA	Químico, Orgánico,	Químico, Biológico, Cultural,	Fuentes naturales	NO REGISTRA	Predio Exportador,	ANTIOQUIA	JARDIN	LA ARBOLEDA	243588	SEGUNDO DIAGNOSTICO	3	Si	1.1	11	No	Propia	Propietario	Pavimentada	3	4	Cobertura herbácea,	Evaluación de riesgos de los controles fitosanitarios, Medidas de mitigación y/o compensación por uso de control fitosanitario, bioinsecticidas y/o biofungicidas,	Aporte de materia orgánica para el ciclaje natural de la nutrición, Uso de biofertilizantes , Uso de bioestimulantes ,	Toma medidas para el manejo y control de vertimiento de aguas residuales en su predio, No usa herbicidas, ni sustancias químicas que puedan contaminar los cuerpos de agua,	0.4	3000
127	266678	LOTE SECUNDARIO	AGUACATE	REED	NO HASS	01/01/2012	0.3	7	7	NO	35	Cuadro,	Vivero no registrado	NO	NO APLICA	SI	NO	NO REGISTRA	Químico, Orgánico,	Químico, Biológico, Cultural,	Fuentes naturales	NO REGISTRA	No tiene,	ANTIOQUIA	JARDIN	LA ARBOLEDA	237294	PRIMER DIAGNOSTICO	13	No	6.4	15	No	Propia	Otro	Pavimentada	3	2	Cobertura herbácea,	Medidas de mitigación y/o compensación por uso de control fitosanitario, bioinsecticidas y/o biofungicidas,	Aporte de materia orgánica para el ciclaje natural de la nutrición, Uso de biofertilizantes ,	No usa herbicidas, ni sustancias químicas que puedan contaminar los cuerpos de agua,	0.3	4000
127	266675	LOTE PRINCIPAL	AGUACATE	HASS	HASS	01/02/2017	2.7	6	5	NO	700	Cuadro,	Vivero registrado	NO	NO APLICA	SI	NO	NO REGISTRA	Químico, Orgánico,	Químico, Biológico, Cultural,	Fuentes naturales	NO REGISTRA	Predio Exportador,	ANTIOQUIA	JARDIN	LA ARBOLEDA	237294	PRIMER DIAGNOSTICO	8	No	6.4	15	No	Propia	Otro	Pavimentada	3	2	Cobertura herbácea,	Medidas de mitigación y/o compensación por uso de control fitosanitario, bioinsecticidas y/o biofungicidas,	Aporte de materia orgánica para el ciclaje natural de la nutrición, Uso de biofertilizantes ,	No usa herbicidas, ni sustancias químicas que puedan contaminar los cuerpos de agua,	0	0
127	274596	LOTE PRINCIPAL	AGUACATE	HASS	HASS	01/02/2017	2.7	6	5	NO	700	Cuadro,	Vivero registrado	NO	NO APLICA	SI	NO	NO REGISTRA	Químico, Orgánico,	Químico, Biológico, Cultural,	Fuentes naturales	NO REGISTRA	Predio Exportador,	ANTIOQUIA	JARDIN	LA ARBOLEDA	243923	SEGUNDO DIAGNOSTICO	8	No	6.4	15	No	Propia	Otro	Pavimentada	3	2	Cobertura herbácea,	bioinsecticidas y/o biofungicidas,	Aporte de materia orgánica para el ciclaje natural de la nutrición, Uso de biofertilizantes ,	Toma medidas para el manejo y control de vertimiento de aguas residuales en su predio, No usa herbicidas, ni sustancias químicas que puedan contaminar los cuerpos de agua,	2.7	23000
127	274597	LOTE SECUNDARIO	AGUACATE	REED	NO HASS	01/01/2012	0.3	7	7	NO	35	Cuadro,	Vivero no registrado	NO	NO APLICA	SI	NO	NO REGISTRA	Químico, Orgánico,	Químico, Biológico, Cultural,	Fuentes naturales	NO REGISTRA	No tiene,	ANTIOQUIA	JARDIN	LA ARBOLEDA	243923	SEGUNDO DIAGNOSTICO	13	No	6.4	15	No	Propia	Otro	Pavimentada	3	2	Cobertura herbácea,	bioinsecticidas y/o biofungicidas,	Aporte de materia orgánica para el ciclaje natural de la nutrición, Uso de biofertilizantes ,	Toma medidas para el manejo y control de vertimiento de aguas residuales en su predio, No usa herbicidas, ni sustancias químicas que puedan contaminar los cuerpos de agua,	0.3	1000
128	269831	LOTE PRINCIPAL	AGUACATE	HASS	HASS	01/04/2018	1.4	7	7	NO	290	Cuadro,	Vivero no registrado	NO	NO APLICA	SI	NO	NO REGISTRA	Químico, Orgánico,	Químico, Biológico, Cultural,	Fuentes naturales	NO REGISTRA	Predio Exportador,	ANTIOQUIA	JARDIN	EL SALADO	239985	PRIMER DIAGNOSTICO	6	No	4.48	15	No	Propia	Otro	Pavimentada	3	2	Cobertura herbácea,	Evaluación de riesgos de los controles fitosanitarios, bioinsecticidas y/o biofungicidas,	Aporte de materia orgánica para el ciclaje natural de la nutrición, Uso de biofertilizantes , Uso de bioestimulantes ,	Toma medidas para el manejo y control de vertimiento de aguas residuales en su predio,	0	0
128	269832	LOTE SECUNDARIO	AGUACATE	HASS	HASS	01/02/2022	2.8	6	6	NO	800	Cuadro,	Vivero registrado	NO	NO APLICA	SI	NO	NO REGISTRA	Químico, Orgánico,	Químico, Biológico, Cultural,	Fuentes naturales	NO REGISTRA	Predio Exportador,	ANTIOQUIA	JARDIN	EL SALADO	239985	PRIMER DIAGNOSTICO	3	No	4.48	15	No	Propia	Otro	Pavimentada	3	2	Cobertura herbácea,	Evaluación de riesgos de los controles fitosanitarios, bioinsecticidas y/o biofungicidas,	Aporte de materia orgánica para el ciclaje natural de la nutrición, Uso de biofertilizantes , Uso de bioestimulantes ,	Toma medidas para el manejo y control de vertimiento de aguas residuales en su predio,	0	0
128	274199	LOTE PRINCIPAL	AGUACATE	HASS	HASS	01/04/2018	1.4	7	7	NO	290	Cuadro,	Vivero no registrado	NO	NO APLICA	SI	NO	NO REGISTRA	Químico, Orgánico,	Químico, Biológico, Cultural,	Fuentes naturales	NO REGISTRA	Predio Exportador,	ANTIOQUIA	JARDIN	EL SALADO	243616	SEGUNDO DIAGNOSTICO	6	No	4.48	15	No	Propia	Otro	Pavimentada	3	2	Cobertura herbácea,	Medidas de mitigación y/o compensación por uso de control fitosanitario, bioinsecticidas y/o biofungicidas,	Aporte de materia orgánica para el ciclaje natural de la nutrición, Uso de biofertilizantes ,	Toma medidas para el manejo y control de vertimiento de aguas residuales en su predio, No usa herbicidas, ni sustancias químicas que puedan contaminar los cuerpos de agua,	1	2500
128	274200	LOTE SECUNDARIO	AGUACATE	HASS	HASS	01/02/2022	2.8	6	6	NO	800	Cuadro,	Vivero registrado	NO	NO APLICA	SI	NO	NO REGISTRA	Químico, Orgánico,	Químico, Biológico, Cultural,	Fuentes naturales	NO REGISTRA	Predio Exportador,	ANTIOQUIA	JARDIN	EL SALADO	243616	SEGUNDO DIAGNOSTICO	3	No	4.48	15	No	Propia	Otro	Pavimentada	3	2	Cobertura herbácea,	Medidas de mitigación y/o compensación por uso de control fitosanitario, bioinsecticidas y/o biofungicidas,	Aporte de materia orgánica para el ciclaje natural de la nutrición, Uso de biofertilizantes ,	Toma medidas para el manejo y control de vertimiento de aguas residuales en su predio, No usa herbicidas, ni sustancias químicas que puedan contaminar los cuerpos de agua,	1	3800
129	271118	LOTE PRINCIPAL	AGUACATE	HASS	HASS	01/02/2024	0.05	2	0.2	NO	1300	Cuadro,	Otro	NO	NO APLICA	NO	NO	NO REGISTRA	Químico, Orgánico,	Químico, Biológico, Cultural,	No tiene	NO REGISTRA	No tiene,	ANTIOQUIA	JARDIN	GIBRALTAR	241085	PRIMER DIAGNOSTICO	1	No	0.08	2	No	Propia	Otro	No Pavimentada	0	0	No Aplica	bioinsecticidas y/o biofungicidas,	Aporte de materia orgánica para el ciclaje natural de la nutrición, Uso de biofertilizantes ,	No usa herbicidas, ni sustancias químicas que puedan contaminar los cuerpos de agua,	0	0
129	274606	LOTE PRINCIPAL	AGUACATE	HASS	HASS	01/02/2024	0.05	2	0.2	NO	1300	Cuadro,	Otro	NO	NO APLICA	SI	NO	NO REGISTRA	Químico, Orgánico,	Químico, Biológico, Cultural,	No tiene	NO REGISTRA	No tiene,	ANTIOQUIA	JARDIN	GIBRALTAR	243930	SEGUNDO DIAGNOSTICO	1	No	0.08	2	No	Propia	Otro	No Pavimentada	0	0	No Aplica	Evaluación de riesgos de los controles fitosanitarios, Medidas de mitigación y/o compensación por uso de control fitosanitario, bioinsecticidas y/o biofungicidas,	Aporte de materia orgánica para el ciclaje natural de la nutrición, Uso de biofertilizantes ,	Toma medidas para el manejo y control de vertimiento de aguas residuales en su predio, No usa herbicidas, ni sustancias químicas que puedan contaminar los cuerpos de agua,	0	0
130	266720	LOTE PRINCIPAL	AGUACATE	HASS	HASS	01/02/2019	0.5	6	5	NO	170	Cuadro,	Otro	NO	NO APLICA	NO	NO	NO REGISTRA	Químico, Orgánico,	Químico, Biológico, Cultural,	Fuentes naturales	NO REGISTRA	No tiene,	ANTIOQUIA	JARDIN	LA FLORESTA	237328	PRIMER DIAGNOSTICO	6	Si	16	18	No	Propia	Copropietario	Pavimentada	2	2	Cobertura herbácea,	Medidas de mitigación y/o compensación por uso de control fitosanitario, bioinsecticidas y/o biofungicidas,	Aporte de materia orgánica para el ciclaje natural de la nutrición, Uso de biofertilizantes ,	Toma medidas para el manejo y control de vertimiento de aguas residuales en su predio, No usa herbicidas, ni sustancias químicas que puedan contaminar los cuerpos de agua,	0	0
130	266722	LOTE SECUNDARIO	AGUACATE	COLLINRED	NO HASS	01/03/2015	0.2	7	7	NO	40	Cuadro,	Vivero no registrado	NO	NO APLICA	NO	NO	NO REGISTRA	Químico, Orgánico,	Químico, Biológico, Cultural,	Fuentes naturales	NO REGISTRA	No tiene,	ANTIOQUIA	JARDIN	LA FLORESTA	237328	PRIMER DIAGNOSTICO	9	Si	16	18	No	Propia	Copropietario	Pavimentada	2	2	Cobertura herbácea,	Medidas de mitigación y/o compensación por uso de control fitosanitario, bioinsecticidas y/o biofungicidas,	Aporte de materia orgánica para el ciclaje natural de la nutrición, Uso de biofertilizantes ,	Toma medidas para el manejo y control de vertimiento de aguas residuales en su predio, No usa herbicidas, ni sustancias químicas que puedan contaminar los cuerpos de agua,	0.2	400
130	280123	LOTE PRINCIPAL	AGUACATE	HASS	HASS	01/02/2019	0.5	6	5	NO	170	Cuadro,	Otro	NO	NO APLICA	NO	NO	NO REGISTRA	Químico, Orgánico,	Químico, Biológico, Cultural,	Fuentes naturales	NO REGISTRA	No tiene,	ANTIOQUIA	JARDIN	LA FLORESTA	248611	SEGUNDO DIAGNOSTICO	6	Si	16	18	No	Propia	Copropietario	Pavimentada	2	2	Cobertura herbácea,	Medidas de mitigación y/o compensación por uso de control fitosanitario, bioinsecticidas y/o biofungicidas,	Aporte de materia orgánica para el ciclaje natural de la nutrición, Uso de biofertilizantes ,	Establece zonas de amortiguamiento o áreas verdes en su predio, Toma medidas para el manejo y control de vertimiento de aguas residuales en su predio, No usa herbicidas, ni sustancias químicas que puedan contaminar los cuerpos de agua,	0.3	5500
130	280124	LOTE SECUNDARIO	AGUACATE	COLLINRED	NO HASS	01/03/2015	0.2	7	7	NO	40	Cuadro,	Vivero no registrado	NO	NO APLICA	NO	NO	NO REGISTRA	Químico, Orgánico,	Químico, Biológico, Cultural,	Fuentes naturales	NO REGISTRA	No tiene,	ANTIOQUIA	JARDIN	LA FLORESTA	248611	SEGUNDO DIAGNOSTICO	9	Si	16	18	No	Propia	Copropietario	Pavimentada	2	2	Cobertura herbácea,	Medidas de mitigación y/o compensación por uso de control fitosanitario, bioinsecticidas y/o biofungicidas,	Aporte de materia orgánica para el ciclaje natural de la nutrición, Uso de biofertilizantes ,	Establece zonas de amortiguamiento o áreas verdes en su predio, Toma medidas para el manejo y control de vertimiento de aguas residuales en su predio, No usa herbicidas, ni sustancias químicas que puedan contaminar los cuerpos de agua,	0.2	500
131	266520	LOTE PRINCIPAL	AGUACATE	LORENA	NO HASS	01/03/2012	0.3	7	7	NO	40	Cuadro,	Vivero registrado	NO	NO APLICA	SI	NO	NO REGISTRA	Químico, Orgánico,	Químico, Biológico, Cultural,	Fuentes naturales	NO REGISTRA	No tiene,	ANTIOQUIA	JARDIN	CARAMANTA	237158	PRIMER DIAGNOSTICO	12	Si	3.5	5	No	Propia	Propietario	Pavimentada	3	6	Cobertura herbácea,	Evaluación de riesgos de los controles fitosanitarios, bioinsecticidas y/o biofungicidas,	Aporte de materia orgánica para el ciclaje natural de la nutrición, Uso de biofertilizantes , Uso de bioestimulantes ,	Toma medidas para el manejo y control de vertimiento de aguas residuales en su predio, No usa herbicidas, ni sustancias químicas que puedan contaminar los cuerpos de agua,	0.3	500
131	266521	LOTE SECUNDARIO	AGUACATE	COLLINRED	NO HASS	01/11/2016	0.5	7	7	NO	100	Cuadro,	Vivero registrado	NO	NO APLICA	SI	NO	NO REGISTRA	Químico, Orgánico,	Químico, Biológico, Cultural,	Fuentes naturales	NO REGISTRA	No tiene,	ANTIOQUIA	JARDIN	CARAMANTA	237158	PRIMER DIAGNOSTICO	8	Si	3.5	5	No	Propia	Propietario	Pavimentada	3	6	Cobertura herbácea,	Evaluación de riesgos de los controles fitosanitarios, bioinsecticidas y/o biofungicidas,	Aporte de materia orgánica para el ciclaje natural de la nutrición, Uso de biofertilizantes , Uso de bioestimulantes ,	Toma medidas para el manejo y control de vertimiento de aguas residuales en su predio, No usa herbicidas, ni sustancias químicas que puedan contaminar los cuerpos de agua,	0	0
131	280089	LOTE PRINCIPAL	AGUACATE	LORENA	NO HASS	01/03/2012	0.3	7	7	NO	40	Cuadro,	Vivero registrado	NO	NO APLICA	SI	NO	NO REGISTRA	Químico, Orgánico,	Químico, Biológico, Cultural,	Fuentes naturales	NO REGISTRA	No tiene,	ANTIOQUIA	JARDIN	CARAMANTA	248577	SEGUNDO DIAGNOSTICO	12	Si	3.5	5	No	Propia	Propietario	Pavimentada	3	6	Cobertura herbácea,	Evaluación de riesgos de los controles fitosanitarios, bioinsecticidas y/o biofungicidas,	Aporte de materia orgánica para el ciclaje natural de la nutrición, Uso de biofertilizantes ,	Toma medidas para el manejo y control de vertimiento de aguas residuales en su predio, No usa herbicidas, ni sustancias químicas que puedan contaminar los cuerpos de agua,	0.3	3500
131	280090	LOTE SECUNDARIO	AGUACATE	COLLINRED	NO HASS	01/11/2016	0.5	7	7	NO	100	Cuadro,	Vivero registrado	NO	NO APLICA	SI	NO	NO REGISTRA	Químico, Orgánico,	Químico, Biológico, Cultural,	Fuentes naturales	NO REGISTRA	No tiene,	ANTIOQUIA	JARDIN	CARAMANTA	248577	SEGUNDO DIAGNOSTICO	8	Si	3.5	5	No	Propia	Propietario	Pavimentada	3	6	Cobertura herbácea,	Evaluación de riesgos de los controles fitosanitarios, bioinsecticidas y/o biofungicidas,	Aporte de materia orgánica para el ciclaje natural de la nutrición, Uso de biofertilizantes ,	Toma medidas para el manejo y control de vertimiento de aguas residuales en su predio, No usa herbicidas, ni sustancias químicas que puedan contaminar los cuerpos de agua,	0.3	2500
132	270005	LOTE PRINCIPAL	AGUACATE	CHOQUETTE	NO HASS	01/03/2020	0.5	8	7	NO	90	Cuadro,	Vivero registrado	SI	CAFÉ	NO	NO	NO REGISTRA	Químico, Orgánico,	Químico, Biológico, Cultural,	Fuentes naturales	NO REGISTRA	No tiene,	ANTIOQUIA	JARDIN	SANTA GERTRUDES	240133	PRIMER DIAGNOSTICO	4	Si	4	20	No	Propia	Propietario	Pavimentada	4	3	Cobertura herbácea,	bioinsecticidas y/o biofungicidas,	Aporte de materia orgánica para el ciclaje natural de la nutrición, Uso de biofertilizantes ,	Toma medidas para el manejo y control de vertimiento de aguas residuales en su predio, No usa herbicidas, ni sustancias químicas que puedan contaminar los cuerpos de agua,	0.5	500
132	270006	LOTE SECUNDARIO	AGUACATE	COLLINRED	NO HASS	01/03/2020	0.5	8	7	NO	90	Cuadro,	Vivero registrado	SI	CAFÉ	NO	NO	NO REGISTRA	Químico, Orgánico,	Químico, Biológico, Cultural,	Fuentes naturales	NO REGISTRA	No tiene,	ANTIOQUIA	JARDIN	SANTA GERTRUDES	240133	PRIMER DIAGNOSTICO	4	Si	4	20	No	Propia	Propietario	Pavimentada	4	3	Cobertura herbácea,	bioinsecticidas y/o biofungicidas,	Aporte de materia orgánica para el ciclaje natural de la nutrición, Uso de biofertilizantes ,	Toma medidas para el manejo y control de vertimiento de aguas residuales en su predio, No usa herbicidas, ni sustancias químicas que puedan contaminar los cuerpos de agua,	0	0
132	274589	LOTE PRINCIPAL	AGUACATE	CHOQUETTE	NO HASS	01/03/2020	0.5	8	7	NO	90	Cuadro,	Vivero registrado	SI	CAFÉ	SI	NO	NO REGISTRA	Químico, Orgánico,	Químico, Biológico, Cultural,	Fuentes naturales	NO REGISTRA	No tiene,	ANTIOQUIA	JARDIN	SANTA GERTRUDES	243918	SEGUNDO DIAGNOSTICO	4	Si	4	20	No	Propia	Propietario	Pavimentada	4	3	Cobertura herbácea,	Evaluación de riesgos de los controles fitosanitarios, bioinsecticidas y/o biofungicidas,	Aporte de materia orgánica para el ciclaje natural de la nutrición, Uso de biofertilizantes ,	Toma medidas para el manejo y control de vertimiento de aguas residuales en su predio, No usa herbicidas, ni sustancias químicas que puedan contaminar los cuerpos de agua,	0.3	600
132	274590	LOTE SECUNDARIO	AGUACATE	COLLINRED	NO HASS	01/03/2020	0.5	8	7	NO	90	Cuadro,	Vivero registrado	SI	CAFÉ	SI	NO	NO REGISTRA	Químico, Orgánico,	Químico, Biológico, Cultural,	Fuentes naturales	NO REGISTRA	No tiene,	ANTIOQUIA	JARDIN	SANTA GERTRUDES	243918	SEGUNDO DIAGNOSTICO	4	Si	4	20	No	Propia	Propietario	Pavimentada	4	3	Cobertura herbácea,	Evaluación de riesgos de los controles fitosanitarios, bioinsecticidas y/o biofungicidas,	Aporte de materia orgánica para el ciclaje natural de la nutrición, Uso de biofertilizantes ,	Toma medidas para el manejo y control de vertimiento de aguas residuales en su predio, No usa herbicidas, ni sustancias químicas que puedan contaminar los cuerpos de agua,	0.5	800
133	270054	LOTE PRINCIPAL	AGUACATE	HASS	HASS	01/03/2006	0.3	7	7	NO	40	Cuadro,	Vivero registrado	SI	CAFÉ	NO	NO	NO REGISTRA	Químico, Orgánico,	Químico, Biológico, Cultural,	Fuentes naturales	NO REGISTRA	No tiene,	ANTIOQUIA	JARDIN	VERDUN	240174	PRIMER DIAGNOSTICO	18	Si	2	5	No	Propia	Propietario	Pavimentada	4	4	Cobertura herbácea,	Evaluación de riesgos de los controles fitosanitarios, Presencia y conservación de nichos ecológicos, bioinsecticidas y/o biofungicidas,	Aporte de materia orgánica para el ciclaje natural de la nutrición, Uso de biofertilizantes , Uso de bioestimulantes ,	Establece zonas de amortiguamiento o áreas verdes en su predio, No usa herbicidas, ni sustancias químicas que puedan contaminar los cuerpos de agua,	0	0
133	270055	LOTE SECUNDARIO	AGUACATE	CHOQUETTE	NO HASS	01/04/2006	0.2	7	7	NO	30	Cuadro,	Vivero no registrado	SI	CAFÉ	NO	NO	NO REGISTRA	Químico, Orgánico,	Químico, Biológico, Cultural,	Fuentes naturales	NO REGISTRA	No tiene,	ANTIOQUIA	JARDIN	VERDUN	240174	PRIMER DIAGNOSTICO	18	Si	2	5	No	Propia	Propietario	Pavimentada	4	4	Cobertura herbácea,	Evaluación de riesgos de los controles fitosanitarios, Presencia y conservación de nichos ecológicos, bioinsecticidas y/o biofungicidas,	Aporte de materia orgánica para el ciclaje natural de la nutrición, Uso de biofertilizantes , Uso de bioestimulantes ,	Establece zonas de amortiguamiento o áreas verdes en su predio, No usa herbicidas, ni sustancias químicas que puedan contaminar los cuerpos de agua,	0.2	400
133	279087	LOTE PRINCIPAL	AGUACATE	HASS	HASS	01/03/2006	0.3	7	7	NO	40	Cuadro,	Vivero registrado	SI	CAFÉ	NO	NO	NO REGISTRA	Químico, Orgánico,	Químico, Biológico, Cultural,	Fuentes naturales	NO REGISTRA	No tiene,	ANTIOQUIA	JARDIN	VERDUN	247694	SEGUNDO DIAGNOSTICO	18	Si	2	5	No	Propia	Propietario	Pavimentada	4	4	Cobertura herbácea,	Evaluación de riesgos de los controles fitosanitarios, Presencia y conservación de nichos ecológicos, bioinsecticidas y/o biofungicidas,	Aporte de materia orgánica para el ciclaje natural de la nutrición, Uso de biofertilizantes , Uso de bioestimulantes ,	Establece zonas de amortiguamiento o áreas verdes en su predio, No usa herbicidas, ni sustancias químicas que puedan contaminar los cuerpos de agua,	0.3	600
133	279088	LOTE SECUNDARIO	AGUACATE	CHOQUETTE	NO HASS	01/04/2006	0.2	7	7	NO	30	Cuadro,	Vivero no registrado	SI	CAFÉ	NO	NO	NO REGISTRA	Químico, Orgánico,	Químico, Biológico, Cultural,	Fuentes naturales	NO REGISTRA	No tiene,	ANTIOQUIA	JARDIN	VERDUN	247694	SEGUNDO DIAGNOSTICO	18	Si	2	5	No	Propia	Propietario	Pavimentada	4	4	Cobertura herbácea,	Evaluación de riesgos de los controles fitosanitarios, Presencia y conservación de nichos ecológicos, bioinsecticidas y/o biofungicidas,	Aporte de materia orgánica para el ciclaje natural de la nutrición, Uso de biofertilizantes , Uso de bioestimulantes ,	Establece zonas de amortiguamiento o áreas verdes en su predio, No usa herbicidas, ni sustancias químicas que puedan contaminar los cuerpos de agua,	0.2	500
134	266706	LOTE PRINCIPAL	AGUACATE	HASS	HASS	01/05/2018	1	6	5	NO	250	Cuadro,	Vivero no registrado	NO	NO APLICA	SI	NO	NO REGISTRA	Químico, Orgánico,	Químico, Biológico, Cultural,	Fuentes naturales	NO REGISTRA	Predio Exportador,	ANTIOQUIA	JARDIN	LA FLORESTA	237321	PRIMER DIAGNOSTICO	6	Si	2	17	No	Propia	Propietario	Pavimentada	1	1	Cobertura herbácea,	Medidas de mitigación y/o compensación por uso de control fitosanitario, Presencia y conservación de nichos ecológicos, bioinsecticidas y/o biofungicidas,	Aporte de materia orgánica para el ciclaje natural de la nutrición, Uso de biofertilizantes , Uso de bioestimulantes ,	Toma medidas para el manejo y control de vertimiento de aguas residuales en su predio, No usa herbicidas, ni sustancias químicas que puedan contaminar los cuerpos de agua,	0	0
134	266708	LOTE SECUNDARIO	AGUACATE	HASS	HASS	01/10/2018	0.35	6	5	NO	100	Cuadro,	Vivero no registrado	NO	NO APLICA	SI	NO	NO REGISTRA	Químico, Orgánico,	Químico, Biológico, Cultural,	Fuentes naturales	NO REGISTRA	Predio Exportador,	ANTIOQUIA	JARDIN	LA FLORESTA	237321	PRIMER DIAGNOSTICO	6	Si	2	17	No	Propia	Propietario	Pavimentada	1	1	Cobertura herbácea,	Medidas de mitigación y/o compensación por uso de control fitosanitario, Presencia y conservación de nichos ecológicos, bioinsecticidas y/o biofungicidas,	Aporte de materia orgánica para el ciclaje natural de la nutrición, Uso de biofertilizantes , Uso de bioestimulantes ,	Toma medidas para el manejo y control de vertimiento de aguas residuales en su predio, No usa herbicidas, ni sustancias químicas que puedan contaminar los cuerpos de agua,	0	0
134	274166	LOTE PRINCIPAL	AGUACATE	HASS	HASS	01/05/2018	1	6	5	NO	250	Cuadro,	Vivero no registrado	NO	NO APLICA	SI	NO	NO REGISTRA	Químico, Orgánico,	Químico, Biológico, Cultural,	Fuentes naturales	NO REGISTRA	Predio Exportador,	ANTIOQUIA	JARDIN	LA FLORESTA	243589	SEGUNDO DIAGNOSTICO	6	Si	2	17	No	Propia	Propietario	Pavimentada	1	1	Cobertura herbácea,	Medidas de mitigación y/o compensación por uso de control fitosanitario, Presencia y conservación de nichos ecológicos, bioinsecticidas y/o biofungicidas,	Aporte de materia orgánica para el ciclaje natural de la nutrición, Uso de biofertilizantes , Uso de bioestimulantes ,	Toma medidas para el manejo y control de vertimiento de aguas residuales en su predio, No usa herbicidas, ni sustancias químicas que puedan contaminar los cuerpos de agua,	1	12000
134	274167	LOTE SECUNDARIO	AGUACATE	HASS	HASS	01/10/2018	0.35	6	5	NO	100	Cuadro,	Vivero no registrado	NO	NO APLICA	SI	NO	NO REGISTRA	Químico, Orgánico,	Químico, Biológico, Cultural,	Fuentes naturales	NO REGISTRA	Predio Exportador,	ANTIOQUIA	JARDIN	LA FLORESTA	243589	SEGUNDO DIAGNOSTICO	6	Si	2	17	No	Propia	Propietario	Pavimentada	1	1	Cobertura herbácea,	Medidas de mitigación y/o compensación por uso de control fitosanitario, Presencia y conservación de nichos ecológicos, bioinsecticidas y/o biofungicidas,	Aporte de materia orgánica para el ciclaje natural de la nutrición, Uso de biofertilizantes , Uso de bioestimulantes ,	Toma medidas para el manejo y control de vertimiento de aguas residuales en su predio, No usa herbicidas, ni sustancias químicas que puedan contaminar los cuerpos de agua,	0	0
135	266686	LOTE PRINCIPAL	AGUACATE	HASS	HASS	01/06/2019	1.6	6	5	NO	450	Cuadro,	Vivero registrado	NO	NO APLICA	SI	NO	NO REGISTRA	Químico, Orgánico,	Químico, Biológico, Cultural,	Fuentes naturales	NO REGISTRA	Predio Exportador,	ANTIOQUIA	JARDIN	EL SALADO	237301	PRIMER DIAGNOSTICO	5	No	4.2	15	No	Propia	Otro	Pavimentada	5	4	Cobertura herbácea,	bioinsecticidas y/o biofungicidas,	Aporte de materia orgánica para el ciclaje natural de la nutrición, Uso de biofertilizantes ,	Toma medidas para el manejo y control de vertimiento de aguas residuales en su predio, No usa herbicidas, ni sustancias químicas que puedan contaminar los cuerpos de agua,	1.6	5924
135	274595	LOTE PRINCIPAL	AGUACATE	HASS	HASS	01/06/2019	1.6	6	5	NO	450	Cuadro,	Vivero registrado	NO	NO APLICA	SI	NO	NO REGISTRA	Químico, Orgánico,	Químico, Biológico, Cultural,	Fuentes naturales	NO REGISTRA	Predio Exportador,	ANTIOQUIA	JARDIN	EL SALADO	243922	SEGUNDO DIAGNOSTICO	5	No	4.2	15	No	Propia	Otro	Pavimentada	5	4	Cobertura herbácea,	bioinsecticidas y/o biofungicidas,	Aporte de materia orgánica para el ciclaje natural de la nutrición, Uso de biofertilizantes ,	Toma medidas para el manejo y control de vertimiento de aguas residuales en su predio, No usa herbicidas, ni sustancias químicas que puedan contaminar los cuerpos de agua,	1.6	10582
136	266742	LOTE SECUNDARIO	AGUACATE	HASS	HASS	01/02/2014	0.2	6	6	NO	50	Cuadro,	Vivero no registrado	NO	NO APLICA	NO	NO	NO REGISTRA	Químico, Orgánico,	Químico, Biológico, Cultural,	Fuentes naturales	NO REGISTRA	No tiene,	ANTIOQUIA	JARDIN	LA FLORESTA	237349	PRIMER DIAGNOSTICO	11	No	9.1	18	No	Propia	Propietario	Pavimentada	1	2	Cobertura herbácea, Uso de cojinetes,	Medidas de mitigación y/o compensación por uso de control fitosanitario, bioinsecticidas y/o biofungicidas,	Aporte de materia orgánica para el ciclaje natural de la nutrición, Uso de biofertilizantes , Uso de bioestimulantes ,	Establece zonas de amortiguamiento o áreas verdes en su predio, Toma medidas para el manejo y control de vertimiento de aguas residuales en su predio, No usa herbicidas, ni sustancias químicas que puedan contaminar los cuerpos de agua,	0	0
136	266739	LOTE PRINCIPAL	AGUACATE	HASS	HASS	01/05/2020	0.8	6	6	NO	250	Cuadro,	Vivero no registrado	NO	NO APLICA	NO	NO	NO REGISTRA	Químico, Orgánico,	Químico, Biológico, Cultural,	Fuentes naturales	NO REGISTRA	No tiene,	ANTIOQUIA	JARDIN	LA FLORESTA	237349	PRIMER DIAGNOSTICO	4	No	9.1	18	No	Propia	Propietario	Pavimentada	1	2	Cobertura herbácea, Uso de cojinetes,	Medidas de mitigación y/o compensación por uso de control fitosanitario, bioinsecticidas y/o biofungicidas,	Aporte de materia orgánica para el ciclaje natural de la nutrición, Uso de biofertilizantes , Uso de bioestimulantes ,	Establece zonas de amortiguamiento o áreas verdes en su predio, Toma medidas para el manejo y control de vertimiento de aguas residuales en su predio, No usa herbicidas, ni sustancias químicas que puedan contaminar los cuerpos de agua,	0	0
136	280129	LOTE PRINCIPAL	AGUACATE	HASS	HASS	01/05/2020	0.8	6	6	NO	250	Cuadro,	Vivero no registrado	NO	NO APLICA	NO	NO	NO REGISTRA	Químico, Orgánico,	Químico, Biológico, Cultural,	Fuentes naturales	NO REGISTRA	No tiene,	ANTIOQUIA	JARDIN	LA FLORESTA	248616	SEGUNDO DIAGNOSTICO	4	No	9.1	18	No	Propia	Propietario	Pavimentada	1	2	Cobertura herbácea,	Medidas de mitigación y/o compensación por uso de control fitosanitario, bioinsecticidas y/o biofungicidas,	Aporte de materia orgánica para el ciclaje natural de la nutrición, Uso de biofertilizantes ,	Toma medidas para el manejo y control de vertimiento de aguas residuales en su predio, No usa herbicidas, ni sustancias químicas que puedan contaminar los cuerpos de agua,	0.4	2500
136	280130	LOTE SECUNDARIO	AGUACATE	HASS	HASS	01/02/2014	0.2	6	6	NO	50	Cuadro,	Vivero no registrado	NO	NO APLICA	NO	NO	NO REGISTRA	Químico, Orgánico,	Químico, Biológico, Cultural,	Fuentes naturales	NO REGISTRA	No tiene,	ANTIOQUIA	JARDIN	LA FLORESTA	248616	SEGUNDO DIAGNOSTICO	11	No	9.1	18	No	Propia	Propietario	Pavimentada	1	2	Cobertura herbácea,	Medidas de mitigación y/o compensación por uso de control fitosanitario, bioinsecticidas y/o biofungicidas,	Aporte de materia orgánica para el ciclaje natural de la nutrición, Uso de biofertilizantes ,	Toma medidas para el manejo y control de vertimiento de aguas residuales en su predio, No usa herbicidas, ni sustancias químicas que puedan contaminar los cuerpos de agua,	0	0
137	270163	LOTE PRINCIPAL	AGUACATE	HASS	HASS	01/09/2021	1	6	6	NO	150	Tres Bolillos,	Vivero registrado	NO	NO APLICA	NO	NO	NO REGISTRA	Químico, Orgánico,	Químico, Biológico, Cultural,	Otro	acueducto	No tiene,	ANTIOQUIA	PEÑOL	PALMIRA	240270	PRIMER DIAGNOSTICO	3	Si	2	11	No	Propia	Propietario	Pavimentada	5	4	No Aplica	No Aplica	No Aplica	No usa herbicidas, ni sustancias químicas que puedan contaminar los cuerpos de agua,	1	100
137	280449	LOTE PRINCIPAL	AGUACATE	HASS	HASS	01/09/2021	1	6	6	NO	150	Tres Bolillos,	Vivero registrado	NO	NO APLICA	NO	NO	NO REGISTRA	Químico, Orgánico,	Químico, Biológico, Cultural,	Otro	acueducto	No tiene,	ANTIOQUIA	PEÑOL	PALMIRA	248889	SEGUNDO DIAGNOSTICO	3	Si	2	11	No	Propia	Propietario	Pavimentada	5	4	No Aplica	No Aplica	No Aplica	No usa herbicidas, ni sustancias químicas que puedan contaminar los cuerpos de agua,	1	811
138	268931	LOTE PRINCIPAL	AGUACATE	HASS	HASS	01/08/2018	0.69	6	5	NO	230	Cuadro,	Vivero no registrado	NO	NO APLICA	NO	NO	NO REGISTRA	Químico, Orgánico,	Químico, Biológico, Cultural,	Fuentes naturales	NO REGISTRA	Predio Exportador,	ANTIOQUIA	BETULIA	LA MINA	239271	PRIMER DIAGNOSTICO	6	Si	4	30	No	Propia	Propietario	Pavimentada	4	2	Cobertura herbácea,	No Aplica	No Aplica	No Aplica	0	0
138	277966	LOTE PRINCIPAL	AGUACATE	HASS	HASS	01/09/2018	0.69	6	5	NO	230	Cuadro,	Vivero no registrado	NO	NO APLICA	NO	NO	NO REGISTRA	Químico, Orgánico,	Químico, Biológico, Cultural,	Fuentes naturales	NO REGISTRA	Predio Exportador,	ANTIOQUIA	BETULIA	LA MINA	246737	SEGUNDO DIAGNOSTICO	6	Si	4	30	No	Propia	Propietario	Pavimentada	4	2	Cobertura herbácea,	No Aplica	No Aplica	No Aplica	0.69	600
139	268546	LOTE PRINCIPAL	AGUACATE	HASS	HASS	01/01/2018	0.8	6	6	NO	221	Cuadro,	Vivero no registrado	NO	NO APLICA	SI	NO	NO REGISTRA	Químico,	Químico,	Fuentes naturales	NO REGISTRA	Predio Exportador,	ANTIOQUIA	BETULIA	LA MINA	238928	PRIMER DIAGNOSTICO	7	Si	7.15	35	No	Propia	Propietario	Pavimentada	2	4	Cobertura herbácea,	No Aplica	No Aplica	No Aplica	0	0
139	277566	LOTE PRINCIPAL	AGUACATE	HASS	HASS	01/01/2018	0.8	6	6	NO	221	Cuadro,	Vivero no registrado	NO	NO APLICA	SI	NO	NO REGISTRA	Químico, Orgánico,	Químico, Biológico, Cultural,	Fuentes naturales	NO REGISTRA	Predio Exportador,	ANTIOQUIA	BETULIA	LA MINA	246415	SEGUNDO DIAGNOSTICO	7	Si	7.15	35	No	Propia	Propietario	Pavimentada	2	4	Cobertura herbácea,	No Aplica	No Aplica	No Aplica	0.8	300
140	269098	LOTE PRINCIPAL	AGUACATE	HASS	HASS	10/02/2016	1.9	7	6	NO	450	Cuadro,	Vivero no registrado	NO	NO APLICA	NO	NO	NO REGISTRA	Químico,	Químico, Biológico, Cultural,	Fuentes naturales	NO REGISTRA	Predio Exportador,	ANTIOQUIA	BETULIA	LA MINA	239414	PRIMER DIAGNOSTICO	9	No	6	37	No	Propia	Propietario	No Pavimentada	0	0	Cobertura herbácea,	No Aplica	No Aplica	No Aplica	0	0
140	278303	LOTE PRINCIPAL	AGUACATE	HASS	HASS	10/02/2016	1.9	7	6	NO	450	Cuadro,	Vivero no registrado	NO	NO APLICA	NO	NO	NO REGISTRA	Químico,	Químico, Biológico, Cultural,	Fuentes naturales	NO REGISTRA	Predio Exportador,	ANTIOQUIA	BETULIA	LA MINA	247032	SEGUNDO DIAGNOSTICO	9	No	6	37	No	Propia	Propietario	No Pavimentada	0	0	Cobertura herbácea,	No Aplica	No Aplica	No Aplica	1.9	950
141	269067	LOTE PRINCIPAL	AGUACATE	HASS	HASS	10/01/2017	1.11	6	7	NO	265	Cuadro,	Vivero no registrado	NO	NO APLICA	NO	NO	NO REGISTRA	Químico,	Químico, Cultural,	Fuentes naturales	NO REGISTRA	Predio Exportador,	ANTIOQUIA	BETULIA	LA LECHERÍA	239388	PRIMER DIAGNOSTICO	8	Si	2.8	30	No	Propia	Propietario	Pavimentada	2	2	Cobertura herbácea,	No Aplica	No Aplica	No Aplica	0	0
141	269068	LOTE SECUNDARIO	AGUACATE	HASS	HASS	12/05/2019	0.7	6	7	NO	170	Cuadro,	Vivero no registrado	NO	NO APLICA	NO	NO	NO REGISTRA	Químico,	Químico, Cultural,	Fuentes naturales	NO REGISTRA	Predio Exportador,	ANTIOQUIA	BETULIA	LA LECHERÍA	239388	PRIMER DIAGNOSTICO	5	Si	2.8	30	No	Propia	Propietario	Pavimentada	2	2	Cobertura herbácea,	No Aplica	No Aplica	No Aplica	0	0
141	281839	LOTE PRINCIPAL	AGUACATE	HASS	HASS	10/01/2017	1.11	6	7	NO	265	Cuadro,	Vivero no registrado	NO	NO APLICA	NO	NO	NO REGISTRA	Químico,	Químico, Cultural,	Fuentes naturales	NO REGISTRA	Predio Exportador,	ANTIOQUIA	BETULIA	LA LECHERÍA	250053	SEGUNDO DIAGNOSTICO	8	Si	2.8	30	No	Propia	Propietario	Pavimentada	2	2	Cobertura herbácea,	No Aplica	No Aplica	No Aplica	0	0
141	281840	LOTE SECUNDARIO	AGUACATE	HASS	HASS	12/05/2019	0.7	6	7	NO	170	Cuadro,	Vivero no registrado	NO	NO APLICA	NO	NO	NO REGISTRA	Químico,	Químico, Cultural,	Fuentes naturales	NO REGISTRA	Predio Exportador,	ANTIOQUIA	BETULIA	LA LECHERÍA	250053	SEGUNDO DIAGNOSTICO	5	Si	2.8	30	No	Propia	Propietario	Pavimentada	2	2	Cobertura herbácea,	No Aplica	No Aplica	No Aplica	0	0
142	268423	LOTE PRINCIPAL	AGUACATE	HASS	HASS	10/06/2018	0.33	6	6	NO	92	Cuadro,	Vivero no registrado	NO	NO APLICA	SI	NO	NO REGISTRA	Químico, Orgánico,	Químico, Biológico, Cultural,	Fuentes naturales	NO REGISTRA	No tiene,	ANTIOQUIA	BETULIA	LA MINA	238821	PRIMER DIAGNOSTICO	6	No	2.5	35	No	Propia	Propietario	No Pavimentada	0	0	Cobertura herbácea,	No Aplica	No Aplica	No Aplica	0	0
142	277935	LOTE PRINCIPAL	AGUACATE	HASS	HASS	10/06/2018	0.33	6	6	NO	92	Cuadro,	Vivero no registrado	NO	NO APLICA	SI	NO	NO REGISTRA	Químico, Orgánico,	Químico, Biológico, Cultural,	Fuentes naturales	NO REGISTRA	No tiene,	ANTIOQUIA	BETULIA	LA MINA	246715	SEGUNDO DIAGNOSTICO	6	No	2.5	35	No	Propia	Propietario	No Pavimentada	0	0	Cobertura herbácea,	bioinsecticidas y/o biofungicidas,	No Aplica	No Aplica	0.33	1200
143	268548	LOTE PRINCIPAL	AGUACATE	HASS	HASS	15/02/2016	2.2	7	6	NO	500	Cuadro,	Vivero no registrado	NO	NO APLICA	SI	NO	NO REGISTRA	Químico, Orgánico,	Químico, Biológico, Cultural,	Fuentes naturales	NO REGISTRA	Predio Exportador,	ANTIOQUIA	BETULIA	LA MINA	238930	PRIMER DIAGNOSTICO	9	Si	10	30	No	Propia	Propietario	Pavimentada	7	3	Cobertura herbácea,	No Aplica	No Aplica	No Aplica	0	0
143	277947	LOTE PRINCIPAL	AGUACATE	HASS	HASS	15/02/2016	2.2	7	6	NO	500	Cuadro,	Vivero no registrado	NO	NO APLICA	SI	NO	NO REGISTRA	Químico, Orgánico,	Químico, Biológico, Cultural,	Fuentes naturales	NO REGISTRA	Predio Exportador,	ANTIOQUIA	BETULIA	LA MINA	246722	SEGUNDO DIAGNOSTICO	9	Si	10	30	No	Propia	Propietario	Pavimentada	7	3	Cobertura herbácea,	No Aplica	No Aplica	No Aplica	2.2	9800
144	271393	LOTE PRINCIPAL	AGUACATE	HASS	HASS	04/09/2018	2.5	6	6	NO	700	Tres Bolillos,	Vivero registrado	NO	NO APLICA	SI	NO	NO REGISTRA	Químico, Orgánico,	Químico, Biológico,	Fuentes naturales	NO REGISTRA	Predio Exportador,	ANTIOQUIA	SONSON	SIRGUA ARRIBA	241325	PRIMER DIAGNOSTICO	6	No	5	14	No	Propia	Propietario	No Pavimentada	0	0	Uso de cojinetes,	bioinsecticidas y/o biofungicidas,	Uso de bioestimulantes ,	No Aplica	2.5	4000
144	281928	LOTE PRINCIPAL	AGUACATE	HASS	HASS	04/09/2018	2.5	6	6	NO	700	Tres Bolillos,	Vivero registrado	NO	NO APLICA	SI	NO	NO REGISTRA	Químico, Orgánico,	Químico, Biológico,	Fuentes naturales	NO REGISTRA	Predio Exportador,	ANTIOQUIA	SONSON	SIRGUA ARRIBA	250124	SEGUNDO DIAGNOSTICO	6	No	5	14	No	Propia	Propietario	No Pavimentada	0	0	Uso de cojinetes,	Presencia y conservación de nichos ecológicos,	Uso de bioestimulantes ,	No Aplica	2.5	4000
145	270030	LOTE PRINCIPAL	AGUACATE	HASS	HASS	01/02/2015	1.2	6	6	NO	330	Cuadro,	Vivero registrado	NO	NO APLICA	SI	NO	NO REGISTRA	Químico, Orgánico,	Químico, Biológico, Cultural,	Fuentes naturales	NO REGISTRA	Predio Exportador, Global GAP,	ANTIOQUIA	URRAO	MONTAÑITAS	240158	PRIMER DIAGNOSTICO	10	No	30	8	No	Propia	Propietario	Pavimentada	1	2	Cobertura herbácea,	Evaluación de riesgos de los controles fitosanitarios, bioinsecticidas y/o biofungicidas,	Aporte de materia orgánica para el ciclaje natural de la nutrición, Uso de biofertilizantes ,	Establece zonas de amortiguamiento o áreas verdes en su predio, No usa herbicidas, ni sustancias químicas que puedan contaminar los cuerpos de agua,	1.2	4500
145	270031	LOTE SECUNDARIO	AGUACATE	HASS	HASS	01/02/2015	0.9	6	6	NO	250	Cuadro,	Vivero registrado	NO	NO APLICA	SI	NO	NO REGISTRA	Químico, Orgánico,	Químico, Biológico, Cultural,	Fuentes naturales	NO REGISTRA	Predio Exportador, Global GAP,	ANTIOQUIA	URRAO	MONTAÑITAS	240158	PRIMER DIAGNOSTICO	10	No	30	8	No	Propia	Propietario	Pavimentada	1	2	Cobertura herbácea,	Evaluación de riesgos de los controles fitosanitarios, bioinsecticidas y/o biofungicidas,	Aporte de materia orgánica para el ciclaje natural de la nutrición, Uso de biofertilizantes ,	Establece zonas de amortiguamiento o áreas verdes en su predio, No usa herbicidas, ni sustancias químicas que puedan contaminar los cuerpos de agua,	0	0
145	274156	LOTE PRINCIPAL	AGUACATE	HASS	HASS	01/02/2015	1.2	6	6	NO	330	Cuadro,	Vivero registrado	NO	NO APLICA	SI	NO	NO REGISTRA	Químico, Orgánico,	Químico, Biológico,	Fuentes naturales	NO REGISTRA	Predio Exportador, Global GAP,	ANTIOQUIA	URRAO	MONTAÑITAS	243583	SEGUNDO DIAGNOSTICO	10	No	30	8	No	Propia	Propietario	Pavimentada	1	2	Cobertura herbácea,	Evaluación de riesgos de los controles fitosanitarios, bioinsecticidas y/o biofungicidas,	Aporte de materia orgánica para el ciclaje natural de la nutrición, Uso de biofertilizantes ,	Establece zonas de amortiguamiento o áreas verdes en su predio, No usa herbicidas, ni sustancias químicas que puedan contaminar los cuerpos de agua,	1	5600
145	274157	LOTE SECUNDARIO	AGUACATE	HASS	HASS	01/02/2015	0.9	6	6	NO	250	Cuadro,	Vivero registrado	NO	NO APLICA	SI	NO	NO REGISTRA	Químico, Orgánico,	Químico, Biológico,	Fuentes naturales	NO REGISTRA	Predio Exportador, Global GAP,	ANTIOQUIA	URRAO	MONTAÑITAS	243583	SEGUNDO DIAGNOSTICO	10	No	30	8	No	Propia	Propietario	Pavimentada	1	2	Cobertura herbácea,	Evaluación de riesgos de los controles fitosanitarios, bioinsecticidas y/o biofungicidas,	Aporte de materia orgánica para el ciclaje natural de la nutrición, Uso de biofertilizantes ,	Establece zonas de amortiguamiento o áreas verdes en su predio, No usa herbicidas, ni sustancias químicas que puedan contaminar los cuerpos de agua,	0	0
146	266913	LOTE PRINCIPAL	AGUACATE	HASS	HASS	02/10/2018	0.5	6	6	NO	130	Tres Bolillos,	Vivero registrado	SI	MAIZ- MAZORCA	SI	NO	NO REGISTRA	Químico, Orgánico,	Químico, Biológico, Cultural,	Fuentes naturales	NO REGISTRA	Predio Exportador,	ANTIOQUIA	SAN VICENTE	SAN ANTONIO	237504	PRIMER DIAGNOSTICO	6	Si	1	3.5	No	Propia	Propietario	Pavimentada	3	4	Cobertura herbácea, Uso de cojinetes,	Presencia y conservación de nichos ecológicos,	Aporte de materia orgánica para el ciclaje natural de la nutrición, Uso de biofertilizantes , Uso de bioestimulantes ,	Establece zonas de amortiguamiento o áreas verdes en su predio, Toma medidas para el manejo y control de vertimiento de aguas residuales en su predio,	0.5	2700
146	282074	LOTE PRINCIPAL	AGUACATE	HASS	HASS	02/10/2018	0.5	6	6	NO	130	Tres Bolillos,	Vivero registrado	NO	NO APLICA	SI	NO	NO REGISTRA	Químico, Orgánico,	Químico, Biológico, Cultural,	Fuentes naturales	NO REGISTRA	Predio Exportador,	ANTIOQUIA	SAN VICENTE	SAN ANTONIO	250241	SEGUNDO DIAGNOSTICO	6	Si	1	3.5	No	Propia	Propietario	Pavimentada	3	4	Cobertura herbácea, Uso de cojinetes,	Presencia y conservación de nichos ecológicos, bioinsecticidas y/o biofungicidas,	Aporte de materia orgánica para el ciclaje natural de la nutrición, Uso de biofertilizantes ,	Establece zonas de amortiguamiento o áreas verdes en su predio, Toma medidas para el manejo y control de vertimiento de aguas residuales en su predio,	0.5	6000
147	266930	LOTE PRINCIPAL	AGUACATE	HASS	HASS	02/01/2021	6	7	7	NO	1500	Tres Bolillos,	Vivero registrado	NO	NO APLICA	SI	NO	NO REGISTRA	Químico, Orgánico,	Químico, Biológico, Cultural,	Fuentes naturales	NO REGISTRA	Predio Exportador,	ANTIOQUIA	SAN VICENTE	EL POTRERO	237519	PRIMER DIAGNOSTICO	4	Si	21	5	No	Propia	Propietario	Pavimentada	3	2	Cobertura herbácea, Uso de cojinetes,	bioinsecticidas y/o biofungicidas,	Aporte de materia orgánica para el ciclaje natural de la nutrición, Uso de biofertilizantes ,	Establece zonas de amortiguamiento o áreas verdes en su predio, Toma medidas para el manejo y control de vertimiento de aguas residuales en su predio,	6	11000
147	282076	LOTE PRINCIPAL	AGUACATE	HASS	HASS	02/01/2021	6	7	7	NO	1500	Tres Bolillos,	Vivero registrado	NO	NO APLICA	SI	NO	NO REGISTRA	Químico, Orgánico,	Químico, Biológico, Cultural,	Fuentes naturales	NO REGISTRA	Predio Exportador,	ANTIOQUIA	SAN VICENTE	EL POTRERO	250243	SEGUNDO DIAGNOSTICO	4	Si	21	5	No	Propia	Propietario	Pavimentada	3	2	Cobertura herbácea, Uso de cojinetes,	Presencia y conservación de nichos ecológicos, bioinsecticidas y/o biofungicidas,	Aporte de materia orgánica para el ciclaje natural de la nutrición, Uso de biofertilizantes ,	Establece zonas de amortiguamiento o áreas verdes en su predio, Toma medidas para el manejo y control de vertimiento de aguas residuales en su predio,	3	9860
148	267554	LOTE PRINCIPAL	AGUACATE	HASS	HASS	01/07/2018	1	6	6	NO	250	Tres Bolillos,	Vivero registrado	NO	NO APLICA	NO	NO	NO REGISTRA	Químico, Orgánico,	Químico, Biológico, Cultural,	Fuentes naturales	NO REGISTRA	No tiene,	ANTIOQUIA	SAN VICENTE	LA ENEA	238086	PRIMER DIAGNOSTICO	6	Si	9	5	No	Propia	Propietario	Pavimentada	2	4	Cobertura herbácea,	bioinsecticidas y/o biofungicidas,	Uso de bioestimulantes ,	No Aplica	1	300
148	280294	LOTE PRINCIPAL	AGUACATE	HASS	HASS	01/07/2018	1	6	6	NO	250	Tres Bolillos,	Vivero registrado	NO	NO APLICA	NO	NO	NO REGISTRA	Químico, Orgánico,	Químico, Biológico, Cultural,	Fuentes naturales	NO REGISTRA	No tiene,	ANTIOQUIA	SAN VICENTE	LA ENEA	248762	SEGUNDO DIAGNOSTICO	6	Si	9	5	No	Propia	Propietario	Pavimentada	2	4	Cobertura herbácea,	bioinsecticidas y/o biofungicidas,	Uso de bioestimulantes ,	No Aplica	1	300
149	267559	LOTE PRINCIPAL	AGUACATE	HASS	HASS	01/12/2012	0.72	6	6	NO	200	Tres Bolillos,	Vivero registrado	NO	NO APLICA	SI	NO	NO REGISTRA	Químico, Orgánico,	Químico, Biológico, Cultural,	Otro	acueducto	Predio Exportador, Global GAP,	ANTIOQUIA	MARINILLA	EL SOCORRO	238090	PRIMER DIAGNOSTICO	12	Si	4.2	7	No	Propia	Propietario	Pavimentada	4	5	Ciclo de vida de la cobertura vegetal hasta floración, Uso de cojinetes,	bioinsecticidas y/o biofungicidas,	Uso de biofertilizantes , Uso de bioestimulantes ,	Toma medidas para el manejo y control de vertimiento de aguas residuales en su predio,	0	0
149	267560	LOTE SECUNDARIO	AGUACATE	HASS	HASS	01/11/2014	1.2	5	5	NO	410	Tres Bolillos,	Vivero registrado	NO	NO APLICA	SI	NO	NO REGISTRA	Químico, Orgánico,	Químico, Biológico, Cultural,	Otro	acueducto	Predio Exportador, Global GAP,	ANTIOQUIA	MARINILLA	EL SOCORRO	238090	PRIMER DIAGNOSTICO	10	Si	4.2	7	No	Propia	Propietario	Pavimentada	4	5	Ciclo de vida de la cobertura vegetal hasta floración, Uso de cojinetes,	bioinsecticidas y/o biofungicidas,	Uso de biofertilizantes , Uso de bioestimulantes ,	Toma medidas para el manejo y control de vertimiento de aguas residuales en su predio,	0	0
149	267561	LOTE 3	AGUACATE	HASS	HASS	01/11/2021	0.21	5	5	NO	84	Tres Bolillos,	Vivero registrado	NO	NO APLICA	SI	NO	NO REGISTRA	Químico, Orgánico,	Químico, Biológico, Cultural,	Otro	acueducto	Predio Exportador, Global GAP,	ANTIOQUIA	MARINILLA	EL SOCORRO	238090	PRIMER DIAGNOSTICO	3	Si	4.2	7	No	Propia	Propietario	Pavimentada	4	5	Ciclo de vida de la cobertura vegetal hasta floración, Uso de cojinetes,	bioinsecticidas y/o biofungicidas,	Uso de biofertilizantes , Uso de bioestimulantes ,	Toma medidas para el manejo y control de vertimiento de aguas residuales en su predio,	0	0
149	280497	LOTE PRINCIPAL	AGUACATE	HASS	HASS	01/12/2012	0.72	6	6	NO	200	Tres Bolillos,	Vivero registrado	NO	NO APLICA	SI	NO	NO REGISTRA	Químico, Orgánico,	Químico, Biológico, Cultural,	Otro	acueducto	Predio Exportador, Global GAP,	ANTIOQUIA	MARINILLA	EL SOCORRO	248935	SEGUNDO DIAGNOSTICO	12	Si	4.2	7	No	Propia	Propietario	Pavimentada	4	5	Ciclo de vida de la cobertura vegetal hasta floración, Uso de cojinetes,	bioinsecticidas y/o biofungicidas,	Uso de bioestimulantes ,	Toma medidas para el manejo y control de vertimiento de aguas residuales en su predio,	0.72	13413
149	280498	LOTE SECUNDARIO	AGUACATE	HASS	HASS	01/11/2014	1.2	5	5	NO	410	Tres Bolillos,	Vivero registrado	NO	NO APLICA	SI	NO	NO REGISTRA	Químico, Orgánico,	Químico, Biológico, Cultural,	Otro	acueducto	Predio Exportador, Global GAP,	ANTIOQUIA	MARINILLA	EL SOCORRO	248935	SEGUNDO DIAGNOSTICO	10	Si	4.2	7	No	Propia	Propietario	Pavimentada	4	5	Ciclo de vida de la cobertura vegetal hasta floración, Uso de cojinetes,	bioinsecticidas y/o biofungicidas,	Uso de bioestimulantes ,	Toma medidas para el manejo y control de vertimiento de aguas residuales en su predio,	0	0
149	280499	LOTE 3	AGUACATE	HASS	HASS	01/11/2021	0.21	5	5	NO	84	Tres Bolillos,	Vivero registrado	NO	NO APLICA	SI	NO	NO REGISTRA	Químico, Orgánico,	Químico, Biológico, Cultural,	Otro	acueducto	Predio Exportador, Global GAP,	ANTIOQUIA	MARINILLA	EL SOCORRO	248935	SEGUNDO DIAGNOSTICO	3	Si	4.2	7	No	Propia	Propietario	Pavimentada	4	5	Ciclo de vida de la cobertura vegetal hasta floración, Uso de cojinetes,	bioinsecticidas y/o biofungicidas,	Uso de bioestimulantes ,	Toma medidas para el manejo y control de vertimiento de aguas residuales en su predio,	0	0
150	271019	LOTE PRINCIPAL	AGUACATE	HASS	HASS	13/03/2023	0.7	7	7	NO	85	Tres Bolillos,	Vivero registrado	NO	NO APLICA	SI	NO	NO REGISTRA	Químico, Orgánico,	Químico, Biológico, Cultural,	Otro	ACUEDUCTO	No tiene,	ANTIOQUIA	GUARNE	EL MOLINO	241001	PRIMER DIAGNOSTICO	1	Si	0.82	15	No	Propia	Propietario	Pavimentada	4	3	Cobertura herbácea,		Aporte de materia orgánica para el ciclaje natural de la nutrición,	Establece zonas de amortiguamiento o áreas verdes en su predio,	0.5	200
150	278410	LOTE PRINCIPAL	AGUACATE	HASS	HASS	13/03/2023	0.7	7	7	NO	85	Tres Bolillos,	Vivero registrado	NO	NO APLICA	SI	NO	NO REGISTRA	Químico, Orgánico,	Químico, Biológico, Cultural,	Otro	ACUEDUCTO	No tiene,	ANTIOQUIA	GUARNE	EL MOLINO	247131	SEGUNDO DIAGNOSTICO	1	Si	0.82	15	No	Propia	Propietario	Pavimentada	4	3	Uso de cojinetes,	Presencia y conservación de nichos ecológicos,	Uso de biofertilizantes , Uso de bioestimulantes ,	Toma medidas para el manejo y control de vertimiento de aguas residuales en su predio,	0.5	1200
151	270116	LOTE PRINCIPAL	AGUACATE	HASS	HASS	01/08/2021	0.9	7	7	NO	200	Tres Bolillos,	Vivero registrado	NO	NO APLICA	NO	NO	NO REGISTRA	Orgánico,	Biológico, Cultural,	Fuentes naturales	NO REGISTRA	No tiene,	ANTIOQUIA	MARINILLA	CASCAJO ARRIBA	240226	PRIMER DIAGNOSTICO	3	Si	2.7	10	No	Propia	Propietario	Pavimentada	1	2	Cobertura herbácea, Ciclo de vida de la cobertura vegetal hasta floración, Uso de cojinetes,	bioinsecticidas y/o biofungicidas,	Uso de biofertilizantes ,	No usa herbicidas, ni sustancias químicas que puedan contaminar los cuerpos de agua,	0.9	1500
151	280458	LOTE PRINCIPAL	AGUACATE	HASS	HASS	01/08/2021	0.9	7	7	NO	200	Tres Bolillos,	Vivero registrado	NO	NO APLICA	SI	NO	NO REGISTRA	Orgánico,	Biológico, Cultural,	Fuentes naturales	NO REGISTRA	No tiene,	ANTIOQUIA	MARINILLA	CASCAJO ARRIBA	248896	SEGUNDO DIAGNOSTICO	3	Si	2.7	10	No	Propia	Propietario	Pavimentada	1	2	Cobertura herbácea, Ciclo de vida de la cobertura vegetal hasta floración, Uso de cojinetes,	Presencia y conservación de nichos ecológicos, bioinsecticidas y/o biofungicidas,	Uso de biofertilizantes ,	No usa herbicidas, ni sustancias químicas que puedan contaminar los cuerpos de agua,	0.9	1500
152	267766	LOTE PRINCIPAL	AGUACATE	HASS	HASS	05/02/2018	1.5	7	6	NO	325	Surcos,	Vivero registrado	NO	NO APLICA	SI	NO	NO REGISTRA	Químico, Orgánico,	Químico, Biológico, Cultural,	Otro	ACUEDUCTO	No tiene,	ANTIOQUIA	GUARNE	LA CLARA	238270	PRIMER DIAGNOSTICO	7	No	1.5	5	No	Propia	Propietario	Pavimentada	1	3	Cobertura herbácea, Ciclo de vida de la cobertura vegetal hasta floración, Uso de cojinetes,	Evaluación de riesgos de los controles fitosanitarios, Medidas de mitigación y/o compensación por uso de control fitosanitario, Presencia y conservación de nichos ecológicos, bioinsecticidas y/o biofungicidas,	Aporte de materia orgánica para el ciclaje natural de la nutrición, Uso de biofertilizantes , Uso de bioestimulantes ,	Establece zonas de amortiguamiento o áreas verdes en su predio, Toma medidas para el manejo y control de vertimiento de aguas residuales en su predio,	0.04	1500
152	278405	LOTE PRINCIPAL	AGUACATE	HASS	HASS	05/02/2018	1.5	7	6	NO	325	Surcos,	Vivero registrado	NO	NO APLICA	SI	NO	NO REGISTRA	Químico, Orgánico,	Químico, Biológico, Cultural,	Otro	ACUEDUCTO	BPA, Predio Exportador,	ANTIOQUIA	GUARNE	LA CLARA	247126	SEGUNDO DIAGNOSTICO	7	No	1.5	5	No	Propia	Propietario	Pavimentada	1	3	Cobertura herbácea, Ciclo de vida de la cobertura vegetal hasta floración,	Evaluación de riesgos de los controles fitosanitarios, Presencia y conservación de nichos ecológicos,	Aporte de materia orgánica para el ciclaje natural de la nutrición, Uso de biofertilizantes ,	Establece zonas de amortiguamiento o áreas verdes en su predio,	1	6000
153	270587	LOTE PRINCIPAL	AGUACATE	HASS	HASS	01/01/2020	0.5	7	7	NO	50	Sin identificar,	Vivero registrado	NO	NO APLICA	NO	NO	NO REGISTRA	Químico, Orgánico,	Biológico, Cultural,	Otro	acueducto	No tiene,	ANTIOQUIA	EL RETIRO	CAMPANITA	240605	PRIMER DIAGNOSTICO	5	Si	0.6	6	No	Propia	Propietario	Pavimentada	2	5	Cobertura herbácea, Ciclo de vida de la cobertura vegetal hasta floración, Uso de cojinetes,	Presencia y conservación de nichos ecológicos, bioinsecticidas y/o biofungicidas,	Uso de biofertilizantes , Uso de bioestimulantes ,	Toma medidas para el manejo y control de vertimiento de aguas residuales en su predio,	0.5	120
153	280714	LOTE PRINCIPAL	AGUACATE	HASS	HASS	01/01/2020	0.5	7	7	NO	50	Sin identificar,	Vivero registrado	NO	NO APLICA	NO	NO	NO REGISTRA	Químico, Orgánico,	Biológico, Cultural,	Otro	acueducto	No tiene,	ANTIOQUIA	EL RETIRO	CAMPANITA	249125	SEGUNDO DIAGNOSTICO	5	Si	0.6	6	No	Propia	Propietario	Pavimentada	2	5	Cobertura herbácea, Ciclo de vida de la cobertura vegetal hasta floración, Uso de cojinetes,	Presencia y conservación de nichos ecológicos, bioinsecticidas y/o biofungicidas,	Uso de biofertilizantes , Uso de bioestimulantes ,	Toma medidas para el manejo y control de vertimiento de aguas residuales en su predio,	0.5	120
154	267775	LOTE PRINCIPAL	AGUACATE	HASS	HASS	05/06/2021	1.5	7	6	NO	300	Surcos,	Vivero registrado	NO	NO APLICA	SI	NO	NO REGISTRA	Químico, Orgánico,	Químico, Biológico, Cultural,	Otro	ACUEDUCTO	No tiene,	ANTIOQUIA	PEÑOL	LA HELIDA	238281	PRIMER DIAGNOSTICO	3	Si	15	15	No	Propia	Propietario	Pavimentada	5	4	Cobertura herbácea, Ciclo de vida de la cobertura vegetal hasta floración, Uso de cojinetes,	Presencia y conservación de nichos ecológicos,	Aporte de materia orgánica para el ciclaje natural de la nutrición,	Establece zonas de amortiguamiento o áreas verdes en su predio, Toma medidas para el manejo y control de vertimiento de aguas residuales en su predio,	0	0
154	276618	LOTE PRINCIPAL	AGUACATE	HASS	HASS	05/06/2021	1.5	7	6	NO	300	Surcos,	Vivero registrado	NO	NO APLICA	SI	NO	NO REGISTRA	Químico, Orgánico,	Químico, Biológico, Cultural,	Otro	ACUEDUCTO	No tiene,	ANTIOQUIA	PEÑOL	LA HELIDA	245630	SEGUNDO DIAGNOSTICO	3	Si	15	15	No	Propia	Propietario	Pavimentada	5	4	Cobertura herbácea, Ciclo de vida de la cobertura vegetal hasta floración, Uso de cojinetes,	Presencia y conservación de nichos ecológicos, bioinsecticidas y/o biofungicidas,	Uso de biofertilizantes , Uso de bioestimulantes ,	Toma medidas para el manejo y control de vertimiento de aguas residuales en su predio,	1.5	3311
155	272271	LOTE PRINCIPAL	AGUACATE	HASS	HASS	13/03/2020	2.3	7	6	NO	550	Surcos,	Vivero registrado	NO	NO APLICA	SI	SI	FUMIDUCTO	Químico, Orgánico,	Químico, Biológico, Cultural,	Otro	ACUEDUCTO	Global GAP,	ANTIOQUIA	GUARNE	LA CHARANGA	242049	PRIMER DIAGNOSTICO	4	No	3.7	12	No	Propia	Propietario	No Pavimentada	0	0	Cobertura herbácea, Uso de cojinetes,	Evaluación de riesgos de los controles fitosanitarios, Medidas de mitigación y/o compensación por uso de control fitosanitario,	Aporte de materia orgánica para el ciclaje natural de la nutrición, Uso de biofertilizantes ,	Establece zonas de amortiguamiento o áreas verdes en su predio,	2	40000
155	274781	LOTE PRINCIPAL	AGUACATE	HASS	HASS	13/03/2020	2.3	7	6	NO	550	Surcos,	Vivero registrado	NO	NO APLICA	SI	NO	NO REGISTRA	Químico, Orgánico,	Químico, Biológico, Cultural,	Otro	ACUEDUCTO	Predio Exportador, Global GAP,	ANTIOQUIA	GUARNE	LA CHARANGA	244090	SEGUNDO DIAGNOSTICO	4	No	3.7	12	No	Propia	Propietario	No Pavimentada	0	0	Uso de cojinetes,	Presencia y conservación de nichos ecológicos, bioinsecticidas y/o biofungicidas,	Uso de biofertilizantes , Uso de bioestimulantes ,	Toma medidas para el manejo y control de vertimiento de aguas residuales en su predio, No usa herbicidas, ni sustancias químicas que puedan contaminar los cuerpos de agua,	2	82000
156	267756	LOTE PRINCIPAL	AGUACATE	HASS	HASS	20/03/2024	0.5	5	5	NO	200	Surcos,	Vivero registrado	NO	NO APLICA	NO	NO	NO REGISTRA	Químico, Orgánico,	Químico, Biológico, Cultural,	Otro	ACUEDUCTO	No tiene,	ANTIOQUIA	SAN VICENTE	CANTOR	238260	PRIMER DIAGNOSTICO	0	No	4	15	No	Propia	Propietario	Pavimentada	4	2	Uso de cojinetes,	Presencia y conservación de nichos ecológicos,	Aporte de materia orgánica para el ciclaje natural de la nutrición,	Establece zonas de amortiguamiento o áreas verdes en su predio,	0	0
156	276608	LOTE PRINCIPAL	AGUACATE	HASS	HASS	20/03/2024	0.5	5	5	NO	200	Surcos,	Vivero registrado	NO	NO APLICA	SI	NO	NO REGISTRA	Químico, Orgánico,	Químico, Biológico, Cultural,	Otro	ACUEDUCTO	No tiene,	ANTIOQUIA	SAN VICENTE	CANTOR	245622	SEGUNDO DIAGNOSTICO	0	No	4	15	No	Propia	Propietario	Pavimentada	4	2	Ciclo de vida de la cobertura vegetal hasta floración, Uso de cojinetes,	Medidas de mitigación y/o compensación por uso de control fitosanitario, Presencia y conservación de nichos ecológicos,	Uso de biofertilizantes ,	Toma medidas para el manejo y control de vertimiento de aguas residuales en su predio,	0.5	1500
157	271470	LOTE PRINCIPAL	AGUACATE	HASS	HASS	03/02/2014	0.5	6	6	NO	190	Tres Bolillos,	Vivero registrado	NO	NO APLICA	NO	NO	NO REGISTRA	Químico, Orgánico,	Químico, Biológico, Cultural,	Fuentes naturales	NO REGISTRA	Predio Exportador,	ANTIOQUIA	SAN PEDRO	LA PALMA	241390	PRIMER DIAGNOSTICO	11	Si	1.4	12	No	Propia	Propietario	Pavimentada	1	2	Cobertura herbácea,	bioinsecticidas y/o biofungicidas,	Uso de bioestimulantes ,	No usa herbicidas, ni sustancias químicas que puedan contaminar los cuerpos de agua,	0.5	2000
157	275921	LOTE PRINCIPAL	AGUACATE	HASS	HASS	03/02/2014	0.5	6	6	NO	190	Tres Bolillos,	Vivero registrado	NO	NO APLICA	NO	NO	NO REGISTRA	Químico, Orgánico,	Químico, Biológico, Cultural,	Fuentes naturales	NO REGISTRA	Predio Exportador,	ANTIOQUIA	SAN PEDRO	LA PALMA	245027	SEGUNDO DIAGNOSTICO	11	Si	1.4	12	No	Propia	Propietario	Pavimentada	1	2	Cobertura herbácea,	bioinsecticidas y/o biofungicidas,	Uso de biofertilizantes ,	No usa herbicidas, ni sustancias químicas que puedan contaminar los cuerpos de agua,	0.5	3000
158	271429	LOTE PRINCIPAL	AGUACATE	HASS	HASS	03/01/2022	1	6	6	NO	250	Cuadro,	Vivero registrado	NO	NO APLICA	SI	NO	NO REGISTRA	Químico, Orgánico,	Químico, Biológico, Cultural,	Fuentes naturales	NO REGISTRA	No tiene,	ANTIOQUIA	ENTRERRIOS	EL PORVENIR	241356	PRIMER DIAGNOSTICO	3	Si	4	7	No	Propia	Propietario	Pavimentada	1	3	Cobertura herbácea,	Presencia y conservación de nichos ecológicos,	Aporte de materia orgánica para el ciclaje natural de la nutrición,	No usa herbicidas, ni sustancias químicas que puedan contaminar los cuerpos de agua,	0	0
158	280618	LOTE PRINCIPAL	AGUACATE	HASS	HASS	03/01/2022	1	6	6	NO	250	Cuadro,	Vivero registrado	NO	NO APLICA	SI	NO	NO REGISTRA	Químico, Orgánico,	Químico, Biológico, Cultural,	Fuentes naturales	NO REGISTRA	No tiene,	ANTIOQUIA	ENTRERRIOS	EL PORVENIR	249048	SEGUNDO DIAGNOSTICO	3	Si	4	7	No	Propia	Propietario	Pavimentada	1	3	Cobertura herbácea,	Presencia y conservación de nichos ecológicos,	Aporte de materia orgánica para el ciclaje natural de la nutrición,	No usa herbicidas, ni sustancias químicas que puedan contaminar los cuerpos de agua,	0	0
159	270973	LOTE PRINCIPAL	AGUACATE	HASS	HASS	30/06/2019	1	6	5	NO	320	Tres Bolillos,	Vivero registrado	NO	NO APLICA	SI	NO	NO REGISTRA	Químico, Orgánico,	Químico, Biológico, Cultural,	Otro	ACUEDUCTO	Predio Exportador,	ANTIOQUIA	LA UNION	COLMENAS LA GARCIA	240961	PRIMER DIAGNOSTICO	5	No	1.92	15	No	Propia	Copropietario	Pavimentada	1	3	Cobertura herbácea, Ciclo de vida de la cobertura vegetal hasta floración, Uso de cojinetes,	Evaluación de riesgos de los controles fitosanitarios, Medidas de mitigación y/o compensación por uso de control fitosanitario, Presencia y conservación de nichos ecológicos, bioinsecticidas y/o biofungicidas,	Aporte de materia orgánica para el ciclaje natural de la nutrición, Uso de biofertilizantes , Uso de bioestimulantes ,	Establece zonas de amortiguamiento o áreas verdes en su predio, Toma medidas para el manejo y control de vertimiento de aguas residuales en su predio,	0.2	54
159	276615	LOTE PRINCIPAL	AGUACATE	HASS	HASS	30/06/2019	1	6	5	NO	320	Tres Bolillos,	Vivero registrado	NO	NO APLICA	SI	NO	NO REGISTRA	Químico, Orgánico,	Químico, Biológico, Cultural,	Otro	ACUEDUCTO	BPA, Predio Exportador,	ANTIOQUIA	LA UNION	COLMENAS LA GARCIA	245628	SEGUNDO DIAGNOSTICO	5	No	1.92	15	No	Propia	Copropietario	Pavimentada	1	3	Cobertura herbácea, Ciclo de vida de la cobertura vegetal hasta floración, Uso de cojinetes,	Presencia y conservación de nichos ecológicos, bioinsecticidas y/o biofungicidas,	Uso de biofertilizantes , Uso de bioestimulantes ,	Toma medidas para el manejo y control de vertimiento de aguas residuales en su predio,	0.7	2254
160	268984	LOTE PRINCIPAL	AGUACATE	HASS	HASS	15/05/2014	0.28	6	6	NO	80	Cuadro,	Vivero no registrado	NO	NO APLICA	NO	NO	NO REGISTRA	Químico,	Cultural,	Fuentes naturales	NO REGISTRA	No tiene,	ANTIOQUIA	LIBORINA	HOYO REDONDO	239314	PRIMER DIAGNOSTICO	10	No	2.5	18	No	Propia	Propietario	Pavimentada	3	0	Cobertura herbácea,	No Aplica	No Aplica	No Aplica	0.28	1700
160	281748	LOTE PRINCIPAL	AGUACATE	HASS	HASS	15/05/2014	0.28	6	6	NO	80	Cuadro,	Vivero no registrado	NO	NO APLICA	SI	NO	NO REGISTRA	Químico,	Químico, Biológico, Cultural,	Fuentes naturales	NO REGISTRA	No tiene,	ANTIOQUIA	LIBORINA	HOYO REDONDO	249991	SEGUNDO DIAGNOSTICO	10	No	2.5	18	No	Propia	Propietario	Pavimentada	3	0	Cobertura herbácea,	No Aplica	No Aplica	No Aplica	0.28	2800
161	268492	LOTE PRINCIPAL	AGUACATE	HASS	HASS	01/06/2020	2	6	6	NO	520	Tres Bolillos,	Vivero registrado	NO	NO APLICA	SI	NO	NO REGISTRA	Químico, Orgánico,	Químico, Biológico, Cultural,	Fuentes naturales	NO REGISTRA	Predio Exportador, Global GAP,	ANTIOQUIA	JERICO	PALENQUE	238879	PRIMER DIAGNOSTICO	4	Si	9	2	No	Propia	Propietario	Pavimentada	3	4	Uso de cojinetes,	Presencia y conservación de nichos ecológicos,	Uso de biofertilizantes ,	No usa herbicidas, ni sustancias químicas que puedan contaminar los cuerpos de agua,	0	0
161	280611	LOTE PRINCIPAL	AGUACATE	HASS	HASS	01/06/2020	2	6	6	NO	520	Tres Bolillos,	Vivero registrado	NO	NO APLICA	SI	NO	NO REGISTRA	Químico, Orgánico,	Químico, Biológico, Cultural,	Fuentes naturales	NO REGISTRA	Predio Exportador, Global GAP,	ANTIOQUIA	JERICO	PALENQUE	249042	SEGUNDO DIAGNOSTICO	4	Si	9	2	No	Propia	Propietario	Pavimentada	3	4	Uso de cojinetes,	Presencia y conservación de nichos ecológicos,	Uso de biofertilizantes ,	No usa herbicidas, ni sustancias químicas que puedan contaminar los cuerpos de agua,	2	8820
162	268582	LOTE PRINCIPAL	AGUACATE	HASS	HASS	01/02/2019	1	5	5	NO	300	Tres Bolillos,	Vivero registrado	NO	NO APLICA	SI	NO	NO REGISTRA	Químico, Orgánico,	Químico, Biológico, Cultural,	Fuentes naturales	NO REGISTRA	Predio Exportador, Global GAP,	ANTIOQUIA	JERICO	CASTALIA	238965	PRIMER DIAGNOSTICO	6	Si	3.5	2	No	Propia	Propietario	Pavimentada	2	3	Cobertura herbácea, Uso de cojinetes,	Presencia y conservación de nichos ecológicos,	Aporte de materia orgánica para el ciclaje natural de la nutrición,	No usa herbicidas, ni sustancias químicas que puedan contaminar los cuerpos de agua,	0	0
162	268584	LOTE SECUNDARIO	AGUACATE	HASS	HASS	01/02/2021	1.5	5	5	NO	400	Tres Bolillos,	Vivero registrado	NO	NO APLICA	SI	NO	NO REGISTRA	Químico, Orgánico,	Químico, Biológico, Cultural,	Fuentes naturales	NO REGISTRA	Predio Exportador, Global GAP,	ANTIOQUIA	JERICO	CASTALIA	238965	PRIMER DIAGNOSTICO	4	Si	3.5	2	No	Propia	Propietario	Pavimentada	2	3	Cobertura herbácea, Uso de cojinetes,	Presencia y conservación de nichos ecológicos,	Aporte de materia orgánica para el ciclaje natural de la nutrición,	No usa herbicidas, ni sustancias químicas que puedan contaminar los cuerpos de agua,	0	0
162	280613	LOTE PRINCIPAL	AGUACATE	HASS	HASS	01/02/2019	1	5	5	NO	300	Tres Bolillos,	Vivero registrado	NO	NO APLICA	SI	NO	NO REGISTRA	Químico, Orgánico,	Químico, Biológico, Cultural,	Fuentes naturales	NO REGISTRA	Predio Exportador, Global GAP,	ANTIOQUIA	JERICO	CASTALIA	249044	SEGUNDO DIAGNOSTICO	6	Si	3.5	2	No	Propia	Propietario	Pavimentada	2	3	Uso de cojinetes,	Presencia y conservación de nichos ecológicos,	Aporte de materia orgánica para el ciclaje natural de la nutrición,	No usa herbicidas, ni sustancias químicas que puedan contaminar los cuerpos de agua,	1	5000
162	280614	LOTE SECUNDARIO	AGUACATE	HASS	HASS	01/02/2021	1.5	5	5	NO	400	Tres Bolillos,	Vivero registrado	NO	NO APLICA	SI	NO	NO REGISTRA	Químico, Orgánico,	Químico, Biológico, Cultural,	Fuentes naturales	NO REGISTRA	Predio Exportador, Global GAP,	ANTIOQUIA	JERICO	CASTALIA	249044	SEGUNDO DIAGNOSTICO	4	Si	3.5	2	No	Propia	Propietario	Pavimentada	2	3	Uso de cojinetes,	Presencia y conservación de nichos ecológicos,	Aporte de materia orgánica para el ciclaje natural de la nutrición,	No usa herbicidas, ni sustancias químicas que puedan contaminar los cuerpos de agua,	1	4000
163	268589	LOTE PRINCIPAL	AGUACATE	HASS	HASS	01/04/2021	1.6	6	6	NO	320	Cuadro,	Vivero registrado	NO	NO APLICA	NO	NO	NO REGISTRA	Químico, Orgánico,	Químico, Biológico, Cultural,	Fuentes naturales	NO REGISTRA	Predio Exportador,	ANTIOQUIA	JERICO	ESTRELLA NUEVA	238971	PRIMER DIAGNOSTICO	3	Si	2.6	6	No	Propia	Propietario	Pavimentada	3	5	Cobertura herbácea,	Presencia y conservación de nichos ecológicos,	Aporte de materia orgánica para el ciclaje natural de la nutrición,	No usa herbicidas, ni sustancias químicas que puedan contaminar los cuerpos de agua,	0	0
163	280604	LOTE PRINCIPAL	AGUACATE	HASS	HASS	01/04/2021	1.6	6	6	NO	320	Cuadro,	Vivero registrado	NO	NO APLICA	NO	NO	NO REGISTRA	Químico, Orgánico,	Químico, Biológico, Cultural,	Fuentes naturales	NO REGISTRA	Predio Exportador,	ANTIOQUIA	JERICO	ESTRELLA NUEVA	249035	SEGUNDO DIAGNOSTICO	3	Si	2.6	6	No	Propia	Propietario	Pavimentada	3	5	Cobertura herbácea,	Presencia y conservación de nichos ecológicos,	Aporte de materia orgánica para el ciclaje natural de la nutrición,	No usa herbicidas, ni sustancias químicas que puedan contaminar los cuerpos de agua,	1.6	1300
164	268592	LOTE PRINCIPAL	AGUACATE	HASS	HASS	02/05/2022	1.5	6	4	NO	609	Tres Bolillos,	Procedente de su predio	NO	NO APLICA	SI	NO	NO REGISTRA	Químico, Orgánico,	Químico, Biológico, Cultural,	Fuentes naturales	NO REGISTRA	Predio Exportador,	ANTIOQUIA	JERICO	PALENQUITO	238973	PRIMER DIAGNOSTICO	2	No	2	3	No	Propia	Propietario	Pavimentada	5	2	Cobertura herbácea,	Presencia y conservación de nichos ecológicos,	Aporte de materia orgánica para el ciclaje natural de la nutrición,	No usa herbicidas, ni sustancias químicas que puedan contaminar los cuerpos de agua,	0	0
164	280610	LOTE PRINCIPAL	AGUACATE	HASS	HASS	02/05/2022	1.5	6	4	NO	609	Tres Bolillos,	Procedente de su predio	NO	NO APLICA	SI	NO	NO REGISTRA	Químico, Orgánico,	Químico, Biológico, Cultural,	Fuentes naturales	NO REGISTRA	Predio Exportador,	ANTIOQUIA	JERICO	PALENQUITO	249041	SEGUNDO DIAGNOSTICO	2	No	2	3	No	Propia	Propietario	Pavimentada	5	2	Cobertura herbácea,	Presencia y conservación de nichos ecológicos,	Aporte de materia orgánica para el ciclaje natural de la nutrición,	No usa herbicidas, ni sustancias químicas que puedan contaminar los cuerpos de agua,	1.5	3000
165	271434	LOTE PRINCIPAL	AGUACATE	HASS	HASS	03/06/2019	1.3	5	5	NO	450	Tres Bolillos,	Vivero registrado	NO	NO APLICA	SI	NO	NO REGISTRA	Químico, Orgánico,	Químico, Biológico, Cultural,	Fuentes naturales	NO REGISTRA	Predio Exportador,	ANTIOQUIA	ENTRERRIOS	ZANCUDO	241361	PRIMER DIAGNOSTICO	5	No	16	13	No	Propia	Propietario	Pavimentada	2	4	Cobertura herbácea,	bioinsecticidas y/o biofungicidas,	Aporte de materia orgánica para el ciclaje natural de la nutrición,	No usa herbicidas, ni sustancias químicas que puedan contaminar los cuerpos de agua,	1.3	10000
165	275914	LOTE PRINCIPAL	AGUACATE	HASS	HASS	03/06/2019	1.3	5	5	NO	450	Tres Bolillos,	Vivero registrado	NO	NO APLICA	SI	NO	NO REGISTRA	Químico, Orgánico,	Químico, Biológico, Cultural,	Fuentes naturales	NO REGISTRA	Predio Exportador,	ANTIOQUIA	ENTRERRIOS	ZANCUDO	245021	SEGUNDO DIAGNOSTICO	5	No	16	13	No	Propia	Propietario	Pavimentada	2	4	Cobertura herbácea,	bioinsecticidas y/o biofungicidas,	Aporte de materia orgánica para el ciclaje natural de la nutrición,	No usa herbicidas, ni sustancias químicas que puedan contaminar los cuerpos de agua,	1.3	2802
166	268596	LOTE PRINCIPAL	AGUACATE	HASS	HASS	04/03/2019	4	6	6	NO	1100	Tres Bolillos,	Vivero registrado	NO	NO APLICA	SI	NO	NO REGISTRA	Químico, Orgánico,	Químico, Biológico, Cultural,	Fuentes naturales	NO REGISTRA	Predio Exportador,	ANTIOQUIA	SANTA ROSA DE OSOS	ORO BAJO	238977	PRIMER DIAGNOSTICO	5	No	4	10	No	Propia	Propietario	Pavimentada	0	4	Ciclo de vida de la cobertura vegetal hasta floración,	Presencia y conservación de nichos ecológicos,	Uso de biofertilizantes ,	No usa herbicidas, ni sustancias químicas que puedan contaminar los cuerpos de agua,	0	0
166	274712	LOTE PRINCIPAL	AGUACATE	HASS	HASS	04/03/2019	4	6	6	NO	1100	Tres Bolillos,	Vivero registrado	NO	NO APLICA	SI	NO	NO REGISTRA	Químico, Orgánico,	Químico, Biológico, Cultural,	Fuentes naturales	NO REGISTRA	Predio Exportador,	ANTIOQUIA	SANTA ROSA DE OSOS	ORO BAJO	244025	SEGUNDO DIAGNOSTICO	5	No	4	10	No	Propia	Propietario	Pavimentada	0	4	Ciclo de vida de la cobertura vegetal hasta floración,	Presencia y conservación de nichos ecológicos,	Uso de biofertilizantes ,	No usa herbicidas, ni sustancias químicas que puedan contaminar los cuerpos de agua,	4	12000
167	266258	LOTE PRINCIPAL	AGUACATE	HASS	HASS	01/03/2018	7.49	7	6	NO	1800	Surcos,	Vivero registrado	NO	NO APLICA	SI	NO	NO REGISTRA	Químico, Orgánico,	Químico, Biológico, Cultural,	Otro	ACUEDUCTO	Predio Exportador,	ANTIOQUIA	GUARNE	CANOAS	236919	PRIMER DIAGNOSTICO	6	No	10	3	No	Propia	Propietario	Pavimentada	1	3	Cobertura herbácea, Ciclo de vida de la cobertura vegetal hasta floración, Uso de cojinetes,	Evaluación de riesgos de los controles fitosanitarios, Medidas de mitigación y/o compensación por uso de control fitosanitario, Presencia y conservación de nichos ecológicos, bioinsecticidas y/o biofungicidas,	Aporte de materia orgánica para el ciclaje natural de la nutrición, Uso de biofertilizantes , Uso de bioestimulantes ,	Establece zonas de amortiguamiento o áreas verdes en su predio, Toma medidas para el manejo y control de vertimiento de aguas residuales en su predio,	0	0
167	278421	LOTE PRINCIPAL	AGUACATE	HASS	HASS	01/03/2018	7.49	7	6	NO	1800	Surcos,	Vivero registrado	NO	NO APLICA	SI	NO	NO REGISTRA	Químico, Orgánico,	Químico, Biológico, Cultural,	Otro	ACUEDUCTO	Predio Exportador, Global GAP,	ANTIOQUIA	GUARNE	CANOAS	247140	SEGUNDO DIAGNOSTICO	6	No	10	3	No	Propia	Propietario	Pavimentada	1	3	Uso de cojinetes,	Presencia y conservación de nichos ecológicos, bioinsecticidas y/o biofungicidas,	Uso de biofertilizantes ,	Establece zonas de amortiguamiento o áreas verdes en su predio,	7.49	25000
168	270976	LOTE PRINCIPAL	AGUACATE	HASS	HASS	31/03/2019	4.49	6	5	NO	1500	Surcos,	Vivero registrado	NO	NO APLICA	SI	NO	NO REGISTRA	Químico, Orgánico,	Químico, Biológico, Cultural,	Otro	ACUEDUCTO	Predio Exportador,	ANTIOQUIA	MARINILLA	EL SOCORRO	240964	PRIMER DIAGNOSTICO	5	No	7	2	No	Propia	Propietario	Pavimentada	4	3	Cobertura herbácea, Ciclo de vida de la cobertura vegetal hasta floración, Uso de cojinetes,	Evaluación de riesgos de los controles fitosanitarios, Medidas de mitigación y/o compensación por uso de control fitosanitario, Presencia y conservación de nichos ecológicos,	Aporte de materia orgánica para el ciclaje natural de la nutrición, Uso de biofertilizantes ,	Establece zonas de amortiguamiento o áreas verdes en su predio,	0	0
168	278420	LOTE PRINCIPAL	AGUACATE	HASS	HASS	31/03/2019	4.49	6	5	NO	1500	Surcos,	Vivero registrado	NO	NO APLICA	SI	NO	NO REGISTRA	Químico, Orgánico,	Químico, Biológico, Cultural,	Otro	ACUEDUCTO	Predio Exportador,	ANTIOQUIA	MARINILLA	EL SOCORRO	247139	SEGUNDO DIAGNOSTICO	5	No	7	2	No	Propia	Propietario	Pavimentada	4	3	Uso de cojinetes,	Presencia y conservación de nichos ecológicos, bioinsecticidas y/o biofungicidas,	Uso de biofertilizantes , Uso de bioestimulantes ,	Establece zonas de amortiguamiento o áreas verdes en su predio,	4.49	19000
169	270081	LOTE PRINCIPAL	AGUACATE	HASS	HASS	01/05/2021	0.7	5	5	NO	200	Cuadro,	Vivero registrado	NO	NO APLICA	NO	NO	NO REGISTRA	Químico, Orgánico,	Químico, Biológico, Cultural,	Otro	acueducto	Predio Exportador,	ANTIOQUIA	PEÑOL	EL SALTO	240192	PRIMER DIAGNOSTICO	3	No	1.4	11	No	Propia	Propietario	Pavimentada	1	1	Uso de cojinetes,	bioinsecticidas y/o biofungicidas,	Uso de bioestimulantes ,	Toma medidas para el manejo y control de vertimiento de aguas residuales en su predio,	0	0
169	274666	LOTE PRINCIPAL	AGUACATE	HASS	HASS	01/05/2021	0.7	5	5	NO	200	Cuadro,	Vivero registrado	NO	NO APLICA	SI	NO	NO REGISTRA	Químico, Orgánico,	Químico, Biológico, Cultural,	Otro	acueducto	Predio Exportador,	ANTIOQUIA	PEÑOL	EL SALTO	243983	SEGUNDO DIAGNOSTICO	3	No	1.4	11	No	Propia	Propietario	Pavimentada	1	1	Uso de cojinetes,	bioinsecticidas y/o biofungicidas,	Uso de biofertilizantes ,	Establece zonas de amortiguamiento o áreas verdes en su predio,	0.7	1000
170	266806	LOTE PRINCIPAL	AGUACATE	HASS	HASS	02/12/2018	8	6	6	NO	2300	Tres Bolillos,	Vivero registrado	NO	NO APLICA	SI	NO	NO REGISTRA	Químico, Orgánico,	Químico, Biológico, Cultural,	Fuentes naturales	NO REGISTRA	Predio Exportador,	ANTIOQUIA	SAN VICENTE	LA MAGDALENA	237408	PRIMER DIAGNOSTICO	6	Si	12	8	No	Propia	Propietario	Pavimentada	4	3	Cobertura herbácea, Uso de cojinetes,	Presencia y conservación de nichos ecológicos, bioinsecticidas y/o biofungicidas,	Aporte de materia orgánica para el ciclaje natural de la nutrición, Uso de biofertilizantes ,	Establece zonas de amortiguamiento o áreas verdes en su predio, Toma medidas para el manejo y control de vertimiento de aguas residuales en su predio,	8	45000
170	280067	LOTE PRINCIPAL	AGUACATE	HASS	HASS	02/12/2018	8	6	6	NO	2300	Tres Bolillos,	Vivero registrado	NO	NO APLICA	SI	NO	NO REGISTRA	Químico, Orgánico,	Químico, Biológico, Cultural,	Fuentes naturales	NO REGISTRA	Predio Exportador,	ANTIOQUIA	SAN VICENTE	LA MAGDALENA	248557	SEGUNDO DIAGNOSTICO	6	Si	12	8	No	Propia	Propietario	Pavimentada	4	3	Cobertura herbácea, Uso de cojinetes,	Presencia y conservación de nichos ecológicos, bioinsecticidas y/o biofungicidas,	Aporte de materia orgánica para el ciclaje natural de la nutrición, Uso de biofertilizantes ,	Establece zonas de amortiguamiento o áreas verdes en su predio, Toma medidas para el manejo y control de vertimiento de aguas residuales en su predio,	8	72000
171	271427	LOTE PRINCIPAL	AGUACATE	HASS	HASS	01/04/2022	7	6	6	NO	1800	Cuadro,	Vivero registrado	NO	NO APLICA	NO	NO	NO REGISTRA	Químico, Orgánico,	Químico, Biológico,	Fuentes naturales	NO REGISTRA	No tiene,	ANTIOQUIA	DON MATIAS	LAS ANIMAS	241354	PRIMER DIAGNOSTICO	2	Si	12	12	No	Propia	Propietario	Pavimentada	2	5	No Aplica	No Aplica	No Aplica	No Aplica	0	0
171	274710	LOTE PRINCIPAL	AGUACATE	HASS	HASS	01/04/2022	7	6	6	NO	1800	Cuadro,	Vivero registrado	NO	NO APLICA	SI	NO	NO REGISTRA	Químico, Orgánico,	Químico, Biológico, Cultural,	Fuentes naturales	NO REGISTRA	No tiene,	ANTIOQUIA	DON MATIAS	LAS ANIMAS	244023	SEGUNDO DIAGNOSTICO	2	Si	12	12	No	Propia	Propietario	Pavimentada	2	5	Cobertura herbácea,	bioinsecticidas y/o biofungicidas,	Aporte de materia orgánica para el ciclaje natural de la nutrición,	No usa herbicidas, ni sustancias químicas que puedan contaminar los cuerpos de agua,	0	0
172	268421	LOTE PRINCIPAL	AGUACATE	HASS	HASS	15/07/2021	1.51	6	6	NO	420	Cuadro,	Vivero registrado	NO	NO APLICA	NO	NO	NO REGISTRA	Químico, Orgánico,	Químico,	Fuentes naturales	NO REGISTRA	No tiene,	ANTIOQUIA	LIBORINA	LA ALDEA	238819	PRIMER DIAGNOSTICO	3	No	35	15	No	Propia	Propietario	No Pavimentada	0	0	Cobertura herbácea,	No Aplica	No Aplica	No Aplica	0	0
172	279880	LOTE PRINCIPAL	AGUACATE	HASS	HASS	15/07/2021	1.51	6	6	NO	420	Cuadro,	Vivero no registrado	NO	NO APLICA	NO	NO	NO REGISTRA	Químico, Orgánico,	Químico, Biológico, Cultural,	Fuentes naturales	NO REGISTRA	No tiene,	ANTIOQUIA	LIBORINA	LA ALDEA	248387	SEGUNDO DIAGNOSTICO	3	No	35	15	No	Propia	Propietario	No Pavimentada	0	0	Cobertura herbácea,	bioinsecticidas y/o biofungicidas,	No Aplica	No Aplica	1.51	930
173	268920	LOTE PRINCIPAL	AGUACATE	HASS	HASS	05/12/2018	1.62	6	6	NO	450	Cuadro,	Vivero no registrado	SI	CAFÉ	SI	NO	NO REGISTRA	Químico,	Químico,	Fuentes naturales	NO REGISTRA	No tiene,	ANTIOQUIA	LIBORINA	LOS GRANADILLOS	239261	PRIMER DIAGNOSTICO	6	Si	11	12	No	Propia	Propietario	Pavimentada	3	3	No Aplica	No Aplica	No Aplica	No Aplica	1.62	2000
173	281865	LOTE PRINCIPAL	AGUACATE	HASS	HASS	05/12/2018	1.62	6	6	NO	450	Cuadro,	Vivero no registrado	SI	CAFÉ	SI	NO	NO REGISTRA	Químico,	Químico,	Fuentes naturales	NO REGISTRA	No tiene,	ANTIOQUIA	LIBORINA	LOS GRANADILLOS	250072	SEGUNDO DIAGNOSTICO	6	Si	11	12	No	Propia	Propietario	Pavimentada	3	3	Cobertura herbácea,	No Aplica	No Aplica	No Aplica	1.62	2200
174	268021	LOTE PRINCIPAL	AGUACATE	HASS	HASS	06/04/2017	1	7	7	NO	120	Surcos,	Vivero registrado	NO	NO APLICA	NO	NO	NO REGISTRA	Químico, Orgánico,	Químico, Biológico, Cultural,	Fuentes naturales	NO REGISTRA	No tiene,	ANTIOQUIA	GUARNE	YOLOMBAL	238483	PRIMER DIAGNOSTICO	7	Si	6.8	10	No	Propia	Propietario	Pavimentada	1	6	Uso de cojinetes,	Presencia y conservación de nichos ecológicos,	Aporte de materia orgánica para el ciclaje natural de la nutrición,	Establece zonas de amortiguamiento o áreas verdes en su predio,	0.5	300
174	276632	LOTE PRINCIPAL	AGUACATE	HASS	HASS	06/04/2017	1	7	7	NO	120	Surcos,	Vivero registrado	NO	NO APLICA	SI	NO	NO REGISTRA	Químico, Orgánico,	Químico, Biológico,	Fuentes naturales	NO REGISTRA	No tiene,	ANTIOQUIA	GUARNE	YOLOMBAL	245643	SEGUNDO DIAGNOSTICO	7	Si	6.8	10	No	Propia	Propietario	Pavimentada	1	6	Cobertura herbácea, Ciclo de vida de la cobertura vegetal hasta floración, Uso de cojinetes,	Presencia y conservación de nichos ecológicos, bioinsecticidas y/o biofungicidas,	Uso de biofertilizantes , Uso de bioestimulantes ,	Toma medidas para el manejo y control de vertimiento de aguas residuales en su predio,	0.5	800
175	270951	LOTE PRINCIPAL	AGUACATE	HASS	HASS	13/09/2019	2	6	6	NO	630	Surcos,	Vivero registrado	NO	NO APLICA	SI	NO	NO REGISTRA	Químico, Orgánico,	Químico, Biológico, Cultural,	Otro	ACUEDUCTO	BPA, Predio Exportador,	ANTIOQUIA	GIRARDOTA	EL YARUMO	240938	PRIMER DIAGNOSTICO	5	Si	2.5	15	No	Propia	Propietario	Pavimentada	3	3	Cobertura herbácea, Uso de cojinetes,	bioinsecticidas y/o biofungicidas,	Aporte de materia orgánica para el ciclaje natural de la nutrición, Uso de biofertilizantes , Uso de bioestimulantes ,	Establece zonas de amortiguamiento o áreas verdes en su predio, Toma medidas para el manejo y control de vertimiento de aguas residuales en su predio, No usa herbicidas, ni sustancias químicas que puedan contaminar los cuerpos de agua,	1	3800
175	276629	LOTE PRINCIPAL	AGUACATE	HASS	HASS	13/09/2019	2	6	6	NO	630	Surcos,	Vivero registrado	NO	NO APLICA	SI	NO	NO REGISTRA	Químico, Orgánico,	Químico, Biológico, Cultural,	Otro	ACUEDUCTO	Predio Exportador, Global GAP,	ANTIOQUIA	GIRARDOTA	EL YARUMO	245640	SEGUNDO DIAGNOSTICO	5	Si	2.5	15	No	Propia	Propietario	Pavimentada	3	3	Cobertura herbácea, Ciclo de vida de la cobertura vegetal hasta floración, Uso de cojinetes,	Presencia y conservación de nichos ecológicos, bioinsecticidas y/o biofungicidas,	Uso de biofertilizantes , Uso de bioestimulantes ,	Toma medidas para el manejo y control de vertimiento de aguas residuales en su predio,	1	8300
176	270203	LOTE PRINCIPAL	AGUACATE	HASS	HASS	01/07/2019	5.8	6	6	NO	1600	Tres Bolillos,	Vivero registrado	NO	NO APLICA	NO	NO	NO REGISTRA	Químico, Orgánico,	Químico, Biológico, Cultural,	Fuentes naturales	NO REGISTRA	Predio Exportador, Global GAP,	ANTIOQUIA	ABEJORRAL	LA LABOR	240309	PRIMER DIAGNOSTICO	5	Si	10	5.5	No	Propia	Propietario	Pavimentada	1	3	Uso de cojinetes,	Evaluación de riesgos de los controles fitosanitarios,	Uso de biofertilizantes , Uso de bioestimulantes ,	Establece zonas de amortiguamiento o áreas verdes en su predio,	5.8	5000
176	270204	LOTE SECUNDARIO	AGUACATE	HASS	HASS	01/07/2019	4	5	5	NO	1600	Tres Bolillos,	Vivero registrado	NO	NO APLICA	NO	NO	NO REGISTRA	Químico, Orgánico,	Químico, Biológico, Cultural,	Fuentes naturales	NO REGISTRA	Predio Exportador, Global GAP,	ANTIOQUIA	ABEJORRAL	LA LABOR	240309	PRIMER DIAGNOSTICO	5	Si	10	5.5	No	Propia	Propietario	Pavimentada	1	3	Uso de cojinetes,	Evaluación de riesgos de los controles fitosanitarios,	Uso de biofertilizantes , Uso de bioestimulantes ,	Establece zonas de amortiguamiento o áreas verdes en su predio,	4	5000
176	280708	LOTE PRINCIPAL	AGUACATE	HASS	HASS	01/07/2019	5.8	6	6	NO	1600	Tres Bolillos,	Vivero registrado	NO	NO APLICA	NO	NO	NO REGISTRA	Químico, Orgánico,	Químico, Biológico, Cultural,	Fuentes naturales	NO REGISTRA	Predio Exportador, Global GAP,	ANTIOQUIA	ABEJORRAL	LA LABOR	249120	SEGUNDO DIAGNOSTICO	5	Si	10	5.5	No	Propia	Propietario	Pavimentada	1	3	Uso de cojinetes,	Evaluación de riesgos de los controles fitosanitarios,	Uso de biofertilizantes , Uso de bioestimulantes ,	Establece zonas de amortiguamiento o áreas verdes en su predio,	5.8	5000
176	280709	LOTE SECUNDARIO	AGUACATE	HASS	HASS	01/07/2019	4	5	5	NO	1600	Tres Bolillos,	Vivero registrado	NO	NO APLICA	NO	NO	NO REGISTRA	Químico, Orgánico,	Químico, Biológico, Cultural,	Fuentes naturales	NO REGISTRA	Predio Exportador, Global GAP,	ANTIOQUIA	ABEJORRAL	LA LABOR	249120	SEGUNDO DIAGNOSTICO	5	Si	10	5.5	No	Propia	Propietario	Pavimentada	1	3	Uso de cojinetes,	Evaluación de riesgos de los controles fitosanitarios,	Uso de biofertilizantes , Uso de bioestimulantes ,	Establece zonas de amortiguamiento o áreas verdes en su predio,	4	5000
177	268448	LOTE PRINCIPAL	AGUACATE	HASS	HASS	05/04/2020	5	6	6	NO	1400	Cuadro,	Vivero no registrado	NO	NO APLICA	SI	NO	NO REGISTRA	Químico, Orgánico,	Químico,	Fuentes naturales	NO REGISTRA	No tiene,	ANTIOQUIA	LIBORINA	LOS SAUCES	238841	PRIMER DIAGNOSTICO	4	No	7	14	No	Propia	Propietario	No Pavimentada	0	0	No Aplica	No Aplica	No Aplica	No Aplica	5	200
177	279886	LOTE PRINCIPAL	AGUACATE	HASS	HASS	05/04/2020	5	6	6	NO	1400	Cuadro,	Vivero no registrado	NO	NO APLICA	SI	NO	NO REGISTRA	Químico, Orgánico,	Químico, Biológico, Cultural,	Fuentes naturales	NO REGISTRA	No tiene,	ANTIOQUIA	LIBORINA	LOS SAUCES	248393	SEGUNDO DIAGNOSTICO	4	No	7	14	No	Propia	Propietario	No Pavimentada	0	0	Cobertura herbácea,	bioinsecticidas y/o biofungicidas,	Uso de biofertilizantes ,	No Aplica	5	6000
178	266544	LOTE PRINCIPAL	AGUACATE	HASS	HASS	01/01/2018	0.3	6	5	NO	100	Cuadro,	Vivero registrado	NO	NO APLICA	SI	NO	NO REGISTRA	Químico, Orgánico,	Químico, Biológico, Cultural,	Fuentes naturales	NO REGISTRA	BPA, Predio Exportador, Global GAP,	ANTIOQUIA	URRAO	EL SALADITO	237175	PRIMER DIAGNOSTICO	7	Si	6	15	No	Propia	Propietario	Pavimentada	4	2	Cobertura herbácea,	Medidas de mitigación y/o compensación por uso de control fitosanitario, bioinsecticidas y/o biofungicidas,	Aporte de materia orgánica para el ciclaje natural de la nutrición, Uso de biofertilizantes , Uso de bioestimulantes ,	Toma medidas para el manejo y control de vertimiento de aguas residuales en su predio, No usa herbicidas, ni sustancias químicas que puedan contaminar los cuerpos de agua,	0	0
178	272462	LOTE SECUNDARIO	AGUACATE	HASS	HASS	01/10/2020	0.7	6	5	NO	120	Cuadro,	Vivero registrado	NO	NO APLICA	SI	NO	NO REGISTRA	Químico, Orgánico,	Químico, Biológico, Cultural,	Fuentes naturales	NO REGISTRA	BPA, Predio Exportador, Global GAP,	ANTIOQUIA	URRAO	EL SALADITO	237175	PRIMER DIAGNOSTICO	4	Si	6	15	No	Propia	Propietario	Pavimentada	4	2	Cobertura herbácea,	Medidas de mitigación y/o compensación por uso de control fitosanitario, bioinsecticidas y/o biofungicidas,	Aporte de materia orgánica para el ciclaje natural de la nutrición, Uso de biofertilizantes , Uso de bioestimulantes ,	Toma medidas para el manejo y control de vertimiento de aguas residuales en su predio, No usa herbicidas, ni sustancias químicas que puedan contaminar los cuerpos de agua,	0	0
178	280084	LOTE PRINCIPAL	AGUACATE	HASS	HASS	01/01/2018	0.3	6	5	NO	100	Cuadro,	Vivero registrado	NO	NO APLICA	SI	NO	NO REGISTRA	Químico, Orgánico,	Químico, Biológico, Cultural,	Fuentes naturales	NO REGISTRA	BPA, Predio Exportador, Global GAP,	ANTIOQUIA	URRAO	EL SALADITO	248573	SEGUNDO DIAGNOSTICO	7	Si	6	15	No	Propia	Propietario	Pavimentada	4	2	Cobertura herbácea,	Evaluación de riesgos de los controles fitosanitarios, bioinsecticidas y/o biofungicidas,	Aporte de materia orgánica para el ciclaje natural de la nutrición, Uso de biofertilizantes ,	Establece zonas de amortiguamiento o áreas verdes en su predio, No usa herbicidas, ni sustancias químicas que puedan contaminar los cuerpos de agua,	0.3	3000
178	280085	LOTE SECUNDARIO	AGUACATE	HASS	HASS	01/10/2020	0.7	6	5	NO	120	Cuadro,	Vivero registrado	NO	NO APLICA	SI	NO	NO REGISTRA	Químico, Orgánico,	Químico, Biológico, Cultural,	Fuentes naturales	NO REGISTRA	BPA, Predio Exportador, Global GAP,	ANTIOQUIA	URRAO	EL SALADITO	248573	SEGUNDO DIAGNOSTICO	4	Si	6	15	No	Propia	Propietario	Pavimentada	4	2	Cobertura herbácea,	Evaluación de riesgos de los controles fitosanitarios, bioinsecticidas y/o biofungicidas,	Aporte de materia orgánica para el ciclaje natural de la nutrición, Uso de biofertilizantes ,	Establece zonas de amortiguamiento o áreas verdes en su predio, No usa herbicidas, ni sustancias químicas que puedan contaminar los cuerpos de agua,	0.5	2000
179	270954	LOTE PRINCIPAL	AGUACATE	HASS	HASS	13/02/2019	3.7	6	5	NO	1300	Surcos,	Vivero registrado	NO	NO APLICA	SI	NO	NO REGISTRA	Químico, Orgánico,	Químico, Biológico, Cultural,	Otro	ACUEDUCTO	Global GAP,	ANTIOQUIA	LA CEJA	LLANADAS	240941	PRIMER DIAGNOSTICO	6	No	5.4	12	No	Propia	Propietario	Pavimentada	1	2	Uso de cojinetes,	Presencia y conservación de nichos ecológicos,	Aporte de materia orgánica para el ciclaje natural de la nutrición,	Establece zonas de amortiguamiento o áreas verdes en su predio,	3.7	36000
179	278427	LOTE PRINCIPAL	AGUACATE	HASS	HASS	13/02/2019	3.7	6	5	NO	1300	Surcos,	Vivero registrado	NO	NO APLICA	SI	NO	NO REGISTRA	Químico, Orgánico,	Químico, Biológico, Cultural,	Otro	ACUEDUCTO	Predio Exportador, Global GAP,	ANTIOQUIA	LA CEJA	LLANADAS	247147	SEGUNDO DIAGNOSTICO	6	No	5.4	12	No	Propia	Propietario	Pavimentada	1	2	Uso de cojinetes,	Evaluación de riesgos de los controles fitosanitarios, Presencia y conservación de nichos ecológicos, bioinsecticidas y/o biofungicidas,	Aporte de materia orgánica para el ciclaje natural de la nutrición, Uso de biofertilizantes , Uso de bioestimulantes ,	Establece zonas de amortiguamiento o áreas verdes en su predio, Toma medidas para el manejo y control de vertimiento de aguas residuales en su predio,	3.7	81000
180	268543	LOTE PRINCIPAL	AGUACATE	HASS	HASS	10/08/2018	0.7	6	6	NO	196	Cuadro,	Vivero no registrado	NO	NO APLICA	SI	NO	NO REGISTRA	Químico, Orgánico,	Químico, Biológico, Cultural,	Fuentes naturales	NO REGISTRA	Predio Exportador,	ANTIOQUIA	BETULIA	LA MINA	238925	PRIMER DIAGNOSTICO	6	Si	1.5	32	No	Propia	Propietario	Pavimentada	2	4	Cobertura herbácea,	No Aplica	No Aplica	No Aplica	0	0
180	278002	LOTE PRINCIPAL	AGUACATE	HASS	HASS	10/08/2018	0.7	6	6	NO	196	Cuadro,	Vivero no registrado	NO	NO APLICA	SI	NO	NO REGISTRA	Químico, Orgánico,	Químico, Biológico, Cultural,	Fuentes naturales	NO REGISTRA	Predio Exportador,	ANTIOQUIA	BETULIA	LA MINA	246769	SEGUNDO DIAGNOSTICO	6	Si	1.5	32	No	Propia	Propietario	Pavimentada	2	4	Cobertura herbácea,	No Aplica	No Aplica	No Aplica	0.7	1500
181	269075	LOTE PRINCIPAL	AGUACATE	HASS	HASS	08/06/2020	1.81	6	4.5	NO	672	Cuadro,	Vivero no registrado	NO	NO APLICA	SI	NO	NO REGISTRA	Químico,	Biológico, Cultural,	Fuentes naturales	NO REGISTRA	Predio Exportador,	ANTIOQUIA	ANZA	LA QUIUNA	239394	PRIMER DIAGNOSTICO	4	Si	7	35	No	Propia	Propietario	Pavimentada	3	3	Cobertura herbácea,	No Aplica	No Aplica	No Aplica	1.81	9377
181	279888	LOTE PRINCIPAL	AGUACATE	HASS	HASS	08/06/2020	1.81	6	4.5	NO	672	Cuadro,	Vivero no registrado	NO	NO APLICA	SI	NO	NO REGISTRA	Químico, Orgánico,	Químico, Biológico, Cultural,	Fuentes naturales	NO REGISTRA	Predio Exportador,	ANTIOQUIA	ANZA	LA QUIUNA	248395	SEGUNDO DIAGNOSTICO	4	Si	7	35	No	Propia	Propietario	Pavimentada	3	3	Cobertura herbácea,	bioinsecticidas y/o biofungicidas,	Uso de biofertilizantes ,	No Aplica	0	0
182	268929	LOTE PRINCIPAL	AGUACATE	HASS	HASS	05/05/2018	0.84	7	6	NO	200	Cuadro,	Vivero no registrado	NO	NO APLICA	SI	NO	NO REGISTRA	Químico, Orgánico,	Químico, Biológico, Cultural,	Fuentes naturales	NO REGISTRA	Predio Exportador,	ANTIOQUIA	BETULIA	LA MINA	239269	PRIMER DIAGNOSTICO	6	Si	3	35	No	Propia	Propietario	Pavimentada	3	3	Cobertura herbácea,	No Aplica	No Aplica	No Aplica	0	0
182	278007	LOTE PRINCIPAL	AGUACATE	HASS	HASS	05/05/2018	0.84	7	6	NO	200	Cuadro,	Vivero no registrado	NO	NO APLICA	SI	NO	NO REGISTRA	Químico, Orgánico,	Químico, Biológico, Cultural,	Fuentes naturales	NO REGISTRA	Predio Exportador,	ANTIOQUIA	BETULIA	LA MINA	246773	SEGUNDO DIAGNOSTICO	6	Si	3	35	No	Propia	Propietario	Pavimentada	3	3	Cobertura herbácea,	No Aplica	No Aplica	No Aplica	0.84	7480
183	269100	LOTE PRINCIPAL	AGUACATE	HASS	HASS	12/05/2018	1.47	6	6	NO	407	Cuadro,	Vivero no registrado	NO	NO APLICA	SI	NO	NO REGISTRA	Químico, Orgánico,	Químico, Biológico, Cultural,	Fuentes naturales	NO REGISTRA	Predio Exportador,	ANTIOQUIA	BETULIA	LA MINA	239417	PRIMER DIAGNOSTICO	6	Si	2.1	34	No	Propia	Propietario	Pavimentada	3	2	Cobertura herbácea,	No Aplica	No Aplica	No Aplica	0	0
183	279802	LOTE PRINCIPAL	AGUACATE	HASS	HASS	12/05/2018	1.47	6	6	NO	407	Cuadro,	Vivero no registrado	NO	NO APLICA	SI	NO	NO REGISTRA	Químico, Orgánico,	Químico, Biológico, Cultural,	Fuentes naturales	NO REGISTRA	Predio Exportador,	ANTIOQUIA	BETULIA	LA MINA	248318	SEGUNDO DIAGNOSTICO	6	Si	2.1	34	No	Propia	Propietario	Pavimentada	3	2	Cobertura herbácea,	bioinsecticidas y/o biofungicidas,	No Aplica	No Aplica	1.44	3100
184	267532	LOTE PRINCIPAL	AGUACATE	HASS	HASS	04/05/2020	2.5	6	6	NO	600	Cuadro,	Vivero registrado	NO	NO APLICA	SI	NO	NO REGISTRA	Químico, Orgánico,	Químico, Biológico, Cultural,	Fuentes naturales	NO REGISTRA	No tiene,	ANTIOQUIA	CAICEDO	SAN JUAN	238065	PRIMER DIAGNOSTICO	4	No	3	12.2	No	Propia	Propietario	No Pavimentada	0	0	Uso de cojinetes,	bioinsecticidas y/o biofungicidas,	Uso de biofertilizantes ,	No usa herbicidas, ni sustancias químicas que puedan contaminar los cuerpos de agua,	0	0
184	274359	LOTE PRINCIPAL	AGUACATE	HASS	HASS	04/05/2020	2.5	6	6	NO	600	Cuadro,	Vivero registrado	NO	NO APLICA	SI	NO	NO REGISTRA	Químico, Orgánico,	Químico, Biológico, Cultural,	Fuentes naturales	NO REGISTRA	No tiene,	ANTIOQUIA	CAICEDO	SAN JUAN	243754	SEGUNDO DIAGNOSTICO	4	No	3	12.2	No	Propia	Propietario	No Pavimentada	0	0	Uso de cojinetes,	bioinsecticidas y/o biofungicidas,	Uso de biofertilizantes ,	No usa herbicidas, ni sustancias químicas que puedan contaminar los cuerpos de agua,	1.5	2200
185	267522	LOTE PRINCIPAL	AGUACATE	HASS	HASS	04/07/2018	1.8	6	7	NO	430	Cuadro,	Vivero registrado	NO	NO APLICA	SI	NO	NO REGISTRA	Químico, Orgánico,	Químico, Biológico, Cultural,	Fuentes naturales	NO REGISTRA	No tiene,	ANTIOQUIA	CAICEDO	LA GARCIA	238053	PRIMER DIAGNOSTICO	6	Si	4	13.4	No	Propia	Propietario	Pavimentada	3	2	Cobertura herbácea,	bioinsecticidas y/o biofungicidas,	Uso de biofertilizantes ,	No usa herbicidas, ni sustancias químicas que puedan contaminar los cuerpos de agua,	0	0
185	274353	LOTE PRINCIPAL	AGUACATE	HASS	HASS	04/07/2018	1.8	6	7	NO	430	Cuadro,	Vivero registrado	NO	NO APLICA	SI	NO	NO REGISTRA	Químico, Orgánico,	Químico, Biológico, Cultural,	Fuentes naturales	NO REGISTRA	No tiene,	ANTIOQUIA	CAICEDO	LA GARCIA	243748	SEGUNDO DIAGNOSTICO	6	Si	4	13.4	No	Propia	Propietario	Pavimentada	3	2	Cobertura herbácea,	bioinsecticidas y/o biofungicidas,	Uso de biofertilizantes ,	No usa herbicidas, ni sustancias químicas que puedan contaminar los cuerpos de agua,	1.8	4000
186	271430	LOTE PRINCIPAL	AGUACATE	HASS	HASS	01/02/2019	0.4	6	6	NO	138	Tres Bolillos,	Vivero registrado	NO	NO APLICA	SI	NO	NO REGISTRA	Químico, Orgánico,	Químico, Biológico, Cultural,	Fuentes naturales	NO REGISTRA	Predio Exportador,	ANTIOQUIA	ENTRERRIOS	RIO CHICO	241357	PRIMER DIAGNOSTICO	6	No	0.6	7	No	Propia	Propietario	Pavimentada	0	4	Cobertura herbácea,	bioinsecticidas y/o biofungicidas,	Aporte de materia orgánica para el ciclaje natural de la nutrición,	No usa herbicidas, ni sustancias químicas que puedan contaminar los cuerpos de agua,	0	0
186	275910	LOTE PRINCIPAL	AGUACATE	HASS	HASS	01/02/2019	0.4	6	6	NO	138	Tres Bolillos,	Vivero registrado	NO	NO APLICA	SI	NO	NO REGISTRA	Químico, Orgánico,	Químico, Biológico, Cultural,	Fuentes naturales	NO REGISTRA	Predio Exportador,	ANTIOQUIA	ENTRERRIOS	RIO CHICO	245017	SEGUNDO DIAGNOSTICO	6	No	0.6	7	No	Propia	Propietario	Pavimentada	0	4	Cobertura herbácea,	bioinsecticidas y/o biofungicidas,	Aporte de materia orgánica para el ciclaje natural de la nutrición,	No usa herbicidas, ni sustancias químicas que puedan contaminar los cuerpos de agua,	0.4	1100
187	268375	LOTE PRINCIPAL	AGUACATE	HASS	HASS	03/09/2018	2.8	5	5	NO	1600	Cuadro,	Vivero registrado	NO	NO APLICA	SI	NO	NO REGISTRA	Químico, Orgánico,	Químico, Biológico, Cultural,	Fuentes naturales	NO REGISTRA	Predio Exportador,	ANTIOQUIA	ENTRERRIOS	TESORERO	238777	PRIMER DIAGNOSTICO	6	Si	4.5	1.5	No	Propia	Propietario	Pavimentada	4	5	Cobertura herbácea,	bioinsecticidas y/o biofungicidas,	Aporte de materia orgánica para el ciclaje natural de la nutrición,	Toma medidas para el manejo y control de vertimiento de aguas residuales en su predio,	0	0
187	274713	LOTE PRINCIPAL	AGUACATE	HASS	HASS	03/09/2018	2.8	5	5	NO	1600	Cuadro,	Vivero registrado	NO	NO APLICA	SI	NO	NO REGISTRA	Químico, Orgánico,	Químico, Biológico, Cultural,	Fuentes naturales	NO REGISTRA	Predio Exportador,	ANTIOQUIA	ENTRERRIOS	TESORERO	244026	SEGUNDO DIAGNOSTICO	6	Si	4.5	1.5	No	Propia	Propietario	Pavimentada	4	5	Cobertura herbácea,	bioinsecticidas y/o biofungicidas,	Aporte de materia orgánica para el ciclaje natural de la nutrición,	Toma medidas para el manejo y control de vertimiento de aguas residuales en su predio,	2.8	7000
188	266689	LOTE PRINCIPAL	AGUACATE	HASS	HASS	01/03/2021	1	4	6	NO	400	Cuadro,	Vivero registrado	SI	CAFÉ	NO	NO	NO REGISTRA	Químico, Orgánico,	Químico, Biológico, Cultural,	Fuentes naturales	NO REGISTRA	No tiene,	ANTIOQUIA	JARDIN	ALTO DEL INDIO	237307	PRIMER DIAGNOSTICO	3	Si	4.5	10	No	Propia	Otro	Pavimentada	4	4	Cobertura herbácea,	bioinsecticidas y/o biofungicidas,	Aporte de materia orgánica para el ciclaje natural de la nutrición, Uso de biofertilizantes ,	Toma medidas para el manejo y control de vertimiento de aguas residuales en su predio, No usa herbicidas, ni sustancias químicas que puedan contaminar los cuerpos de agua,	0.5	500
188	274192	LOTE PRINCIPAL	AGUACATE	HASS	HASS	01/03/2021	1	4	6	NO	400	Cuadro,	Vivero registrado	SI	CAFÉ	NO	NO	NO REGISTRA	Químico, Orgánico,	Químico, Biológico, Cultural,	Fuentes naturales	NO REGISTRA	No tiene,	ANTIOQUIA	JARDIN	ALTO DEL INDIO	243610	SEGUNDO DIAGNOSTICO	3	Si	4.5	10	No	Propia	Otro	Pavimentada	4	4	Cobertura herbácea,	bioinsecticidas y/o biofungicidas,	Aporte de materia orgánica para el ciclaje natural de la nutrición, Uso de biofertilizantes ,	Toma medidas para el manejo y control de vertimiento de aguas residuales en su predio, No usa herbicidas, ni sustancias químicas que puedan contaminar los cuerpos de agua,	1	1000
189	270056	LOTE PRINCIPAL	AGUACATE	HASS	HASS	01/01/2017	3.5	6	5	NO	1100	Cuadro,	Vivero registrado	SI	CAFÉ	SI	NO	NO REGISTRA	Químico, Orgánico,	Químico, Biológico, Cultural,	Fuentes naturales	NO REGISTRA	Predio Exportador,	ANTIOQUIA	JARDIN	VERDUN	240175	PRIMER DIAGNOSTICO	8	Si	6	5	No	Propia	Propietario	Pavimentada	4	3	Cobertura herbácea,	bioinsecticidas y/o biofungicidas,	Aporte de materia orgánica para el ciclaje natural de la nutrición, Uso de biofertilizantes ,	No usa herbicidas, ni sustancias químicas que puedan contaminar los cuerpos de agua,	0	0
189	270058	LOTE SECUNDARIO	AGUACATE	HASS	HASS	01/02/2018	1.5	6	5	NO	900	Cuadro,	Vivero registrado	SI	CAFÉ	SI	NO	NO REGISTRA	Químico, Orgánico,	Químico, Biológico, Cultural,	Fuentes naturales	NO REGISTRA	Predio Exportador,	ANTIOQUIA	JARDIN	VERDUN	240175	PRIMER DIAGNOSTICO	7	Si	6	5	No	Propia	Propietario	Pavimentada	4	3	Cobertura herbácea,	bioinsecticidas y/o biofungicidas,	Aporte de materia orgánica para el ciclaje natural de la nutrición, Uso de biofertilizantes ,	No usa herbicidas, ni sustancias químicas que puedan contaminar los cuerpos de agua,	0	0
189	274184	LOTE PRINCIPAL	AGUACATE	HASS	HASS	01/01/2017	3.5	6	5	NO	1100	Cuadro,	Vivero registrado	SI	CAFÉ	SI	NO	NO REGISTRA	Químico, Orgánico,	Químico, Biológico, Cultural,	Fuentes naturales	NO REGISTRA	Predio Exportador,	ANTIOQUIA	JARDIN	VERDUN	243605	SEGUNDO DIAGNOSTICO	8	Si	6	5	No	Propia	Propietario	Pavimentada	4	3	Cobertura herbácea,	Medidas de mitigación y/o compensación por uso de control fitosanitario, Presencia y conservación de nichos ecológicos, bioinsecticidas y/o biofungicidas,	Aporte de materia orgánica para el ciclaje natural de la nutrición, Uso de biofertilizantes ,	Toma medidas para el manejo y control de vertimiento de aguas residuales en su predio, No usa herbicidas, ni sustancias químicas que puedan contaminar los cuerpos de agua,	3.5	35000
189	274185	LOTE SECUNDARIO	AGUACATE	HASS	HASS	01/02/2018	1.5	6	5	NO	900	Cuadro,	Vivero registrado	SI	CAFÉ	SI	NO	NO REGISTRA	Químico, Orgánico,	Químico, Biológico, Cultural,	Fuentes naturales	NO REGISTRA	Predio Exportador,	ANTIOQUIA	JARDIN	VERDUN	243605	SEGUNDO DIAGNOSTICO	7	Si	6	5	No	Propia	Propietario	Pavimentada	4	3	Cobertura herbácea,	Medidas de mitigación y/o compensación por uso de control fitosanitario, Presencia y conservación de nichos ecológicos, bioinsecticidas y/o biofungicidas,	Aporte de materia orgánica para el ciclaje natural de la nutrición, Uso de biofertilizantes ,	Toma medidas para el manejo y control de vertimiento de aguas residuales en su predio, No usa herbicidas, ni sustancias químicas que puedan contaminar los cuerpos de agua,	0	0
190	271433	LOTE PRINCIPAL	AGUACATE	HASS	HASS	01/03/2021	1	6	6	NO	270	Tres Bolillos,	Vivero registrado	NO	NO APLICA	SI	NO	NO REGISTRA	Orgánico,	Biológico, Cultural,	Fuentes naturales	NO REGISTRA	No tiene,	ANTIOQUIA	SAN PEDRO	LA PALMA	241360	PRIMER DIAGNOSTICO	3	No	4	12	No	Propia	Propietario	Pavimentada	0	3	Cobertura herbácea, Uso de cojinetes,	bioinsecticidas y/o biofungicidas,	Aporte de materia orgánica para el ciclaje natural de la nutrición,	No usa herbicidas, ni sustancias químicas que puedan contaminar los cuerpos de agua,	0	0
190	275923	LOTE PRINCIPAL	AGUACATE	HASS	HASS	01/03/2021	1	6	6	NO	270	Tres Bolillos,	Vivero registrado	NO	NO APLICA	SI	NO	NO REGISTRA	Orgánico,	Biológico, Cultural,	Fuentes naturales	NO REGISTRA	No tiene,	ANTIOQUIA	SAN PEDRO	LA PALMA	245029	SEGUNDO DIAGNOSTICO	3	No	4	12	No	Propia	Propietario	Pavimentada	0	3	Cobertura herbácea,	bioinsecticidas y/o biofungicidas,	Aporte de materia orgánica para el ciclaje natural de la nutrición,	No usa herbicidas, ni sustancias químicas que puedan contaminar los cuerpos de agua,	1	180
191	270158	LOTE PRINCIPAL	AGUACATE	HASS	HASS	01/01/2015	1.2	6	5	NO	192	Tres Bolillos,	Vivero registrado	NO	NO APLICA	SI	NO	NO REGISTRA	Químico, Orgánico,	Químico, Biológico, Cultural,	Fuentes naturales	NO REGISTRA	Predio Exportador,	ANTIOQUIA	EL RETIRO	EL PORTENTO	240266	PRIMER DIAGNOSTICO	10	No	2.3	8.8	No	Contratada	Propietario	Pavimentada	0	5	Uso de cojinetes,	Presencia y conservación de nichos ecológicos, bioinsecticidas y/o biofungicidas,	Uso de biofertilizantes , Uso de bioestimulantes ,	No Aplica	1.2	300
191	270159	LOTE SECUNDARIO	AGUACATE	HASS	HASS	01/02/2022	0.8	5	4	NO	150	Tres Bolillos,	Vivero registrado	NO	NO APLICA	SI	NO	NO REGISTRA	Químico, Orgánico,	Químico, Biológico, Cultural,	Fuentes naturales	NO REGISTRA	Predio Exportador,	ANTIOQUIA	EL RETIRO	EL PORTENTO	240266	PRIMER DIAGNOSTICO	3	No	2.3	8.8	No	Contratada	Propietario	Pavimentada	0	5	Uso de cojinetes,	Presencia y conservación de nichos ecológicos, bioinsecticidas y/o biofungicidas,	Uso de biofertilizantes , Uso de bioestimulantes ,	No Aplica	0	0
191	280721	LOTE PRINCIPAL	AGUACATE	HASS	HASS	01/01/2015	1.2	6	5	NO	192	Tres Bolillos,	Vivero registrado	NO	NO APLICA	SI	NO	NO REGISTRA	Químico, Orgánico,	Químico, Biológico, Cultural,	Fuentes naturales	NO REGISTRA	Predio Exportador,	ANTIOQUIA	EL RETIRO	EL PORTENTO	249132	SEGUNDO DIAGNOSTICO	10	No	2.3	8.8	No	Contratada	Propietario	Pavimentada	0	5	Uso de cojinetes,	Presencia y conservación de nichos ecológicos, bioinsecticidas y/o biofungicidas,	Uso de biofertilizantes , Uso de bioestimulantes ,	No Aplica	1.2	300
191	280722	LOTE SECUNDARIO	AGUACATE	HASS	HASS	01/02/2022	0.8	5	4	NO	150	Tres Bolillos,	Vivero registrado	NO	NO APLICA	SI	NO	NO REGISTRA	Químico, Orgánico,	Químico, Biológico, Cultural,	Fuentes naturales	NO REGISTRA	Predio Exportador,	ANTIOQUIA	EL RETIRO	EL PORTENTO	249132	SEGUNDO DIAGNOSTICO	3	No	2.3	8.8	No	Contratada	Propietario	Pavimentada	0	5	Uso de cojinetes,	Presencia y conservación de nichos ecológicos, bioinsecticidas y/o biofungicidas,	Uso de biofertilizantes , Uso de bioestimulantes ,	No Aplica	0	0
192	267556	LOTE PRINCIPAL	AGUACATE	HASS	HASS	01/08/2021	0.5	7	7	NO	100	Tres Bolillos,	Vivero registrado	NO	NO APLICA	SI	NO	NO REGISTRA	Químico, Orgánico,	Químico, Biológico, Cultural,	Otro	acueducto	BPA, Predio Exportador,	ANTIOQUIA	PEÑOL	EL MARIAL	238088	PRIMER DIAGNOSTICO	3	Si	2	7	No	Propia	Propietario	Pavimentada	2	2	Uso de cojinetes,	bioinsecticidas y/o biofungicidas,	Uso de bioestimulantes ,	Establece zonas de amortiguamiento o áreas verdes en su predio,	0	0
192	274667	LOTE PRINCIPAL	AGUACATE	HASS	HASS	01/08/2021	0.5	7	7	NO	100	Tres Bolillos,	Vivero registrado	NO	NO APLICA	SI	NO	NO REGISTRA	Químico, Orgánico,	Químico, Biológico, Cultural,	Otro	acueducto	BPA, Predio Exportador,	ANTIOQUIA	PEÑOL	EL MARIAL	243984	SEGUNDO DIAGNOSTICO	3	Si	2	7	No	Propia	Propietario	Pavimentada	2	2	Uso de cojinetes,	bioinsecticidas y/o biofungicidas,	Uso de biofertilizantes ,	Establece zonas de amortiguamiento o áreas verdes en su predio,	0.5	1600
193	270977	LOTE PRINCIPAL	AGUACATE	HASS	HASS	13/10/2020	4.54	5	5	NO	1800	Surcos,	Vivero registrado	NO	NO APLICA	SI	NO	NO REGISTRA	Químico, Orgánico,	Químico, Biológico, Cultural,	Otro	ACUEDUCTO	Global GAP,	ANTIOQUIA	GUARNE	TOLDAS	240965	PRIMER DIAGNOSTICO	4	No	6.5	3	No	Propia	Propietario	Pavimentada	1	3	Cobertura herbácea, Ciclo de vida de la cobertura vegetal hasta floración, Uso de cojinetes,	Evaluación de riesgos de los controles fitosanitarios, Presencia y conservación de nichos ecológicos, bioinsecticidas y/o biofungicidas,	Aporte de materia orgánica para el ciclaje natural de la nutrición, Uso de biofertilizantes , Uso de bioestimulantes ,	Establece zonas de amortiguamiento o áreas verdes en su predio, Toma medidas para el manejo y control de vertimiento de aguas residuales en su predio,	0	0
193	278423	LOTE PRINCIPAL	AGUACATE	HASS	HASS	13/10/2020	6.5	5	5	NO	1800	Surcos,	Vivero registrado	NO	NO APLICA	NO	NO	NO REGISTRA	Químico, Orgánico,	Químico, Biológico, Cultural,	Otro	ACUEDUCTO	Predio Exportador, Global GAP,	ANTIOQUIA	GUARNE	TOLDAS	247143	SEGUNDO DIAGNOSTICO	4	No	6.5	3	No	Propia	Propietario	Pavimentada	1	3	Uso de cojinetes,	Presencia y conservación de nichos ecológicos, bioinsecticidas y/o biofungicidas,	Uso de biofertilizantes ,	Establece zonas de amortiguamiento o áreas verdes en su predio,	6.5	23000
194	271490	LOTE PRINCIPAL	AGUACATE	HASS	HASS	01/03/2005	0.5	6	6	NO	150	Cuadro,	Vivero registrado	NO	NO APLICA	SI	NO	NO REGISTRA	Químico, Orgánico,	Químico, Biológico, Cultural,	Fuentes naturales	NO REGISTRA	Predio Exportador,	ANTIOQUIA	JERICO	ESTRELLA NUEVA	241411	PRIMER DIAGNOSTICO	19	No	2	2	No	Propia	Arrendatario	No Pavimentada	0	0	Uso de cojinetes,	bioinsecticidas y/o biofungicidas,	Uso de biofertilizantes ,	No usa herbicidas, ni sustancias químicas que puedan contaminar los cuerpos de agua,	0	0
194	280609	LOTE PRINCIPAL	AGUACATE	HASS	HASS	01/03/2005	0.5	6	6	NO	150	Cuadro,	Vivero registrado	NO	NO APLICA	SI	NO	NO REGISTRA	Químico, Orgánico,	Químico, Biológico, Cultural,	Fuentes naturales	NO REGISTRA	Predio Exportador,	ANTIOQUIA	JERICO	ESTRELLA NUEVA	249040	SEGUNDO DIAGNOSTICO	19	No	2	2	No	Propia	Arrendatario	No Pavimentada	0	0	Cobertura herbácea,	bioinsecticidas y/o biofungicidas,	Uso de biofertilizantes ,	No usa herbicidas, ni sustancias químicas que puedan contaminar los cuerpos de agua,	0	0
195	268542	LOTE PRINCIPAL	AGUACATE	HASS	HASS	10/01/2022	2.1	6	5	NO	700	Tres Bolillos,	Vivero registrado	NO	NO APLICA	NO	NO	NO REGISTRA	Químico,	Químico,	Fuentes naturales	NO REGISTRA	No tiene,	ANTIOQUIA	LIBORINA	SAN PABLO	238924	PRIMER DIAGNOSTICO	3	Si	4	11.5	No	Propia	Arrendatario	Pavimentada	3	2	Cobertura herbácea,	No Aplica	No Aplica	No Aplica	0	0
195	281764	LOTE PRINCIPAL	AGUACATE	HASS	HASS	10/01/2022	2.1	6	5	NO	700	Cuadro,	Vivero no registrado	NO	NO APLICA	NO	NO	NO REGISTRA	Químico,	Químico, Cultural,	Fuentes naturales	NO REGISTRA	No tiene,	ANTIOQUIA	LIBORINA	SAN PABLO	250001	SEGUNDO DIAGNOSTICO	3	Si	4	11.5	No	Propia	Arrendatario	Pavimentada	3	2	Cobertura herbácea,	No Aplica	No Aplica	No Aplica	2.1	2200
196	269963	LOTE PRINCIPAL	AGUACATE	HASS	HASS	10/08/2010	0.79	6	6	NO	220	Cuadro,	Vivero no registrado	NO	NO APLICA	SI	NO	NO REGISTRA	Químico,	Químico,	Fuentes naturales	NO REGISTRA	No tiene,	ANTIOQUIA	LIBORINA	LA MERCED DEL PLAYON	240101	PRIMER DIAGNOSTICO	14	No	1	16	No	Propia	Propietario	No Pavimentada	0	0	Cobertura herbácea,	No Aplica	No Aplica	No Aplica	0.79	2200
196	281862	LOTE PRINCIPAL	AGUACATE	HASS	HASS	10/08/2010	0.79	6	6	NO	220	Cuadro,	Vivero no registrado	NO	NO APLICA	SI	NO	NO REGISTRA	Químico,	Químico,	Fuentes naturales	NO REGISTRA	No tiene,	ANTIOQUIA	LIBORINA	LA MERCED DEL PLAYON	250069	SEGUNDO DIAGNOSTICO	14	No	1	16	No	Propia	Propietario	No Pavimentada	0	0	Cobertura herbácea,	No Aplica	No Aplica	No Aplica	0.79	3000
197	269964	LOTE PRINCIPAL	AGUACATE	HASS	HASS	10/05/2021	0.9	6	6	NO	270	Cuadro,	Vivero no registrado	NO	NO APLICA	NO	NO	NO REGISTRA	Químico,	Químico,	Fuentes naturales	NO REGISTRA	No tiene,	ANTIOQUIA	LIBORINA	EL SALADERO	240102	PRIMER DIAGNOSTICO	3	No	8	18	No	Propia	Arrendatario	No Pavimentada	0	0	Cobertura herbácea,	No Aplica	No Aplica	No Aplica	0	0
197	279816	LOTE PRINCIPAL	AGUACATE	HASS	HASS	10/05/2021	0.9	6	6	NO	270	Cuadro,	Vivero no registrado	NO	NO APLICA	SI	NO	NO REGISTRA	Químico,	Químico, Biológico, Cultural,	Fuentes naturales	NO REGISTRA	No tiene,	ANTIOQUIA	LIBORINA	EL SALADERO	248329	SEGUNDO DIAGNOSTICO	3	No	8	18	No	Propia	Arrendatario	No Pavimentada	0	0	Cobertura herbácea,	No Aplica	No Aplica	No Aplica	0	0
198	271477	LOTE PRINCIPAL	AGUACATE	HASS	HASS	05/10/2022	0.5	5	5	NO	150	Surcos,	Vivero registrado	NO	NO APLICA	NO	NO	NO REGISTRA	Químico, Orgánico,	Químico, Biológico, Cultural,	Otro	acueducto	No tiene,	ANTIOQUIA	EL RETIRO	EL PORTENTO	241396	PRIMER DIAGNOSTICO	2	No	1.8	4.1	No	Contratada	Aparcería	Pavimentada	2	3	Ciclo de vida de la cobertura vegetal hasta floración, Uso de cojinetes,	Presencia y conservación de nichos ecológicos, bioinsecticidas y/o biofungicidas,	Uso de bioestimulantes ,	No Aplica	0	0
198	281943	LOTE PRINCIPAL	AGUACATE	HASS	HASS	05/10/2022	0.5	5	5	NO	150	Surcos,	Vivero registrado	NO	NO APLICA	NO	NO	NO REGISTRA	Químico, Orgánico,	Químico, Biológico, Cultural,	Otro	acueducto	No tiene,	ANTIOQUIA	EL RETIRO	EL PORTENTO	250135	SEGUNDO DIAGNOSTICO	2	No	1.8	4.1	No	Contratada	Aparcería	Pavimentada	2	3	Cobertura herbácea,	Evaluación de riesgos de los controles fitosanitarios,	Aporte de materia orgánica para el ciclaje natural de la nutrición,	No Aplica	0	0
199	268383	LOTE PRINCIPAL	AGUACATE	HASS	HASS	02/01/2007	12.7	7	7	NO	1650	Cuadro,	Vivero registrado	NO	NO APLICA	SI	NO	NO REGISTRA	Químico, Orgánico,	Químico, Biológico, Cultural,	Fuentes naturales	NO REGISTRA	Predio Exportador, Global GAP,	ANTIOQUIA	SAN PEDRO	LA PALMA	238784	PRIMER DIAGNOSTICO	18	No	51	8	No	Propia	Arrendatario	Pavimentada	2	2	Ciclo de vida de la cobertura vegetal hasta floración,	Presencia y conservación de nichos ecológicos,	Aporte de materia orgánica para el ciclaje natural de la nutrición,	No usa herbicidas, ni sustancias químicas que puedan contaminar los cuerpos de agua,	0	0
199	268384	LOTE SECUNDARIO	AGUACATE	HASS	HASS	02/01/2018	6	7	7	NO	800	Cuadro,	Vivero registrado	NO	NO APLICA	SI	NO	NO REGISTRA	Químico, Orgánico,	Químico, Biológico, Cultural,	Fuentes naturales	NO REGISTRA	Predio Exportador, Global GAP,	ANTIOQUIA	SAN PEDRO	LA PALMA	238784	PRIMER DIAGNOSTICO	7	No	51	8	No	Propia	Arrendatario	Pavimentada	2	2	Ciclo de vida de la cobertura vegetal hasta floración,	Presencia y conservación de nichos ecológicos,	Aporte de materia orgánica para el ciclaje natural de la nutrición,	No usa herbicidas, ni sustancias químicas que puedan contaminar los cuerpos de agua,	0	0
199	280622	LOTE PRINCIPAL	AGUACATE	HASS	HASS	02/01/2007	12.7	7	7	NO	1650	Cuadro,	Vivero registrado	NO	NO APLICA	SI	NO	NO REGISTRA	Químico, Orgánico,	Químico, Biológico, Cultural,	Fuentes naturales	NO REGISTRA	Predio Exportador, Global GAP,	ANTIOQUIA	SAN PEDRO	LA PALMA	249051	SEGUNDO DIAGNOSTICO	18	No	51	8	No	Propia	Arrendatario	Pavimentada	2	2	Ciclo de vida de la cobertura vegetal hasta floración,	Presencia y conservación de nichos ecológicos,	Aporte de materia orgánica para el ciclaje natural de la nutrición,	No usa herbicidas, ni sustancias químicas que puedan contaminar los cuerpos de agua,	12.7	55000
199	280623	LOTE SECUNDARIO	AGUACATE	HASS	HASS	02/01/2018	6	7	7	NO	800	Cuadro,	Vivero registrado	NO	NO APLICA	SI	NO	NO REGISTRA	Químico, Orgánico,	Químico, Biológico, Cultural,	Fuentes naturales	NO REGISTRA	Predio Exportador, Global GAP,	ANTIOQUIA	SAN PEDRO	LA PALMA	249051	SEGUNDO DIAGNOSTICO	7	No	51	8	No	Propia	Arrendatario	Pavimentada	2	2	Ciclo de vida de la cobertura vegetal hasta floración,	Presencia y conservación de nichos ecológicos,	Aporte de materia orgánica para el ciclaje natural de la nutrición,	No usa herbicidas, ni sustancias químicas que puedan contaminar los cuerpos de agua,	6	33000
200	268376	LOTE PRINCIPAL	AGUACATE	HASS	HASS	02/01/2004	15.4	6	6	NO	3000	Cuadro,	Vivero registrado	NO	NO APLICA	SI	NO	NO REGISTRA	Químico, Orgánico,	Químico, Biológico, Cultural,	Fuentes naturales	NO REGISTRA	Predio Exportador, Global GAP,	ANTIOQUIA	SAN PEDRO	LA PALMA	238778	PRIMER DIAGNOSTICO	21	No	40	13.99	No	Propia	Arrendatario	Pavimentada	0	3	Uso de cojinetes,	bioinsecticidas y/o biofungicidas,	Aporte de materia orgánica para el ciclaje natural de la nutrición,	No usa herbicidas, ni sustancias químicas que puedan contaminar los cuerpos de agua,	0	0
200	268377	LOTE SECUNDARIO	AGUACATE	HASS	HASS	01/12/2020	4.6	6	6	NO	1900	Cuadro,	Vivero registrado	NO	NO APLICA	SI	NO	NO REGISTRA	Químico, Orgánico,	Químico, Biológico, Cultural,	Fuentes naturales	NO REGISTRA	Predio Exportador, Global GAP,	ANTIOQUIA	SAN PEDRO	LA PALMA	238778	PRIMER DIAGNOSTICO	4	No	40	13.99	No	Propia	Arrendatario	Pavimentada	0	3	Uso de cojinetes,	bioinsecticidas y/o biofungicidas,	Aporte de materia orgánica para el ciclaje natural de la nutrición,	No usa herbicidas, ni sustancias químicas que puedan contaminar los cuerpos de agua,	0	0
200	280619	LOTE PRINCIPAL	AGUACATE	HASS	HASS	02/01/2004	15.4	6	6	NO	3000	Cuadro,	Vivero registrado	NO	NO APLICA	SI	NO	NO REGISTRA	Químico, Orgánico,	Químico, Biológico, Cultural,	Fuentes naturales	NO REGISTRA	Predio Exportador, Global GAP,	ANTIOQUIA	SAN PEDRO	LA PALMA	249049	SEGUNDO DIAGNOSTICO	21	No	40	13.99	No	Propia	Arrendatario	Pavimentada	0	3	Uso de cojinetes,	bioinsecticidas y/o biofungicidas,	Aporte de materia orgánica para el ciclaje natural de la nutrición,	No usa herbicidas, ni sustancias químicas que puedan contaminar los cuerpos de agua,	15.4	35000
200	280620	LOTE SECUNDARIO	AGUACATE	HASS	HASS	01/12/2020	4.6	6	6	NO	1900	Cuadro,	Vivero registrado	NO	NO APLICA	SI	NO	NO REGISTRA	Químico, Orgánico,	Químico, Biológico, Cultural,	Fuentes naturales	NO REGISTRA	Predio Exportador, Global GAP,	ANTIOQUIA	SAN PEDRO	LA PALMA	249049	SEGUNDO DIAGNOSTICO	4	No	40	13.99	No	Propia	Arrendatario	Pavimentada	0	3	Uso de cojinetes,	bioinsecticidas y/o biofungicidas,	Aporte de materia orgánica para el ciclaje natural de la nutrición,	No usa herbicidas, ni sustancias químicas que puedan contaminar los cuerpos de agua,	4.6	3000
201	262718	LOTE PRINCIPAL	AGUACATE	HASS	HASS	15/04/2019	1	7	6	NO	230	Tres Bolillos,	Vivero registrado	NO	NO APLICA	SI	NO	NO REGISTRA	Químico, Orgánico,	Químico, Biológico, Cultural,	Fuentes naturales	NO REGISTRA	Predio Exportador,	ANTIOQUIA	SAN VICENTE	SANTA ANA	233931	PRIMER DIAGNOSTICO	5	Si	1	2	No	Propia	Propietario	Pavimentada	3	4	Cobertura herbácea, Uso de cojinetes,	bioinsecticidas y/o biofungicidas,	Aporte de materia orgánica para el ciclaje natural de la nutrición, Uso de biofertilizantes ,	Establece zonas de amortiguamiento o áreas verdes en su predio, Toma medidas para el manejo y control de vertimiento de aguas residuales en su predio,	1	3000
201	280095	LOTE PRINCIPAL	AGUACATE	HASS	HASS	15/04/2019	1	7	6	NO	230	Tres Bolillos,	Vivero registrado	NO	NO APLICA	SI	NO	NO REGISTRA	Químico, Orgánico,	Químico, Biológico, Cultural,	Fuentes naturales	NO REGISTRA	Predio Exportador,	ANTIOQUIA	SAN VICENTE	SANTA ANA	248582	SEGUNDO DIAGNOSTICO	5	Si	1	2	No	Propia	Propietario	Pavimentada	3	4	Cobertura herbácea, Uso de cojinetes,	Presencia y conservación de nichos ecológicos, bioinsecticidas y/o biofungicidas,	Aporte de materia orgánica para el ciclaje natural de la nutrición, Uso de biofertilizantes ,	Establece zonas de amortiguamiento o áreas verdes en su predio, Toma medidas para el manejo y control de vertimiento de aguas residuales en su predio, No usa herbicidas, ni sustancias químicas que puedan contaminar los cuerpos de agua,	1	3500
202	271387	LOTE PRINCIPAL	AGUACATE	HASS	HASS	04/12/2017	0.5	5	5	NO	190	Tres Bolillos,	Vivero registrado	NO	NO APLICA	NO	NO	NO REGISTRA	Químico, Orgánico,	Químico, Biológico, Cultural,	Otro	acueducto	Predio Exportador,	ANTIOQUIA	SAN VICENTE	EL CALVARIO	241318	PRIMER DIAGNOSTICO	7	Si	0.5	10	No	Propia	Propietario	Pavimentada	4	2	Cobertura herbácea,	bioinsecticidas y/o biofungicidas,	Uso de bioestimulantes ,	No usa herbicidas, ni sustancias químicas que puedan contaminar los cuerpos de agua,	0	0
202	280290	LOTE PRINCIPAL	AGUACATE	HASS	HASS	04/12/2017	0.5	5	5	NO	190	Tres Bolillos,	Vivero registrado	NO	NO APLICA	NO	NO	NO REGISTRA	Químico, Orgánico,	Químico, Biológico, Cultural,	Otro	acueducto	Predio Exportador,	ANTIOQUIA	SAN VICENTE	EL CALVARIO	248758	SEGUNDO DIAGNOSTICO	7	Si	0.5	10	No	Propia	Propietario	Pavimentada	4	2	Cobertura herbácea,	bioinsecticidas y/o biofungicidas,	Uso de biofertilizantes , Uso de bioestimulantes ,	Toma medidas para el manejo y control de vertimiento de aguas residuales en su predio,	0	0
203	270156	LOTE PRINCIPAL	AGUACATE	HASS	HASS	20/06/2016	0.5	6	6	NO	300	Tres Bolillos,	Vivero registrado	NO	NO APLICA	NO	NO	NO REGISTRA	Químico, Orgánico,	Químico, Biológico, Cultural,	Otro	acueducto	No tiene,	ANTIOQUIA	SAN VICENTE	LA CABAÑA	240265	PRIMER DIAGNOSTICO	8	Si	0.5	9	No	Propia	Copropietario	Pavimentada	4	4	Uso de cojinetes,	bioinsecticidas y/o biofungicidas,	No Aplica	No Aplica	0	0
203	281947	LOTE PRINCIPAL	AGUACATE	HASS	HASS	20/06/2016	0.5	6	6	NO	300	Tres Bolillos,	Vivero registrado	NO	NO APLICA	SI	NO	NO REGISTRA	Químico, Orgánico,	Químico, Biológico, Cultural,	Otro	acueducto	No tiene,	ANTIOQUIA	SAN VICENTE	LA CABAÑA	250139	SEGUNDO DIAGNOSTICO	8	Si	0.5	9	No	Propia	Copropietario	Pavimentada	4	4	Uso de cojinetes,	bioinsecticidas y/o biofungicidas,	No Aplica	No Aplica	0	0
204	270091	LOTE PRINCIPAL	AGUACATE	HASS	HASS	01/03/2022	1.2	6	5	NO	400	Tres Bolillos,	Vivero registrado	NO	NO APLICA	SI	NO	NO REGISTRA	Orgánico,	Biológico, Cultural,	Fuentes naturales	NO REGISTRA	No tiene,	ANTIOQUIA	SAN VICENTE	LA PEÑA	240203	PRIMER DIAGNOSTICO	2	No	10	8	No	Propia	Posesión	Pavimentada	1	4	Cobertura herbácea, Ciclo de vida de la cobertura vegetal hasta floración, Uso de cojinetes,	bioinsecticidas y/o biofungicidas,	Aporte de materia orgánica para el ciclaje natural de la nutrición, Uso de biofertilizantes , Uso de bioestimulantes ,	Establece zonas de amortiguamiento o áreas verdes en su predio, Toma medidas para el manejo y control de vertimiento de aguas residuales en su predio, No usa herbicidas, ni sustancias químicas que puedan contaminar los cuerpos de agua,	0	0
204	270092	LOTE SECUNDARIO	AGUACATE	HASS	HASS	20/08/2023	1.2	6	4	NO	480	Tres Bolillos,	Vivero registrado	NO	NO APLICA	SI	NO	NO REGISTRA	Orgánico,	Biológico, Cultural,	Fuentes naturales	NO REGISTRA	No tiene,	ANTIOQUIA	SAN VICENTE	LA PEÑA	240203	PRIMER DIAGNOSTICO	1	No	10	8	No	Propia	Posesión	Pavimentada	1	4	Cobertura herbácea, Ciclo de vida de la cobertura vegetal hasta floración, Uso de cojinetes,	bioinsecticidas y/o biofungicidas,	Aporte de materia orgánica para el ciclaje natural de la nutrición, Uso de biofertilizantes , Uso de bioestimulantes ,	Establece zonas de amortiguamiento o áreas verdes en su predio, Toma medidas para el manejo y control de vertimiento de aguas residuales en su predio, No usa herbicidas, ni sustancias químicas que puedan contaminar los cuerpos de agua,	0	0
204	280451	LOTE PRINCIPAL	AGUACATE	HASS	HASS	01/03/2022	1.2	6	5	NO	400	Tres Bolillos,	Vivero registrado	NO	NO APLICA	SI	NO	NO REGISTRA	Orgánico,	Biológico, Cultural,	Fuentes naturales	NO REGISTRA	BPA,	ANTIOQUIA	SAN VICENTE	LA PEÑA	248891	SEGUNDO DIAGNOSTICO	2	No	10	8	No	Propia	Posesión	Pavimentada	1	4	Cobertura herbácea, Ciclo de vida de la cobertura vegetal hasta floración, Uso de cojinetes,	Presencia y conservación de nichos ecológicos, bioinsecticidas y/o biofungicidas,	Aporte de materia orgánica para el ciclaje natural de la nutrición, Uso de biofertilizantes , Uso de bioestimulantes ,	Establece zonas de amortiguamiento o áreas verdes en su predio, Toma medidas para el manejo y control de vertimiento de aguas residuales en su predio, No usa herbicidas, ni sustancias químicas que puedan contaminar los cuerpos de agua,	1.2	3500
204	280452	LOTE SECUNDARIO	AGUACATE	HASS	HASS	20/08/2023	1.2	6	4	NO	480	Tres Bolillos,	Vivero registrado	NO	NO APLICA	SI	NO	NO REGISTRA	Orgánico,	Biológico, Cultural,	Fuentes naturales	NO REGISTRA	BPA,	ANTIOQUIA	SAN VICENTE	LA PEÑA	248891	SEGUNDO DIAGNOSTICO	1	No	10	8	No	Propia	Posesión	Pavimentada	1	4	Cobertura herbácea, Ciclo de vida de la cobertura vegetal hasta floración, Uso de cojinetes,	Presencia y conservación de nichos ecológicos, bioinsecticidas y/o biofungicidas,	Aporte de materia orgánica para el ciclaje natural de la nutrición, Uso de biofertilizantes , Uso de bioestimulantes ,	Establece zonas de amortiguamiento o áreas verdes en su predio, Toma medidas para el manejo y control de vertimiento de aguas residuales en su predio, No usa herbicidas, ni sustancias químicas que puedan contaminar los cuerpos de agua,	0	0
205	266610	LOTE PRINCIPAL	AGUACATE	HASS	HASS	01/11/2021	1.8	7	7	NO	380	Cuadro,	Vivero registrado	NO	NO APLICA	SI	NO	NO REGISTRA	Químico, Orgánico,	Químico, Biológico, Cultural,	Fuentes naturales	NO REGISTRA	No tiene,	ANTIOQUIA	URRAO	LA HONDA	237231	PRIMER DIAGNOSTICO	3	No	7	6	No	Propia	Propietario	No Pavimentada	0	0	Cobertura herbácea,	Medidas de mitigación y/o compensación por uso de control fitosanitario,	Aporte de materia orgánica para el ciclaje natural de la nutrición,	No usa herbicidas, ni sustancias químicas que puedan contaminar los cuerpos de agua,	0	0
205	274161	LOTE PRINCIPAL	AGUACATE	HASS	HASS	01/11/2021	1.8	7	7	NO	380	Cuadro,	Vivero registrado	NO	NO APLICA	SI	NO	NO REGISTRA	Químico, Orgánico,	Químico, Biológico, Cultural,	Fuentes naturales	NO REGISTRA	No tiene,	ANTIOQUIA	URRAO	LA HONDA	243585	SEGUNDO DIAGNOSTICO	3	No	7	6	No	Propia	Propietario	No Pavimentada	0	0	Cobertura herbácea,	Medidas de mitigación y/o compensación por uso de control fitosanitario,	Aporte de materia orgánica para el ciclaje natural de la nutrición,	Toma medidas para el manejo y control de vertimiento de aguas residuales en su predio, No usa herbicidas, ni sustancias químicas que puedan contaminar los cuerpos de agua,	1	1500
206	270150	LOTE PRINCIPAL	AGUACATE	HASS	HASS	20/03/2019	4.5	6	6	NO	1250	Tres Bolillos,	Vivero registrado	NO	NO APLICA	SI	NO	NO REGISTRA	Químico, Orgánico,	Químico, Biológico,	Fuentes naturales	NO REGISTRA	Predio Exportador, Global GAP, Rainforest,	ANTIOQUIA	SONSON	YARUMAL - ESCUELA	240258	PRIMER DIAGNOSTICO	5	Si	36	4.7	No	Propia	Aparcería	Pavimentada	4	3	Ciclo de vida de la cobertura vegetal hasta floración,	Presencia y conservación de nichos ecológicos,	Uso de bioestimulantes ,	No Aplica	4.5	6000
206	280695	LOTE PRINCIPAL	AGUACATE	HASS	HASS	20/05/2019	4.5	6	6	NO	1250	Tres Bolillos,	Vivero registrado	NO	NO APLICA	SI	NO	NO REGISTRA	Químico, Orgánico,	Químico, Biológico, Cultural,	Fuentes naturales	NO REGISTRA	Predio Exportador, Global GAP, Rainforest,	ANTIOQUIA	SONSON	YARUMAL - ESCUELA	249107	SEGUNDO DIAGNOSTICO	5	Si	36	4.7	No	Propia	Aparcería	Pavimentada	4	3	Ciclo de vida de la cobertura vegetal hasta floración,	Presencia y conservación de nichos ecológicos,	Uso de bioestimulantes ,	No Aplica	4.5	10000
207	266654	LOTE PRINCIPAL	AGUACATE	HASS	HASS	01/02/2021	2	6	6	NO	550	Cuadro,	Vivero registrado	NO	NO APLICA	SI	NO	NO REGISTRA	Químico, Orgánico,	Químico, Biológico, Cultural,	Fuentes naturales	NO REGISTRA	No tiene,	ANTIOQUIA	URRAO	LLANO GRANDE	237272	PRIMER DIAGNOSTICO	4	No	62	30	No	Propia	Propietario	Pavimentada	4	3	Cobertura herbácea,	Evaluación de riesgos de los controles fitosanitarios, Medidas de mitigación y/o compensación por uso de control fitosanitario, bioinsecticidas y/o biofungicidas,	Aporte de materia orgánica para el ciclaje natural de la nutrición, Uso de biofertilizantes , Uso de bioestimulantes ,	Establece zonas de amortiguamiento o áreas verdes en su predio, Toma medidas para el manejo y control de vertimiento de aguas residuales en su predio, No usa herbicidas, ni sustancias químicas que puedan contaminar los cuerpos de agua,	0	0
207	273912	LOTE PRINCIPAL	AGUACATE	HASS	HASS	01/02/2021	2	6	6	NO	550	Cuadro,	Vivero registrado	NO	NO APLICA	SI	NO	NO REGISTRA	Químico, Orgánico,	Químico, Biológico, Cultural,	Fuentes naturales	NO REGISTRA	No tiene,	ANTIOQUIA	URRAO	LLANO GRANDE	243398	SEGUNDO DIAGNOSTICO	4	No	62	30	No	Propia	Propietario	Pavimentada	4	3	Cobertura herbácea,	Evaluación de riesgos de los controles fitosanitarios, Medidas de mitigación y/o compensación por uso de control fitosanitario, bioinsecticidas y/o biofungicidas,	Aporte de materia orgánica para el ciclaje natural de la nutrición, Uso de biofertilizantes , Uso de bioestimulantes ,	Establece zonas de amortiguamiento o áreas verdes en su predio, Toma medidas para el manejo y control de vertimiento de aguas residuales en su predio,	2	2800
208	270039	LOTE PRINCIPAL	AGUACATE	HASS	HASS	01/03/2021	0.6	6	7	SI	150	Cuadro,	Vivero registrado	NO	NO APLICA	SI	NO	NO REGISTRA	Químico, Orgánico,	Químico, Biológico, Cultural,	Fuentes naturales	NO REGISTRA	Predio Exportador,	ANTIOQUIA	BETULIA	PAVAS	240162	PRIMER DIAGNOSTICO	3	Si	4	10	No	Propia	Propietario	Pavimentada	3	2	Cobertura herbácea,	Evaluación de riesgos de los controles fitosanitarios, Medidas de mitigación y/o compensación por uso de control fitosanitario, bioinsecticidas y/o biofungicidas,	Uso de biofertilizantes ,	No usa herbicidas, ni sustancias químicas que puedan contaminar los cuerpos de agua,	0	0
208	280077	LOTE PRINCIPAL	AGUACATE	HASS	HASS	01/03/2021	0.6	6	7	NO	150	Cuadro,	Vivero registrado	NO	NO APLICA	SI	NO	NO REGISTRA	Químico, Orgánico,	Químico, Biológico, Cultural,	Fuentes naturales	NO REGISTRA	Predio Exportador,	ANTIOQUIA	BETULIA	PAVAS	248566	SEGUNDO DIAGNOSTICO	3	Si	4	10	No	Propia	Propietario	Pavimentada	3	2	Cobertura herbácea,	Evaluación de riesgos de los controles fitosanitarios, bioinsecticidas y/o biofungicidas,	Aporte de materia orgánica para el ciclaje natural de la nutrición, Uso de biofertilizantes ,	Toma medidas para el manejo y control de vertimiento de aguas residuales en su predio, No usa herbicidas, ni sustancias químicas que puedan contaminar los cuerpos de agua,	0.5	2500
209	270042	LOTE PRINCIPAL	AGUACATE	HASS	HASS	01/08/2021	1	7	7	NO	200	Cuadro,	Vivero registrado	NO	NO APLICA	SI	NO	NO REGISTRA	Químico, Orgánico,	Químico, Biológico, Cultural,	No tiene	NO REGISTRA	Predio Exportador,	ANTIOQUIA	URRAO	GRANJA BONITA	240165	PRIMER DIAGNOSTICO	3	No	4	6	No	Propia	Propietario	No Pavimentada	0	0	Cobertura herbácea,	Evaluación de riesgos de los controles fitosanitarios, bioinsecticidas y/o biofungicidas,	Uso de biofertilizantes ,	No usa herbicidas, ni sustancias químicas que puedan contaminar los cuerpos de agua,	0.5	360
209	281620	LOTE PRINCIPAL	AGUACATE	HASS	HASS	01/08/2021	1	7	7	NO	200	Cuadro,	Vivero registrado	NO	NO APLICA	SI	NO	NO REGISTRA	Químico, Orgánico,	Químico, Biológico, Cultural,	No tiene	NO REGISTRA	No tiene,	ANTIOQUIA	URRAO	GRANJA BONITA	249886	SEGUNDO DIAGNOSTICO	3	No	4	6	No	Propia	Propietario	No Pavimentada	0	0	Cobertura herbácea,	bioinsecticidas y/o biofungicidas,	Aporte de materia orgánica para el ciclaje natural de la nutrición,	Toma medidas para el manejo y control de vertimiento de aguas residuales en su predio, No usa herbicidas, ni sustancias químicas que puedan contaminar los cuerpos de agua,	0.5	2000
210	266641	LOTE PRINCIPAL	AGUACATE	HASS	HASS	01/01/2019	1.5	6	7	NO	350	Cuadro,	Vivero registrado	NO	NO APLICA	SI	NO	NO REGISTRA	Químico, Orgánico,	Químico, Biológico, Cultural,	Fuentes naturales	NO REGISTRA	Predio Exportador,	ANTIOQUIA	URRAO	LA FLORIDA	237257	PRIMER DIAGNOSTICO	6	No	7.5	4	No	Propia	Propietario	Pavimentada	4	2	Cobertura herbácea,	Medidas de mitigación y/o compensación por uso de control fitosanitario, bioinsecticidas y/o biofungicidas,	Aporte de materia orgánica para el ciclaje natural de la nutrición, Uso de biofertilizantes , Uso de bioestimulantes ,	Toma medidas para el manejo y control de vertimiento de aguas residuales en su predio, No usa herbicidas, ni sustancias químicas que puedan contaminar los cuerpos de agua,	0	0
210	280099	LOTE PRINCIPAL	AGUACATE	HASS	HASS	01/01/2019	1.5	6	7	NO	350	Cuadro,	Vivero registrado	NO	NO APLICA	SI	NO	NO REGISTRA	Químico, Orgánico,	Químico, Biológico, Cultural,	Fuentes naturales	NO REGISTRA	Predio Exportador,	ANTIOQUIA	URRAO	LA FLORIDA	248586	SEGUNDO DIAGNOSTICO	6	No	7.5	4	No	Propia	Propietario	Pavimentada	4	2	Cobertura herbácea,	Evaluación de riesgos de los controles fitosanitarios, Medidas de mitigación y/o compensación por uso de control fitosanitario,	Aporte de materia orgánica para el ciclaje natural de la nutrición, Uso de biofertilizantes ,	Establece zonas de amortiguamiento o áreas verdes en su predio, Toma medidas para el manejo y control de vertimiento de aguas residuales en su predio, No usa herbicidas, ni sustancias químicas que puedan contaminar los cuerpos de agua,	1	12000
211	270047	LOTE PRINCIPAL	AGUACATE	HASS	HASS	01/09/2021	0.8	5	6	NO	280	Cuadro,	Vivero registrado	SI	LULO	NO	NO	NO REGISTRA	Químico, Orgánico,	Químico, Biológico, Cultural,	Fuentes naturales	NO REGISTRA	No tiene,	ANTIOQUIA	URRAO	PAVÓN	240169	PRIMER DIAGNOSTICO	3	Si	1	6	No	Propia	Propietario	Pavimentada	2	2	Cobertura herbácea,	bioinsecticidas y/o biofungicidas,	Uso de biofertilizantes ,	No usa herbicidas, ni sustancias químicas que puedan contaminar los cuerpos de agua,	0	0
211	280092	LOTE PRINCIPAL	AGUACATE	HASS	HASS	01/09/2021	0.8	5	6	NO	280	Cuadro,	Vivero registrado	SI	CAFÉ	NO	NO	NO REGISTRA	Químico, Orgánico,	Químico, Biológico, Cultural,	Fuentes naturales	NO REGISTRA	No tiene,	ANTIOQUIA	URRAO	PAVÓN	248579	SEGUNDO DIAGNOSTICO	3	Si	1	6	No	Propia	Propietario	Pavimentada	2	2	Cobertura herbácea,	Evaluación de riesgos de los controles fitosanitarios, bioinsecticidas y/o biofungicidas,	Aporte de materia orgánica para el ciclaje natural de la nutrición, Uso de biofertilizantes ,	Establece zonas de amortiguamiento o áreas verdes en su predio, Toma medidas para el manejo y control de vertimiento de aguas residuales en su predio, No usa herbicidas, ni sustancias químicas que puedan contaminar los cuerpos de agua,	0.5	4200
212	267751	LOTE PRINCIPAL	AGUACATE	HASS	HASS	05/08/2021	0.8	5	5	NO	375	Surcos,	Vivero registrado	NO	NO APLICA	SI	NO	NO REGISTRA	Químico, Orgánico,	Químico, Biológico, Cultural,	Fuentes naturales	NO REGISTRA	No tiene,	ANTIOQUIA	PEÑOL	LA HELIDA	238258	PRIMER DIAGNOSTICO	3	Si	0.8	10	No	Contratada	Arrendatario	Pavimentada	4	4	Cobertura herbácea, Ciclo de vida de la cobertura vegetal hasta floración, Uso de cojinetes,	Presencia y conservación de nichos ecológicos,	Aporte de materia orgánica para el ciclaje natural de la nutrición,	Establece zonas de amortiguamiento o áreas verdes en su predio,	0	0
212	276638	LOTE PRINCIPAL	AGUACATE	HASS	HASS	05/08/2021	0.8	5	5	NO	375	Surcos,	Vivero registrado	NO	NO APLICA	SI	NO	NO REGISTRA	Químico, Orgánico,	Químico, Biológico, Cultural,	Fuentes naturales	NO REGISTRA	Predio Exportador,	ANTIOQUIA	PEÑOL	LA HELIDA	245649	SEGUNDO DIAGNOSTICO	3	Si	0.8	10	No	Contratada	Arrendatario	Pavimentada	4	4	Uso de cojinetes,	Presencia y conservación de nichos ecológicos, bioinsecticidas y/o biofungicidas,	Uso de biofertilizantes , Uso de bioestimulantes ,	Toma medidas para el manejo y control de vertimiento de aguas residuales en su predio,	0.8	3500
213	267515	LOTE PRINCIPAL	AGUACATE	HASS	HASS	04/04/2021	1	6	6	NO	300	Tres Bolillos,	Vivero registrado	NO	NO APLICA	SI	NO	NO REGISTRA	Químico, Orgánico,	Químico, Biológico, Cultural,	Fuentes naturales	NO REGISTRA	No tiene,	ANTIOQUIA	CAICEDO	LA CORTADA	238048	PRIMER DIAGNOSTICO	3	No	5	10.3	No	Propia	Propietario	No Pavimentada	0	0	Cobertura herbácea,	bioinsecticidas y/o biofungicidas,	Uso de biofertilizantes ,	No usa herbicidas, ni sustancias químicas que puedan contaminar los cuerpos de agua,	0	0
213	274369	LOTE PRINCIPAL	AGUACATE	HASS	HASS	04/04/2021	1	6	6	NO	300	Tres Bolillos,	Vivero registrado	NO	NO APLICA	SI	NO	NO REGISTRA	Químico, Orgánico,	Químico, Biológico, Cultural,	Fuentes naturales	NO REGISTRA	No tiene,	ANTIOQUIA	CAICEDO	LA CORTADA	243763	SEGUNDO DIAGNOSTICO	3	No	5	10.3	No	Propia	Propietario	No Pavimentada	0	0	Cobertura herbácea,	bioinsecticidas y/o biofungicidas,	Uso de biofertilizantes ,	No usa herbicidas, ni sustancias químicas que puedan contaminar los cuerpos de agua,	1	1328
214	270776	LOTE PRINCIPAL	AGUACATE	HASS	HASS	10/04/2020	24	6	4	NO	10000	Cuadro,	Vivero no registrado	NO	NO APLICA	SI	NO	NO REGISTRA	Químico,	Químico,	Fuentes naturales	NO REGISTRA	Predio Exportador,	ANTIOQUIA	ANZA	LOMITAS	240777	PRIMER DIAGNOSTICO	4	No	36	60	No	Propia	Propietario	No Pavimentada	0	0	Cobertura herbácea,	No Aplica	No Aplica	No Aplica	24	4500
214	281870	LOTE PRINCIPAL	AGUACATE	HASS	HASS	10/04/2020	24	6	4	NO	10000	Cuadro,	Vivero no registrado	NO	NO APLICA	SI	NO	NO REGISTRA	Químico,	Químico,	Fuentes naturales	NO REGISTRA	No tiene,	ANTIOQUIA	ANZA	LOMITAS	250077	SEGUNDO DIAGNOSTICO	4	No	36	60	No	Propia	Propietario	No Pavimentada	0	0	Cobertura herbácea,	No Aplica	No Aplica	No Aplica	24	6500
215	266597	LOTE PRINCIPAL	AGUACATE	HASS	HASS	01/07/2018	1.86	6	5	NO	460	Cuadro,	Vivero registrado	NO	NO APLICA	SI	NO	NO REGISTRA	Químico, Orgánico,	Químico, Biológico, Cultural,	Fuentes naturales	NO REGISTRA	Predio Exportador,	ANTIOQUIA	URRAO	PAVÓN	237219	PRIMER DIAGNOSTICO	6	Si	10	7	No	Propia	Propietario	Pavimentada	4	4	Cobertura herbácea,	Medidas de mitigación y/o compensación por uso de control fitosanitario, bioinsecticidas y/o biofungicidas,	Aporte de materia orgánica para el ciclaje natural de la nutrición, Uso de biofertilizantes , Uso de bioestimulantes ,	Toma medidas para el manejo y control de vertimiento de aguas residuales en su predio, No usa herbicidas, ni sustancias químicas que puedan contaminar los cuerpos de agua,	0	0
215	274155	LOTE PRINCIPAL	AGUACATE	HASS	HASS	01/07/2018	1.86	6	5	NO	460	Cuadro,	Vivero registrado	NO	NO APLICA	SI	NO	NO REGISTRA	Químico, Orgánico,	Químico, Biológico, Cultural,	Fuentes naturales	NO REGISTRA	Predio Exportador,	ANTIOQUIA	URRAO	PAVÓN	243582	SEGUNDO DIAGNOSTICO	6	Si	10	7	No	Propia	Propietario	Pavimentada	4	4	Cobertura herbácea,	Medidas de mitigación y/o compensación por uso de control fitosanitario, bioinsecticidas y/o biofungicidas,	Aporte de materia orgánica para el ciclaje natural de la nutrición, Uso de biofertilizantes , Uso de bioestimulantes ,	Toma medidas para el manejo y control de vertimiento de aguas residuales en su predio, No usa herbicidas, ni sustancias químicas que puedan contaminar los cuerpos de agua,	1.86	4000
216	270985	LOTE PRINCIPAL	AGUACATE	HASS	HASS	13/06/2022	1	6	6	NO	253	Tres Bolillos,	Vivero registrado	NO	NO APLICA	SI	NO	NO REGISTRA	Químico, Orgánico,	Químico, Biológico, Cultural,	Otro	ACUEDUCTO	Predio Exportador,	ANTIOQUIA	GUARNE	YOLOMBAL	240972	PRIMER DIAGNOSTICO	2	Si	1.7	15	No	Propia	Propietario	Pavimentada	4	4	Cobertura herbácea, Ciclo de vida de la cobertura vegetal hasta floración, Uso de cojinetes,	Presencia y conservación de nichos ecológicos,	Aporte de materia orgánica para el ciclaje natural de la nutrición, Uso de biofertilizantes ,	Establece zonas de amortiguamiento o áreas verdes en su predio, Toma medidas para el manejo y control de vertimiento de aguas residuales en su predio,	0	0
216	274797	LOTE PRINCIPAL	AGUACATE	HASS	HASS	13/06/2022	1	6	6	NO	253	Tres Bolillos,	Vivero registrado	NO	NO APLICA	SI	NO	NO REGISTRA	Químico, Orgánico,	Químico, Biológico, Cultural,	Otro	ACUEDUCTO	Predio Exportador, Global GAP,	ANTIOQUIA	GUARNE	YOLOMBAL	244106	SEGUNDO DIAGNOSTICO	2	Si	1.7	15	No	Propia	Propietario	Pavimentada	4	4	Uso de cojinetes,	Presencia y conservación de nichos ecológicos, bioinsecticidas y/o biofungicidas,	Uso de biofertilizantes , Uso de bioestimulantes ,	No usa herbicidas, ni sustancias químicas que puedan contaminar los cuerpos de agua,	1	1500
217	268998	LOTE PRINCIPAL	AGUACATE	CRIOLLO	NO HASS	09/05/2008	2.25	8	10	NO	280	Sin identificar,	Procedente de su predio	SI	PLÁTANO	NO	NO	NO REGISTRA	No realiza,	No realiza,	No tiene	NO REGISTRA	No tiene,	BOLIVAR	EL CARMEN DE BOLIVAR	OJO SECO	239327	PRIMER DIAGNOSTICO	16	Si	3.5	28	No	Propia	Propietario	Pavimentada	2	2	No Aplica	No Aplica	No Aplica	No Aplica	0	0
217	275172	LOTE PRINCIPAL	AGUACATE	CRIOLLO	NO HASS	09/05/2008	2.25	8	10	NO	280	Sin identificar,	Procedente de su predio	SI	PLÁTANO	NO	NO	NO REGISTRA	Orgánico,	Biológico, Cultural,	No tiene	NO REGISTRA	No tiene,	BOLIVAR	EL CARMEN DE BOLIVAR	OJO SECO	244435	SEGUNDO DIAGNOSTICO	16	Si	3.5	28	No	Propia	Propietario	Pavimentada	2	2	Cobertura herbácea,	bioinsecticidas y/o biofungicidas,	Uso de biofertilizantes ,	No usa herbicidas, ni sustancias químicas que puedan contaminar los cuerpos de agua,	2.25	14000
218	268986	LOTE PRINCIPAL	AGUACATE	CRIOLLO	NO HASS	06/06/2019	6	10	10	NO	600	Sin identificar,	Procedente de su predio	SI	PLÁTANO	NO	NO	NO REGISTRA	No realiza,	Químico,	No tiene	NO REGISTRA	No tiene,	BOLIVAR	EL CARMEN DE BOLIVAR	OJO SECO	239315	PRIMER DIAGNOSTICO	5	Si	6	26	No	Propia	Propietario	Pavimentada	7	2	No Aplica	No Aplica	No Aplica	No Aplica	0.4	600
218	275165	LOTE PRINCIPAL	AGUACATE	CRIOLLO	NO HASS	06/06/2019	6	10	10	NO	600	Sin identificar,	Procedente de su predio	SI	PLÁTANO	NO	NO	NO REGISTRA	Orgánico,	Biológico, Cultural,	No tiene	NO REGISTRA	No tiene,	BOLIVAR	EL CARMEN DE BOLIVAR	OJO SECO	244429	SEGUNDO DIAGNOSTICO	5	Si	6	26	No	Propia	Propietario	Pavimentada	7	2	Cobertura herbácea, Ciclo de vida de la cobertura vegetal hasta floración,	bioinsecticidas y/o biofungicidas,	Uso de biofertilizantes ,	No usa herbicidas, ni sustancias químicas que puedan contaminar los cuerpos de agua,	6	25500
219	269002	LOTE PRINCIPAL	AGUACATE	CRIOLLO	NO HASS	08/06/2015	2	10	8	SI	250	Sin identificar,	Procedente de su predio	SI	PLÁTANO	SI	NO	NO REGISTRA	No realiza,	No realiza,	No tiene	NO REGISTRA	No tiene,	BOLIVAR	EL CARMEN DE BOLIVAR	SAN ISIDRO	239332	PRIMER DIAGNOSTICO	9	No	3	19	No	Propia	Propietario	No Pavimentada	0	0	No Aplica	No Aplica	No Aplica	No Aplica	0	0
219	278454	LOTE PRINCIPAL	AGUACATE	CRIOLLO	NO HASS	08/06/2015	2	10	8	SI	250	Sin identificar,	Procedente de su predio	SI	PLÁTANO	NO	NO	NO REGISTRA	Orgánico,	Biológico, Cultural,	No tiene	NO REGISTRA	No tiene,	BOLIVAR	EL CARMEN DE BOLIVAR	SAN ISIDRO	247173	SEGUNDO DIAGNOSTICO	9	No	3	19	No	Propia	Propietario	No Pavimentada	0	0	Ciclo de vida de la cobertura vegetal hasta floración,	bioinsecticidas y/o biofungicidas,	Uso de biofertilizantes ,	No usa herbicidas, ni sustancias químicas que puedan contaminar los cuerpos de agua,	2	0
220	268995	LOTE PRINCIPAL	AGUACATE	CRIOLLO	NO HASS	12/06/2012	1.5	10	10	NO	150	Sin identificar,	Procedente de su predio	SI	PLÁTANO	NO	NO	NO REGISTRA	No realiza,	No realiza,	No tiene	NO REGISTRA	No tiene,	BOLIVAR	EL CARMEN DE BOLIVAR	OJO SECO	239325	PRIMER DIAGNOSTICO	12	Si	5	20	No	Propia	Propietario	Pavimentada	2	2	No Aplica	No Aplica	No Aplica	No usa herbicidas, ni sustancias químicas que puedan contaminar los cuerpos de agua,	0	0
220	275188	LOTE PRINCIPAL	AGUACATE	CRIOLLO	NO HASS	12/06/2012	1.5	10	10	NO	150	Sin identificar,	Procedente de su predio	SI	PLÁTANO	NO	NO	NO REGISTRA	Orgánico,	Cultural,	No tiene	NO REGISTRA	No tiene,	BOLIVAR	EL CARMEN DE BOLIVAR	OJO SECO	244449	SEGUNDO DIAGNOSTICO	12	Si	5	20	No	Propia	Propietario	Pavimentada	2	2	Cobertura herbácea,	bioinsecticidas y/o biofungicidas,	Uso de biofertilizantes ,	No usa herbicidas, ni sustancias químicas que puedan contaminar los cuerpos de agua,	1.5	8700
221	266934	LOTE SECUNDARIO	AGUACATE	CRIOLLO	NO HASS	05/04/2017	1	8	8	NO	200	Sin identificar,	Procedente de su predio	SI	CACAO	SI	NO	NO REGISTRA	No realiza,	No realiza,	No tiene	NO REGISTRA	No tiene,	BOLIVAR	EL CARMEN DE BOLIVAR	OJO SECO	237522	PRIMER DIAGNOSTICO	7	No	9	25	No	Propia	Propietario	Pavimentada	5	2	No Aplica	No Aplica	Aporte de materia orgánica para el ciclaje natural de la nutrición,	No usa herbicidas, ni sustancias químicas que puedan contaminar los cuerpos de agua,	0	0
221	266933	LOTE PRINCIPAL	AGUACATE	CHOQUETTE	NO HASS	04/04/2016	2	8	8	NO	300	Sin identificar,	Procedente de su predio	SI	PLÁTANO	SI	NO	NO REGISTRA	No realiza,	No realiza,	Fuentes naturales	NO REGISTRA	No tiene,	BOLIVAR	EL CARMEN DE BOLIVAR	OJO SECO	237522	PRIMER DIAGNOSTICO	8	No	9	25	No	Propia	Propietario	Pavimentada	5	2	No Aplica	No Aplica	Aporte de materia orgánica para el ciclaje natural de la nutrición,	No usa herbicidas, ni sustancias químicas que puedan contaminar los cuerpos de agua,	0.1	115
221	275345	LOTE SECUNDARIO	AGUACATE	CRIOLLO	NO HASS	05/04/2017	1	8	8	NO	200	Sin identificar,	Procedente de su predio	SI	CACAO	SI	NO	NO REGISTRA	Orgánico,	Biológico, Cultural,	No tiene	NO REGISTRA	BPA,	BOLIVAR	EL CARMEN DE BOLIVAR	OJO SECO	244586	SEGUNDO DIAGNOSTICO	7	No	9	25	No	Propia	Propietario	Pavimentada	5	2	Cobertura herbácea, Ciclo de vida de la cobertura vegetal hasta floración,	bioinsecticidas y/o biofungicidas,	Uso de biofertilizantes , Uso de bioestimulantes ,	Establece zonas de amortiguamiento o áreas verdes en su predio, No usa herbicidas, ni sustancias químicas que puedan contaminar los cuerpos de agua,	1	10500
221	275344	LOTE PRINCIPAL	AGUACATE	CHOQUETTE	NO HASS	04/04/2016	2	8	8	NO	300	Sin identificar,	Procedente de su predio	SI	PLÁTANO	SI	NO	NO REGISTRA	Orgánico,	Biológico, Cultural,	Fuentes naturales	NO REGISTRA	BPA,	BOLIVAR	EL CARMEN DE BOLIVAR	OJO SECO	244586	SEGUNDO DIAGNOSTICO	8	No	9	25	No	Propia	Propietario	Pavimentada	5	2	Cobertura herbácea, Ciclo de vida de la cobertura vegetal hasta floración,	bioinsecticidas y/o biofungicidas,	Uso de biofertilizantes , Uso de bioestimulantes ,	Establece zonas de amortiguamiento o áreas verdes en su predio, No usa herbicidas, ni sustancias químicas que puedan contaminar los cuerpos de agua,	2	16400
222	266929	LOTE PRINCIPAL	AGUACATE	CRIOLLO	NO HASS	04/04/2024	2	10	10	NO	200	Sin identificar,	Procedente de su predio	SI	CACAO	NO	NO	NO REGISTRA	Químico,	Químico,	No tiene	NO REGISTRA	No tiene,	BOLIVAR	EL CARMEN DE BOLIVAR	OJO SECO	237518	PRIMER DIAGNOSTICO	0	No	2.7	20	No	Propia	Propietario	Pavimentada	4	2	No Aplica	No Aplica	No Aplica	No Aplica	0	0
222	275389	LOTE PRINCIPAL	AGUACATE	CRIOLLO	NO HASS	04/04/2024	2	10	10	NO	200	Sin identificar,	Procedente de su predio	SI	CACAO	NO	NO	NO REGISTRA	Orgánico,	Biológico,	No tiene	NO REGISTRA	No tiene,	BOLIVAR	EL CARMEN DE BOLIVAR	OJO SECO	244624	SEGUNDO DIAGNOSTICO	0	No	2.7	20	No	Propia	Propietario	Pavimentada	4	2	Cobertura herbácea,	bioinsecticidas y/o biofungicidas,	Uso de biofertilizantes ,	No usa herbicidas, ni sustancias químicas que puedan contaminar los cuerpos de agua,	2	14100
223	267990	LOTE PRINCIPAL	AGUACATE	CRIOLLO	NO HASS	09/06/2021	2	10	10	NO	200	Sin identificar,	Procedente de su predio	SI	PLÁTANO	NO	NO	NO REGISTRA	No realiza,	No realiza,	No tiene	NO REGISTRA	No tiene,	BOLIVAR	EL CARMEN DE BOLIVAR	OJO SECO	238451	PRIMER DIAGNOSTICO	3	Si	2	26	No	Propia	Propietario	Pavimentada	2	1	No Aplica	No Aplica	No Aplica	No Aplica	0	0
223	278607	LOTE PRINCIPAL	AGUACATE	CRIOLLO	NO HASS	09/06/2021	2	10	10	NO	200	Sin identificar,	Procedente de su predio	SI	PLÁTANO	NO	NO	NO REGISTRA	Orgánico,	Biológico, Cultural,	No tiene	NO REGISTRA	No tiene,	BOLIVAR	EL CARMEN DE BOLIVAR	OJO SECO	247294	SEGUNDO DIAGNOSTICO	3	Si	2	26	No	Propia	Propietario	Pavimentada	2	1	Cobertura herbácea,	bioinsecticidas y/o biofungicidas,	Uso de biofertilizantes ,	No usa herbicidas, ni sustancias químicas que puedan contaminar los cuerpos de agua,	2	6000
224	270710	LOTE PRINCIPAL	AGUACATE	CRIOLLO	NO HASS	10/07/2018	2	8	10	NO	250	Sin identificar,	Procedente de su predio	SI	CACAO	NO	NO	NO REGISTRA	No realiza,	No realiza,	No tiene	NO REGISTRA	No tiene,	BOLIVAR	EL CARMEN DE BOLIVAR	LA CANSONA	240712	PRIMER DIAGNOSTICO	6	No	12	20	No	Propia	Propietario	Pavimentada	5	2	No Aplica	No Aplica	No Aplica	No Aplica	0.2	150
224	275377	LOTE PRINCIPAL	AGUACATE	CRIOLLO	NO HASS	10/07/2018	2	8	10	NO	250	Sin identificar,	Procedente de su predio	SI	CACAO	NO	NO	NO REGISTRA	Orgánico,	Biológico, Cultural,	No tiene	NO REGISTRA	No tiene,	BOLIVAR	EL CARMEN DE BOLIVAR	LA CANSONA	244613	SEGUNDO DIAGNOSTICO	6	No	12	20	No	Propia	Propietario	Pavimentada	5	2	Cobertura herbácea,	bioinsecticidas y/o biofungicidas,	Uso de biofertilizantes ,	No usa herbicidas, ni sustancias químicas que puedan contaminar los cuerpos de agua,	2	9700
225	267957	LOTE PRINCIPAL	AGUACATE	CRIOLLO	NO HASS	01/05/2014	3	10	10	NO	300	Sin identificar,	Procedente de su predio	SI	PLÁTANO	NO	NO	NO REGISTRA	No realiza,	No realiza,	No tiene	NO REGISTRA	No tiene,	BOLIVAR	EL CARMEN DE BOLIVAR	OJO SECO	238418	PRIMER DIAGNOSTICO	10	Si	20	23	No	Propia	Propietario	Pavimentada	3	1	No Aplica	No Aplica	No Aplica	No Aplica	0	0
225	275321	LOTE PRINCIPAL	AGUACATE	CRIOLLO	NO HASS	01/05/2014	3	10	10	NO	300	Sin identificar,	Procedente de su predio	SI	PLÁTANO	NO	NO	NO REGISTRA	Orgánico,	Cultural,	No tiene	NO REGISTRA	No tiene,	BOLIVAR	EL CARMEN DE BOLIVAR	OJO SECO	244565	SEGUNDO DIAGNOSTICO	10	Si	20	23	No	Propia	Propietario	Pavimentada	3	1	Cobertura herbácea,	bioinsecticidas y/o biofungicidas,	Uso de biofertilizantes ,	No usa herbicidas, ni sustancias químicas que puedan contaminar los cuerpos de agua,	3	13500
226	272309	LOTE PRINCIPAL	AGUACATE	CRIOLLO	NO HASS	04/04/2010	2.5	10	10	NO	250	Sin identificar,	Procedente de su predio	SI	PLÁTANO	NO	NO	NO REGISTRA	Químico,	Químico,	No tiene	NO REGISTRA	No tiene,	BOLIVAR	EL CARMEN DE BOLIVAR	OJO SECO	242088	PRIMER DIAGNOSTICO	14	Si	14	28	No	Propia	Propietario	Pavimentada	1	1	No Aplica	No Aplica	No Aplica	No Aplica	0	0
226	275152	LOTE PRINCIPAL	AGUACATE	CRIOLLO	NO HASS	04/04/2010	2.5	10	10	NO	250	Sin identificar,	Procedente de su predio	SI	PLÁTANO	NO	NO	NO REGISTRA	Orgánico,	Biológico, Cultural,	No tiene	NO REGISTRA	No tiene,	BOLIVAR	EL CARMEN DE BOLIVAR	OJO SECO	244418	SEGUNDO DIAGNOSTICO	14	Si	14	28	No	Propia	Propietario	Pavimentada	1	1	Cobertura herbácea,	bioinsecticidas y/o biofungicidas,	Uso de biofertilizantes ,	No usa herbicidas, ni sustancias químicas que puedan contaminar los cuerpos de agua,	2.5	9000
227	269000	LOTE PRINCIPAL	AGUACATE	CRIOLLO	NO HASS	12/05/2012	1	10	6	NO	167	Sin identificar,	Procedente de su predio	SI	PLÁTANO	SI	NO	NO REGISTRA	No realiza,	No realiza,	No tiene	NO REGISTRA	No tiene,	BOLIVAR	EL CARMEN DE BOLIVAR	SAN ISIDRO	239330	PRIMER DIAGNOSTICO	12	Si	14	18	No	Propia	Propietario	Pavimentada	3	3	No Aplica	No Aplica	No Aplica	No Aplica	0	0
227	275133	LOTE PRINCIPAL	AGUACATE	CRIOLLO	NO HASS	12/05/2012	1	10	6	NO	167	Sin identificar,	Procedente de su predio	SI	PLÁTANO	SI	NO	NO REGISTRA	Orgánico,	Biológico, Cultural,	No tiene	NO REGISTRA	No tiene,	BOLIVAR	EL CARMEN DE BOLIVAR	SAN ISIDRO	244405	SEGUNDO DIAGNOSTICO	12	Si	14	18	No	Propia	Propietario	Pavimentada	3	3	Cobertura herbácea, Ciclo de vida de la cobertura vegetal hasta floración,	bioinsecticidas y/o biofungicidas,	Uso de biofertilizantes , Uso de bioestimulantes ,	No usa herbicidas, ni sustancias químicas que puedan contaminar los cuerpos de agua,	1	5000
228	268987	LOTE PRINCIPAL	AGUACATE	CRIOLLO	NO HASS	05/05/2006	1	6	6	NO	277	Sin identificar,	Procedente de su predio	SI	PLÁTANO	NO	NO	NO REGISTRA	No realiza,	No realiza,	No tiene	NO REGISTRA	No tiene,	BOLIVAR	EL CARMEN DE BOLIVAR	SAN ISIDRO	239316	PRIMER DIAGNOSTICO	18	No	15	19	No	Propia	Propietario	Pavimentada	1	1	No Aplica	No Aplica	No Aplica	No usa herbicidas, ni sustancias químicas que puedan contaminar los cuerpos de agua,	0	0
228	268988	LOTE SECUNDARIO	AGUACATE	CRIOLLO	NO HASS	10/04/2016	1.5	10	10	NO	150	Sin identificar,	Procedente de su predio	SI	CACAO	NO	NO	NO REGISTRA	No realiza,	No realiza,	No tiene	NO REGISTRA	No tiene,	BOLIVAR	EL CARMEN DE BOLIVAR	SAN ISIDRO	239316	PRIMER DIAGNOSTICO	8	No	15	19	No	Propia	Propietario	Pavimentada	1	1	No Aplica	No Aplica	No Aplica	No usa herbicidas, ni sustancias químicas que puedan contaminar los cuerpos de agua,	0	0
228	275125	LOTE PRINCIPAL	AGUACATE	CRIOLLO	NO HASS	05/05/2006	1	6	6	NO	277	Sin identificar,	Procedente de su predio	SI	PLÁTANO	NO	NO	NO REGISTRA	Orgánico,	Biológico, Cultural,	No tiene	NO REGISTRA	No tiene,	BOLIVAR	EL CARMEN DE BOLIVAR	SAN ISIDRO	244399	SEGUNDO DIAGNOSTICO	18	No	15	19	No	Propia	Propietario	Pavimentada	1	1	Cobertura herbácea, Ciclo de vida de la cobertura vegetal hasta floración,	Presencia y conservación de nichos ecológicos,	Aporte de materia orgánica para el ciclaje natural de la nutrición, Uso de biofertilizantes ,	Establece zonas de amortiguamiento o áreas verdes en su predio, No usa herbicidas, ni sustancias químicas que puedan contaminar los cuerpos de agua,	1	5350
228	275126	LOTE SECUNDARIO	AGUACATE	CRIOLLO	NO HASS	10/04/2016	1.5	10	10	NO	150	Sin identificar,	Procedente de su predio	SI	CACAO	NO	NO	NO REGISTRA	Orgánico,	Biológico, Cultural,	No tiene	NO REGISTRA	No tiene,	BOLIVAR	EL CARMEN DE BOLIVAR	SAN ISIDRO	244399	SEGUNDO DIAGNOSTICO	8	No	15	19	No	Propia	Propietario	Pavimentada	1	1	Cobertura herbácea, Ciclo de vida de la cobertura vegetal hasta floración,	Presencia y conservación de nichos ecológicos,	Aporte de materia orgánica para el ciclaje natural de la nutrición, Uso de biofertilizantes ,	Establece zonas de amortiguamiento o áreas verdes en su predio, No usa herbicidas, ni sustancias químicas que puedan contaminar los cuerpos de agua,	1.5	7500
229	267971	LOTE PRINCIPAL	AGUACATE	CRIOLLO	NO HASS	15/06/2016	2	8	10	NO	250	Sin identificar,	Procedente de su predio	SI	PLÁTANO	NO	NO	NO REGISTRA	No realiza,	No realiza,	No tiene	NO REGISTRA	No tiene,	BOLIVAR	EL CARMEN DE BOLIVAR	OJO SECO	238431	PRIMER DIAGNOSTICO	8	Si	2	23	No	Propia	Propietario	Pavimentada	4	1	No Aplica	No Aplica	No Aplica	No Aplica	0.2	290
229	275161	LOTE PRINCIPAL	AGUACATE	CRIOLLO	NO HASS	15/06/2016	2	8	10	NO	250	Sin identificar,	Procedente de su predio	SI	PLÁTANO	NO	NO	NO REGISTRA	Orgánico,	Biológico, Cultural,	No tiene	NO REGISTRA	No tiene,	BOLIVAR	EL CARMEN DE BOLIVAR	OJO SECO	244425	SEGUNDO DIAGNOSTICO	8	Si	2	23	No	Propia	Propietario	Pavimentada	4	1	Cobertura herbácea,	bioinsecticidas y/o biofungicidas,	Uso de biofertilizantes ,	No usa herbicidas, ni sustancias químicas que puedan contaminar los cuerpos de agua,	2	11490
230	265486	LOTE PRINCIPAL	AGUACATE	CRIOLLO	NO HASS	04/04/2016	2.5	10	10	NO	250	Sin identificar,	Procedente de su predio	NO	NO APLICA	NO	NO	NO REGISTRA	Químico,	Químico,	No tiene	NO REGISTRA	No tiene,	BOLIVAR	EL CARMEN DE BOLIVAR	SAN ISIDRO	236259	PRIMER DIAGNOSTICO	8	No	19	18	No	Propia	Propietario	No Pavimentada	0	0	Uso de cojinetes,	No Aplica	No Aplica	No Aplica	0	0
230	280761	LOTE PRINCIPAL	AGUACATE	CRIOLLO	NO HASS	04/04/2016	2.5	10	10	NO	250	Sin identificar,	Procedente de su predio	NO	NO APLICA	NO	NO	NO REGISTRA	Orgánico,	Biológico, Cultural,	No tiene	NO REGISTRA	No tiene,	BOLIVAR	EL CARMEN DE BOLIVAR	SAN ISIDRO	249167	SEGUNDO DIAGNOSTICO	8	No	19	18	No	Propia	Propietario	No Pavimentada	0	0	Cobertura herbácea, Uso de cojinetes,	bioinsecticidas y/o biofungicidas,	Uso de biofertilizantes ,	No usa herbicidas, ni sustancias químicas que puedan contaminar los cuerpos de agua,	2.5	21000
231	265487	LOTE PRINCIPAL	AGUACATE	CRIOLLO	NO HASS	04/04/2017	2	10	10	NO	200	Sin identificar,	Procedente de su predio	SI	PLÁTANO	NO	NO	NO REGISTRA	No realiza,	Químico,	No tiene	NO REGISTRA	No tiene,	BOLIVAR	EL CARMEN DE BOLIVAR	SAN ISIDRO	236261	PRIMER DIAGNOSTICO	7	Si	17	16	No	Propia	Aparcería	Pavimentada	3	3	No Aplica	No Aplica	No Aplica	No Aplica	0	0
231	280739	LOTE PRINCIPAL	AGUACATE	CRIOLLO	NO HASS	04/04/2017	2	10	10	NO	200	Sin identificar,	Procedente de su predio	SI	PLÁTANO	NO	NO	NO REGISTRA	Orgánico,	Biológico, Cultural,	No tiene	NO REGISTRA	No tiene,	BOLIVAR	EL CARMEN DE BOLIVAR	SAN ISIDRO	249147	SEGUNDO DIAGNOSTICO	7	Si	17	16	No	Propia	Aparcería	Pavimentada	3	3	Cobertura herbácea, Uso de cojinetes,	bioinsecticidas y/o biofungicidas,	Uso de biofertilizantes ,	No usa herbicidas, ni sustancias químicas que puedan contaminar los cuerpos de agua,	2	22000
232	266957	LOTE PRINCIPAL	AGUACATE	CRIOLLO	NO HASS	01/05/2012	3	8	12	NO	600	Sin identificar,	Procedente de su predio	SI	CACAO	SI	NO	NO REGISTRA	Químico,	Químico,	No tiene	NO REGISTRA	No tiene,	BOLIVAR	EL CARMEN DE BOLIVAR	OJO SECO	237545	PRIMER DIAGNOSTICO	12	No	14	23	No	Propia	Propietario	Pavimentada	4	2	No Aplica	No Aplica	Aporte de materia orgánica para el ciclaje natural de la nutrición,	No usa herbicidas, ni sustancias químicas que puedan contaminar los cuerpos de agua,	0.1	120
232	278639	LOTE PRINCIPAL	AGUACATE	CRIOLLO	NO HASS	01/05/2012	3	8	12	NO	600	Sin identificar,	Procedente de su predio	SI	CACAO	SI	NO	NO REGISTRA	Orgánico,	Biológico, Cultural,	No tiene	NO REGISTRA	No tiene,	BOLIVAR	EL CARMEN DE BOLIVAR	OJO SECO	247319	SEGUNDO DIAGNOSTICO	12	No	14	23	No	Propia	Propietario	Pavimentada	4	2	Cobertura herbácea,	bioinsecticidas y/o biofungicidas,	Uso de biofertilizantes , Uso de bioestimulantes ,	No usa herbicidas, ni sustancias químicas que puedan contaminar los cuerpos de agua,	3	16420
233	267965	LOTE PRINCIPAL	AGUACATE	CRIOLLO	NO HASS	09/05/2014	2	10	8	NO	250	Sin identificar,	Procedente de su predio	SI	CACAO	SI	NO	NO REGISTRA	No realiza,	No realiza,	No tiene	NO REGISTRA	BPA,	BOLIVAR	EL CARMEN DE BOLIVAR	EL COCO	238427	PRIMER DIAGNOSTICO	10	Si	6	18	No	Propia	Propietario	Pavimentada	4	3	No Aplica	No Aplica	No Aplica	No Aplica	0.5	500
233	278636	LOTE PRINCIPAL	AGUACATE	CRIOLLO	NO HASS	09/05/2014	2	10	8	NO	250	Sin identificar,	Procedente de su predio	SI	CACAO	SI	NO	NO REGISTRA	Orgánico,	Biológico, Cultural,	No tiene	NO REGISTRA	BPA,	BOLIVAR	EL CARMEN DE BOLIVAR	EL COCO	247316	SEGUNDO DIAGNOSTICO	10	Si	6	18	No	Propia	Propietario	Pavimentada	4	3	Cobertura herbácea,	bioinsecticidas y/o biofungicidas,	Uso de biofertilizantes ,	No usa herbicidas, ni sustancias químicas que puedan contaminar los cuerpos de agua,	2	14500
234	266958	LOTE PRINCIPAL	AGUACATE	CRIOLLO	NO HASS	10/05/2013	1.5	8	8	NO	235	Sin identificar,	Procedente de su predio	SI	CACAO	SI	NO	NO REGISTRA	No realiza,	No realiza,	No tiene	NO REGISTRA	No tiene,	BOLIVAR	EL CARMEN DE BOLIVAR	OJO SECO	237547	PRIMER DIAGNOSTICO	11	Si	5	20	No	Propia	Propietario	Pavimentada	2	3	Cobertura herbácea,	No Aplica	Aporte de materia orgánica para el ciclaje natural de la nutrición,	No Aplica	0.1	90
234	275382	LOTE PRINCIPAL	AGUACATE	CRIOLLO	NO HASS	10/05/2013	1.5	8	8	NO	235	Sin identificar,	Procedente de su predio	SI	CACAO	SI	NO	NO REGISTRA	Orgánico,	Biológico,	No tiene	NO REGISTRA	No tiene,	BOLIVAR	EL CARMEN DE BOLIVAR	OJO SECO	244618	SEGUNDO DIAGNOSTICO	11	Si	5	20	No	Propia	Propietario	Pavimentada	2	3	Cobertura herbácea,	No Aplica	Uso de biofertilizantes ,	No Aplica	1.5	11450
235	270228	LOTE SECUNDARIO	AGUACATE	CRIOLLO	NO HASS	01/04/2014	2	10	10	NO	200	Sin identificar,	Procedente de su predio	NO	NO APLICA	NO	NO	NO REGISTRA	No realiza,	No realiza,	Reservorios	NO REGISTRA	No tiene,	BOLIVAR	SAN JUAN NEPOMUCENO	BOTIJUELA	240327	PRIMER DIAGNOSTICO	10	No	7	13	No	Propia	Propietario	Pavimentada	1	1	No Aplica	No Aplica	No Aplica	No Aplica	0	0
235	280189	LOTE SECUNDARIO	AGUACATE	CRIOLLO	NO HASS	01/04/2014	2	10	10	NO	200	Sin identificar,	Procedente de su predio	NO	NO APLICA	NO	NO	NO REGISTRA	Orgánico,	Cultural,	Reservorios	NO REGISTRA	No tiene,	BOLIVAR	SAN JUAN NEPOMUCENO	BOTIJUELA	248672	SEGUNDO DIAGNOSTICO	10	No	7	13	No	Propia	Propietario	Pavimentada	1	1	No Aplica	bioinsecticidas y/o biofungicidas,	Uso de biofertilizantes ,	No usa herbicidas, ni sustancias químicas que puedan contaminar los cuerpos de agua,	0	0
236	268992	LOTE PRINCIPAL	AGUACATE	CRIOLLO	NO HASS	10/06/2008	1	6	8	NO	208	Sin identificar,	Procedente de su predio	SI	PLÁTANO	NO	NO	NO REGISTRA	No realiza,	No realiza,	No tiene	NO REGISTRA	No tiene,	BOLIVAR	EL CARMEN DE BOLIVAR	SAN ISIDRO	239321	PRIMER DIAGNOSTICO	16	Si	10	25	No	Propia	Propietario	Pavimentada	3	2	No Aplica	No Aplica	No Aplica	No Aplica	0	0
236	275212	LOTE PRINCIPAL	AGUACATE	CRIOLLO	NO HASS	10/06/2008	1	6	8	NO	208	Sin identificar,	Procedente de su predio	SI	PLÁTANO	NO	NO	NO REGISTRA	Orgánico,	Biológico, Cultural,	No tiene	NO REGISTRA	No tiene,	BOLIVAR	EL CARMEN DE BOLIVAR	SAN ISIDRO	244463	SEGUNDO DIAGNOSTICO	16	Si	10	25	No	Propia	Propietario	Pavimentada	3	2	Cobertura herbácea, Ciclo de vida de la cobertura vegetal hasta floración,	bioinsecticidas y/o biofungicidas,	Uso de biofertilizantes , Uso de bioestimulantes ,	Establece zonas de amortiguamiento o áreas verdes en su predio, No usa herbicidas, ni sustancias químicas que puedan contaminar los cuerpos de agua,	1	8200
237	268990	LOTE PRINCIPAL	AGUACATE	CRIOLLO	NO HASS	09/05/2016	1.5	8	7	NO	178	Sin identificar,	Procedente de su predio	SI	PLÁTANO	SI	NO	NO REGISTRA	Orgánico,	No realiza,	No tiene	NO REGISTRA	No tiene,	BOLIVAR	EL CARMEN DE BOLIVAR	SAN ISIDRO	239320	PRIMER DIAGNOSTICO	8	No	16	21	No	Propia	Posesión	Pavimentada	1	0	Ciclo de vida de la cobertura vegetal hasta floración,	Medidas de mitigación y/o compensación por uso de control fitosanitario,	Aporte de materia orgánica para el ciclaje natural de la nutrición,	No usa herbicidas, ni sustancias químicas que puedan contaminar los cuerpos de agua,	0	0
237	275214	LOTE PRINCIPAL	AGUACATE	CRIOLLO	NO HASS	09/05/2016	1.5	8	7	NO	178	Sin identificar,	Procedente de su predio	SI	PLÁTANO	SI	NO	NO REGISTRA	Orgánico,	Biológico, Cultural,	No tiene	NO REGISTRA	No tiene,	BOLIVAR	EL CARMEN DE BOLIVAR	SAN ISIDRO	244465	SEGUNDO DIAGNOSTICO	8	No	16	21	No	Propia	Posesión	Pavimentada	1	0	Cobertura herbácea, Ciclo de vida de la cobertura vegetal hasta floración, Uso de cojinetes,	bioinsecticidas y/o biofungicidas,	Uso de biofertilizantes , Uso de bioestimulantes ,	No usa herbicidas, ni sustancias químicas que puedan contaminar los cuerpos de agua,	1.5	8200
238	265494	LOTE PRINCIPAL	AGUACATE	CRIOLLO	NO HASS	04/04/2015	1.5	10	10	NO	150	Sin identificar,	Procedente de su predio	SI	PLÁTANO	NO	NO	NO REGISTRA	No realiza,	Químico,	No tiene	NO REGISTRA	No tiene,	BOLIVAR	EL CARMEN DE BOLIVAR	SAN ISIDRO	236266	PRIMER DIAGNOSTICO	9	No	15	18	No	Propia	Copropietario	No Pavimentada	0	0	Cobertura herbácea,	No Aplica	No Aplica	No Aplica	0	0
238	280760	LOTE PRINCIPAL	AGUACATE	CRIOLLO	NO HASS	04/04/2015	1.5	10	10	NO	150	Sin identificar,	Procedente de su predio	SI	PLÁTANO	NO	NO	NO REGISTRA	Orgánico,	Biológico, Cultural,	No tiene	NO REGISTRA	No tiene,	BOLIVAR	EL CARMEN DE BOLIVAR	SAN ISIDRO	249166	SEGUNDO DIAGNOSTICO	9	No	15	18	No	Propia	Copropietario	No Pavimentada	0	0	Cobertura herbácea,	bioinsecticidas y/o biofungicidas,	Uso de biofertilizantes ,	No usa herbicidas, ni sustancias químicas que puedan contaminar los cuerpos de agua,	1.5	16500
239	266394	LOTE PRINCIPAL	AGUACATE	CRIOLLO	NO HASS	15/04/2017	1	10	10	NO	100	Sin identificar,	Procedente de su predio	SI	PLÁTANO	NO	NO	NO REGISTRA	Químico,	No realiza,	No tiene	NO REGISTRA	No tiene,	BOLIVAR	EL CARMEN DE BOLIVAR	SAN ISIDRO	237033	PRIMER DIAGNOSTICO	7	Si	20	13	No	Propia	Copropietario	Pavimentada	4	2	Cobertura herbácea,	No Aplica	No Aplica	No Aplica	0	0
239	266395	LOTE SECUNDARIO	AGUACATE	CRIOLLO	NO HASS	15/04/2014	0.5	10	10	NO	50	Sin identificar,	Procedente de su predio	NO	NO APLICA	NO	NO	NO REGISTRA	Químico,	No realiza,	No tiene	NO REGISTRA	No tiene,	BOLIVAR	EL CARMEN DE BOLIVAR	SAN ISIDRO	237033	PRIMER DIAGNOSTICO	10	Si	20	13	No	Propia	Copropietario	Pavimentada	4	2	Cobertura herbácea,	No Aplica	No Aplica	No Aplica	0	0
239	280747	LOTE PRINCIPAL	AGUACATE	CRIOLLO	NO HASS	15/04/2017	1	10	10	NO	100	Sin identificar,	Procedente de su predio	SI	PLÁTANO	SI	NO	NO REGISTRA	Químico, Orgánico,	Químico,	No tiene	NO REGISTRA	No tiene,	BOLIVAR	EL CARMEN DE BOLIVAR	SAN ISIDRO	249155	SEGUNDO DIAGNOSTICO	7	Si	20	13	No	Propia	Copropietario	Pavimentada	4	2	No Aplica	Medidas de mitigación y/o compensación por uso de control fitosanitario,	Uso de biofertilizantes ,	No Aplica	1	14000
239	280748	LOTE SECUNDARIO	AGUACATE	CRIOLLO	NO HASS	15/04/2014	0.5	10	10	NO	50	Sin identificar,	Procedente de su predio	NO	NO APLICA	SI	NO	NO REGISTRA	Químico,	Químico,	No tiene	NO REGISTRA	No tiene,	BOLIVAR	EL CARMEN DE BOLIVAR	SAN ISIDRO	249155	SEGUNDO DIAGNOSTICO	10	Si	20	13	No	Propia	Copropietario	Pavimentada	4	2	No Aplica	Medidas de mitigación y/o compensación por uso de control fitosanitario,	Uso de biofertilizantes ,	No Aplica	0.5	4000
240	267973	LOTE PRINCIPAL	AGUACATE	LORENA	NO HASS	06/06/2020	2	10	8	NO	250	Sin identificar,	Procedente de su predio	SI	PLÁTANO	NO	NO	NO REGISTRA	No realiza,	No realiza,	No tiene	NO REGISTRA	No tiene,	BOLIVAR	EL CARMEN DE BOLIVAR	LA CANSONA	238434	PRIMER DIAGNOSTICO	4	Si	6	22	No	Propia	Propietario	Pavimentada	2	5	No Aplica	No Aplica	No Aplica	No Aplica	0.2	180
240	275365	LOTE PRINCIPAL	AGUACATE	LORENA	NO HASS	06/06/2020	2	10	8	NO	250	Sin identificar,	Procedente de su predio	SI	PLÁTANO	NO	NO	NO REGISTRA	Orgánico,	Biológico, Cultural,	No tiene	NO REGISTRA	BPA,	BOLIVAR	EL CARMEN DE BOLIVAR	LA CANSONA	244603	SEGUNDO DIAGNOSTICO	4	Si	6	22	No	Propia	Propietario	Pavimentada	2	5	Cobertura herbácea,	bioinsecticidas y/o biofungicidas,	Uso de biofertilizantes ,	No usa herbicidas, ni sustancias químicas que puedan contaminar los cuerpos de agua,	2	16980
241	267962	LOTE PRINCIPAL	AGUACATE	CRIOLLO	NO HASS	05/05/2015	2	10	8	NO	250	Sin identificar,	Procedente de su predio	SI	PLÁTANO	SI	NO	NO REGISTRA	Orgánico,	Químico,	No tiene	NO REGISTRA	No tiene,	BOLIVAR	EL CARMEN DE BOLIVAR	OJO SECO	238422	PRIMER DIAGNOSTICO	9	Si	3	20	No	Propia	Propietario	Pavimentada	6	3	No Aplica	No Aplica	No Aplica	No Aplica	0.2	300
241	275325	LOTE PRINCIPAL	AGUACATE	CRIOLLO	NO HASS	05/05/2015	2	10	8	NO	250	Sin identificar,	Procedente de su predio	SI	PLÁTANO	SI	NO	NO REGISTRA	Orgánico,	Biológico, Cultural,	No tiene	NO REGISTRA	BPA,	BOLIVAR	EL CARMEN DE BOLIVAR	OJO SECO	244569	SEGUNDO DIAGNOSTICO	9	Si	3	20	No	Propia	Propietario	Pavimentada	6	3	Cobertura herbácea, Ciclo de vida de la cobertura vegetal hasta floración,	bioinsecticidas y/o biofungicidas,	Uso de biofertilizantes , Uso de bioestimulantes ,	No usa herbicidas, ni sustancias químicas que puedan contaminar los cuerpos de agua,	2	21000
242	267977	LOTE PRINCIPAL	AGUACATE	CRIOLLO	NO HASS	05/05/2015	3	10	10	NO	300	Sin identificar,	Procedente de su predio	SI	CACAO	NO	NO	NO REGISTRA	No realiza,	No realiza,	No tiene	NO REGISTRA	No tiene,	BOLIVAR	EL CARMEN DE BOLIVAR	OJO SECO	238437	PRIMER DIAGNOSTICO	9	Si	3	22	No	Propia	Propietario	Pavimentada	4	1	No Aplica	No Aplica	No Aplica	No Aplica	0.1	120
242	275176	LOTE PRINCIPAL	AGUACATE	CRIOLLO	NO HASS	05/05/2015	3	10	10	NO	300	Sin identificar,	Procedente de su predio	SI	CACAO	NO	NO	NO REGISTRA	Orgánico,	Biológico, Cultural,	No tiene	NO REGISTRA	No tiene,	BOLIVAR	EL CARMEN DE BOLIVAR	OJO SECO	244439	SEGUNDO DIAGNOSTICO	9	Si	3	22	No	Propia	Propietario	Pavimentada	4	1	Cobertura herbácea,	bioinsecticidas y/o biofungicidas,	Uso de biofertilizantes ,	No usa herbicidas, ni sustancias químicas que puedan contaminar los cuerpos de agua,	3	15120
243	267984	LOTE PRINCIPAL	AGUACATE	CRIOLLO	NO HASS	06/06/2020	2	10	8	NO	250	Sin identificar,	Procedente de su predio	SI	PLÁTANO	NO	NO	NO REGISTRA	Químico,	Químico,	No tiene	NO REGISTRA	No tiene,	BOLIVAR	EL CARMEN DE BOLIVAR	OJO SECO	238445	PRIMER DIAGNOSTICO	4	Si	9	29	No	Propia	Propietario	Pavimentada	3	2	No Aplica	No Aplica	No Aplica	No Aplica	0	0
243	275310	LOTE PRINCIPAL	AGUACATE	CRIOLLO	NO HASS	06/06/2020	2	10	8	NO	250	Sin identificar,	Procedente de su predio	SI	PLÁTANO	SI	NO	NO REGISTRA	Orgánico,	Biológico, Cultural,	No tiene	NO REGISTRA	BPA,	BOLIVAR	EL CARMEN DE BOLIVAR	OJO SECO	244553	SEGUNDO DIAGNOSTICO	4	Si	9	29	No	Propia	Propietario	Pavimentada	3	2	Cobertura herbácea,	bioinsecticidas y/o biofungicidas,	Uso de biofertilizantes , Uso de bioestimulantes ,	No usa herbicidas, ni sustancias químicas que puedan contaminar los cuerpos de agua,	2	10400
244	271127	LOTE PRINCIPAL	AGUACATE	CRIOLLO	NO HASS	04/04/2018	1.5	10	10	NO	150	Cuadro,	Procedente de su predio	SI	PLÁTANO	NO	NO	NO REGISTRA	No realiza,	No realiza,	No tiene	NO REGISTRA	No tiene,	BOLIVAR	EL CARMEN DE BOLIVAR	SAN ISIDRO	241093	PRIMER DIAGNOSTICO	6	No	10	25	No	Propia	Copropietario	Pavimentada	8	4	No Aplica	No Aplica	No Aplica	No Aplica	0	0
244	280715	LOTE PRINCIPAL	AGUACATE	CRIOLLO	NO HASS	04/04/2018	1.5	10	10	NO	150	Cuadro,	Procedente de su predio	SI	PLÁTANO	SI	NO	NO REGISTRA	Orgánico,	Biológico, Cultural,	No tiene	NO REGISTRA	No tiene,	BOLIVAR	EL CARMEN DE BOLIVAR	SAN ISIDRO	249126	SEGUNDO DIAGNOSTICO	6	No	10	25	No	Propia	Copropietario	Pavimentada	8	4	Cobertura herbácea,	bioinsecticidas y/o biofungicidas,	Uso de biofertilizantes ,	No Aplica	1.5	8500
245	271125	LOTE PRINCIPAL	AGUACATE	CRIOLLO	NO HASS	04/04/2016	1.5	10	10	NO	150	Cuadro,	Procedente de su predio	NO	NO APLICA	NO	NO	NO REGISTRA	No realiza,	Químico,	No tiene	NO REGISTRA	No tiene,	BOLIVAR	EL CARMEN DE BOLIVAR	SAN ISIDRO	241091	PRIMER DIAGNOSTICO	8	No	17	21	No	Propia	Propietario	No Pavimentada	0	0	Uso de cojinetes,	No Aplica	No Aplica	No Aplica	0	0
245	280764	LOTE PRINCIPAL	AGUACATE	CRIOLLO	NO HASS	04/04/2016	1.5	10	10	NO	150	Cuadro,	Procedente de su predio	NO	NO APLICA	NO	NO	NO REGISTRA	Orgánico,	Cultural,	No tiene	NO REGISTRA	No tiene,	BOLIVAR	EL CARMEN DE BOLIVAR	SAN ISIDRO	249170	SEGUNDO DIAGNOSTICO	8	No	17	21	No	Propia	Propietario	No Pavimentada	0	0	Cobertura herbácea,	Presencia y conservación de nichos ecológicos, bioinsecticidas y/o biofungicidas,	Uso de biofertilizantes ,	No usa herbicidas, ni sustancias químicas que puedan contaminar los cuerpos de agua,	1.5	11000
246	267980	LOTE PRINCIPAL	AGUACATE	CRIOLLO	NO HASS	04/04/2010	2.5	10	10	SI	250	Sin identificar,	Procedente de su predio	SI	PLÁTANO	NO	NO	NO REGISTRA	No realiza,	Químico,	No tiene	NO REGISTRA	No tiene,	BOLIVAR	EL CARMEN DE BOLIVAR	OJO SECO	238440	PRIMER DIAGNOSTICO	14	Si	6	30	No	Propia	Propietario	Pavimentada	2	1	No Aplica	No Aplica	No Aplica	No Aplica	0	0
246	278586	LOTE PRINCIPAL	AGUACATE	CRIOLLO	NO HASS	04/04/2010	2.5	10	10	SI	250	Sin identificar,	Procedente de su predio	SI	PLÁTANO	NO	NO	NO REGISTRA	Orgánico,	Biológico, Cultural,	No tiene	NO REGISTRA	No tiene,	BOLIVAR	EL CARMEN DE BOLIVAR	OJO SECO	247280	SEGUNDO DIAGNOSTICO	14	Si	6	30	No	Propia	Propietario	Pavimentada	2	1	Cobertura herbácea,	bioinsecticidas y/o biofungicidas,	Uso de biofertilizantes ,	No usa herbicidas, ni sustancias químicas que puedan contaminar los cuerpos de agua,	2.5	14100
247	268994	LOTE PRINCIPAL	AGUACATE	CRIOLLO	NO HASS	05/05/2012	2	8	8	NO	313	Sin identificar,	Procedente de su predio	SI	PLÁTANO	NO	NO	NO REGISTRA	Químico,	Químico,	No tiene	NO REGISTRA	No tiene,	BOLIVAR	EL CARMEN DE BOLIVAR	EL COCO	239324	PRIMER DIAGNOSTICO	12	Si	7	18	No	Propia	Propietario	Pavimentada	4	2	No Aplica	No Aplica	No Aplica	No Aplica	0	0
247	278628	LOTE PRINCIPAL	AGUACATE	CRIOLLO	NO HASS	05/05/2012	2	8	8	NO	313	Sin identificar,	Procedente de su predio	SI	PLÁTANO	NO	NO	NO REGISTRA	Orgánico,	Biológico, Cultural,	No tiene	NO REGISTRA	No tiene,	BOLIVAR	EL CARMEN DE BOLIVAR	EL COCO	247309	SEGUNDO DIAGNOSTICO	12	Si	7	18	No	Propia	Propietario	Pavimentada	4	2	Cobertura herbácea,	bioinsecticidas y/o biofungicidas,	Uso de biofertilizantes ,	No usa herbicidas, ni sustancias químicas que puedan contaminar los cuerpos de agua,	2	10500
248	267983	LOTE PRINCIPAL	AGUACATE	CRIOLLO	NO HASS	04/04/2000	4	10	12	NO	333	Sin identificar,	Procedente de su predio	SI	PLÁTANO	NO	NO	NO REGISTRA	No realiza,	Químico,	No tiene	NO REGISTRA	No tiene,	BOLIVAR	EL CARMEN DE BOLIVAR	OJO SECO	238444	PRIMER DIAGNOSTICO	24	Si	20.0002	26	No	Propia	Propietario	Pavimentada	4	3	No Aplica	No Aplica	No Aplica	No Aplica	0	0
248	278794	LOTE PRINCIPAL	AGUACATE	CRIOLLO	NO HASS	04/04/2000	4	10	12	NO	333	Sin identificar,	Procedente de su predio	SI	PLÁTANO	NO	NO	NO REGISTRA	Orgánico,	Biológico, Cultural,	No tiene	NO REGISTRA	No tiene,	BOLIVAR	EL CARMEN DE BOLIVAR	OJO SECO	247458	SEGUNDO DIAGNOSTICO	24	Si	20.0002	26	No	Propia	Propietario	Pavimentada	4	3	Cobertura herbácea, Ciclo de vida de la cobertura vegetal hasta floración,	bioinsecticidas y/o biofungicidas,	Uso de biofertilizantes , Uso de bioestimulantes ,	No usa herbicidas, ni sustancias químicas que puedan contaminar los cuerpos de agua,	4	30000
249	267982	LOTE PRINCIPAL	AGUACATE	CRIOLLO	NO HASS	04/04/2014	2	10	10	NO	200	Sin identificar,	Procedente de su predio	SI	PLÁTANO	NO	NO	NO REGISTRA	No realiza,	No realiza,	No tiene	NO REGISTRA	No tiene,	BOLIVAR	EL CARMEN DE BOLIVAR	OJO SECO	238442	PRIMER DIAGNOSTICO	10	Si	2	29	No	Propia	Propietario	Pavimentada	2	1	No Aplica	No Aplica	No Aplica	No Aplica	0	0
249	278552	LOTE PRINCIPAL	AGUACATE	CRIOLLO	NO HASS	04/04/2014	2	10	10	NO	200	Sin identificar,	Procedente de su predio	SI	PLÁTANO	NO	NO	NO REGISTRA	Orgánico,	Biológico,	No tiene	NO REGISTRA	No tiene,	BOLIVAR	EL CARMEN DE BOLIVAR	OJO SECO	247251	SEGUNDO DIAGNOSTICO	10	Si	2	29	No	Propia	Propietario	Pavimentada	2	1	Cobertura herbácea,	bioinsecticidas y/o biofungicidas,	Uso de biofertilizantes ,	No usa herbicidas, ni sustancias químicas que puedan contaminar los cuerpos de agua,	2	8000
250	271113	LOTE PRINCIPAL	AGUACATE	CRIOLLO	NO HASS	05/05/2018	2	10	10	NO	200	Sin identificar,	Procedente de su predio	SI	PLÁTANO	NO	NO	NO REGISTRA	No realiza,	No realiza,	No tiene	NO REGISTRA	No tiene,	BOLIVAR	EL CARMEN DE BOLIVAR	LA SIERRA	241079	PRIMER DIAGNOSTICO	6	Si	16	28	No	Propia	Propietario	Pavimentada	2	1	No Aplica	No Aplica	No Aplica	No Aplica	0	0
250	278542	LOTE PRINCIPAL	AGUACATE	CRIOLLO	NO HASS	05/05/2018	2	10	10	NO	200	Sin identificar,	Procedente de su predio	SI	PLÁTANO	NO	NO	NO REGISTRA	Orgánico,	No realiza,	No tiene	NO REGISTRA	No tiene,	BOLIVAR	EL CARMEN DE BOLIVAR	LA SIERRA	247243	SEGUNDO DIAGNOSTICO	6	Si	16	28	No	Propia	Propietario	Pavimentada	2	1	Cobertura herbácea,	bioinsecticidas y/o biofungicidas,	Uso de biofertilizantes ,	No usa herbicidas, ni sustancias químicas que puedan contaminar los cuerpos de agua,	2	8400
251	270714	LOTE PRINCIPAL	AGUACATE	CRIOLLO	NO HASS	06/06/2012	1.6	8	8	NO	250	Sin identificar,	Procedente de su predio	SI	CACAO	NO	NO	NO REGISTRA	No realiza,	No realiza,	No tiene	NO REGISTRA	No tiene,	BOLIVAR	EL CARMEN DE BOLIVAR	OJO DE AGUA	240716	PRIMER DIAGNOSTICO	12	Si	4	15	No	Propia	Propietario	Pavimentada	2	3	No Aplica	No Aplica	No Aplica	No Aplica	0	0
251	278466	LOTE PRINCIPAL	AGUACATE	CRIOLLO	NO HASS	06/06/2012	1.6	8	8	NO	250	Sin identificar,	Procedente de su predio	SI	CACAO	NO	NO	NO REGISTRA	Orgánico,	Biológico,	No tiene	NO REGISTRA	No tiene,	BOLIVAR	EL CARMEN DE BOLIVAR	OJO DE AGUA	247183	SEGUNDO DIAGNOSTICO	12	Si	4	15	No	Propia	Propietario	Pavimentada	2	3	Cobertura herbácea,	bioinsecticidas y/o biofungicidas,	Uso de biofertilizantes ,	No usa herbicidas, ni sustancias químicas que puedan contaminar los cuerpos de agua,	1.6	6000
252	268999	LOTE PRINCIPAL	AGUACATE	CRIOLLO	NO HASS	07/06/2009	3	8	10	SI	375	Sin identificar,	Procedente de su predio	SI	PLÁTANO	NO	NO	NO REGISTRA	No realiza,	Químico,	No tiene	NO REGISTRA	No tiene,	BOLIVAR	EL CARMEN DE BOLIVAR	OJO SECO	239329	PRIMER DIAGNOSTICO	15	Si	24	24	No	Propia	Propietario	Pavimentada	7	2	No Aplica	No Aplica	No Aplica	No Aplica	0	0
252	275183	LOTE PRINCIPAL	AGUACATE	CRIOLLO	NO HASS	07/06/2009	3	8	10	SI	375	Sin identificar,	Procedente de su predio	SI	PLÁTANO	NO	NO	NO REGISTRA	Orgánico,	Biológico, Cultural,	No tiene	NO REGISTRA	No tiene,	BOLIVAR	EL CARMEN DE BOLIVAR	OJO SECO	244445	SEGUNDO DIAGNOSTICO	15	Si	24	24	No	Propia	Propietario	Pavimentada	7	2	Cobertura herbácea,	bioinsecticidas y/o biofungicidas,	Uso de biofertilizantes ,	No usa herbicidas, ni sustancias químicas que puedan contaminar los cuerpos de agua,	3	15000
253	265489	LOTE PRINCIPAL	AGUACATE	CRIOLLO	NO HASS	04/04/2009	1	10	10	NO	100	Sin identificar,	Procedente de su predio	NO	NO APLICA	NO	NO	NO REGISTRA	Químico,	Químico,	No tiene	NO REGISTRA	No tiene,	BOLIVAR	EL CARMEN DE BOLIVAR	SAN ISIDRO	236262	PRIMER DIAGNOSTICO	15	Si	60	15	No	Propia	Copropietario	Pavimentada	4	2	No Aplica	No Aplica	No Aplica	No Aplica	0	0
253	265490	LOTE SECUNDARIO	AGUACATE	CRIOLLO	NO HASS	04/04/2018	0.5	10	10	NO	50	Sin identificar,	Procedente de su predio	NO	NO APLICA	NO	NO	NO REGISTRA	Químico,	Químico,	No tiene	NO REGISTRA	No tiene,	BOLIVAR	EL CARMEN DE BOLIVAR	SAN ISIDRO	236262	PRIMER DIAGNOSTICO	6	Si	60	15	No	Propia	Copropietario	Pavimentada	4	2	No Aplica	No Aplica	No Aplica	No Aplica	0	0
253	280725	LOTE PRINCIPAL	AGUACATE	CRIOLLO	NO HASS	04/04/2009	1	10	10	NO	100	Sin identificar,	Procedente de su predio	NO	NO APLICA	NO	NO	NO REGISTRA	No realiza,	No realiza,	No tiene	NO REGISTRA	No tiene,	BOLIVAR	EL CARMEN DE BOLIVAR	SAN ISIDRO	249135	SEGUNDO DIAGNOSTICO	15	Si	60	15	No	Propia	Copropietario	Pavimentada	4	2	No Aplica	No Aplica	No Aplica	No Aplica	1	12000
253	280726	LOTE SECUNDARIO	AGUACATE	CRIOLLO	NO HASS	04/04/2018	0.5	10	10	NO	50	Sin identificar,	Procedente de su predio	NO	NO APLICA	NO	NO	NO REGISTRA	No realiza,	No realiza,	No tiene	NO REGISTRA	No tiene,	BOLIVAR	EL CARMEN DE BOLIVAR	SAN ISIDRO	249135	SEGUNDO DIAGNOSTICO	6	Si	60	15	No	Propia	Copropietario	Pavimentada	4	2	No Aplica	No Aplica	No Aplica	No Aplica	0.5	5000
254	271001	LOTE PRINCIPAL	AGUACATE	CRIOLLO	NO HASS	20/04/2005	2	8	8	NO	312	Sin identificar,	Procedente de su predio	SI	CACAO	NO	NO	NO REGISTRA	No realiza,	Químico,	No tiene	NO REGISTRA	No tiene,	BOLIVAR	EL CARMEN DE BOLIVAR	SAN ISIDRO	240987	PRIMER DIAGNOSTICO	19	Si	7	19.98	No	Propia	Copropietario	Pavimentada	3	1	No Aplica	No Aplica	No Aplica	No Aplica	0	0
254	280756	LOTE PRINCIPAL	AGUACATE	CRIOLLO	NO HASS	20/04/2005	2	8	8	NO	312	Sin identificar,	Procedente de su predio	SI	CACAO	NO	NO	NO REGISTRA	Orgánico,	Biológico, Cultural,	No tiene	NO REGISTRA	No tiene,	BOLIVAR	EL CARMEN DE BOLIVAR	SAN ISIDRO	249162	SEGUNDO DIAGNOSTICO	19	Si	7	19.98	No	Propia	Copropietario	Pavimentada	3	1	Cobertura herbácea, Uso de cojinetes,	Presencia y conservación de nichos ecológicos, bioinsecticidas y/o biofungicidas,	Uso de biofertilizantes ,	No usa herbicidas, ni sustancias químicas que puedan contaminar los cuerpos de agua,	2	21100
255	267954	LOTE PRINCIPAL	AGUACATE	CRIOLLO	NO HASS	01/05/2016	2	8	10	NO	250	Sin identificar,	Procedente de su predio	SI	PLÁTANO	NO	NO	NO REGISTRA	Químico,	No realiza,	No tiene	NO REGISTRA	No tiene,	BOLIVAR	EL CARMEN DE BOLIVAR	LA SIERRA	238416	PRIMER DIAGNOSTICO	8	Si	10	25	No	Propia	Propietario	Pavimentada	3	2	No Aplica	No Aplica	No Aplica	No Aplica	0.2	400
255	275201	LOTE PRINCIPAL	AGUACATE	CRIOLLO	NO HASS	01/05/2016	2	8	10	NO	250	Sin identificar,	Procedente de su predio	SI	PLÁTANO	NO	NO	NO REGISTRA	Orgánico,	Cultural,	No tiene	NO REGISTRA	No tiene,	BOLIVAR	EL CARMEN DE BOLIVAR	LA SIERRA	244457	SEGUNDO DIAGNOSTICO	8	Si	10	25	No	Propia	Propietario	Pavimentada	3	2	Cobertura herbácea,	bioinsecticidas y/o biofungicidas,	Uso de biofertilizantes ,	No usa herbicidas, ni sustancias químicas que puedan contaminar los cuerpos de agua,	2	9800
256	268306	LOTE PRINCIPAL	AGUACATE	CRIOLLO	NO HASS	10/04/2010	2	10	10	NO	200	Sin identificar,	Procedente de su predio	SI	PLÁTANO	NO	NO	NO REGISTRA	No realiza,	No realiza,	No tiene	NO REGISTRA	No tiene,	BOLIVAR	EL CARMEN DE BOLIVAR	OJO SECO	238443	PRIMER DIAGNOSTICO	14	Si	4	29	No	Propia	Propietario	Pavimentada	3	4	No Aplica	No Aplica	No Aplica	No Aplica	0	0
256	278602	LOTE PRINCIPAL	AGUACATE	CRIOLLO	NO HASS	10/04/2010	2	10	10	NO	200	Sin identificar,	Procedente de su predio	SI	PLÁTANO	SI	NO	NO REGISTRA	Orgánico,	Biológico, Cultural,	No tiene	NO REGISTRA	BPA,	BOLIVAR	EL CARMEN DE BOLIVAR	OJO SECO	247290	SEGUNDO DIAGNOSTICO	14	Si	4	29	No	Propia	Propietario	Pavimentada	3	4	Cobertura herbácea,	Presencia y conservación de nichos ecológicos, bioinsecticidas y/o biofungicidas,	Uso de biofertilizantes ,	No usa herbicidas, ni sustancias químicas que puedan contaminar los cuerpos de agua,	2	9900
257	267988	LOTE PRINCIPAL	AGUACATE	CRIOLLO	NO HASS	06/06/2015	3	10	10	NO	300	Sin identificar,	Procedente de su predio	SI	PLÁTANO	NO	NO	NO REGISTRA	No realiza,	No realiza,	No tiene	NO REGISTRA	No tiene,	BOLIVAR	EL CARMEN DE BOLIVAR	LAZARO	238449	PRIMER DIAGNOSTICO	9	Si	20	30	No	Propia	Propietario	Pavimentada	2	1	No Aplica	No Aplica	No Aplica	No Aplica	0.1	100
257	275206	LOTE PRINCIPAL	AGUACATE	CRIOLLO	NO HASS	06/06/2015	3	10	10	NO	300	Sin identificar,	Procedente de su predio	SI	PLÁTANO	NO	NO	NO REGISTRA	Orgánico,	Cultural,	No tiene	NO REGISTRA	No tiene,	BOLIVAR	EL CARMEN DE BOLIVAR	LAZARO	244460	SEGUNDO DIAGNOSTICO	9	Si	20	30	No	Propia	Propietario	Pavimentada	2	1	Cobertura herbácea,	bioinsecticidas y/o biofungicidas,	Uso de biofertilizantes ,	No usa herbicidas, ni sustancias químicas que puedan contaminar los cuerpos de agua,	3	13500
258	267981	LOTE PRINCIPAL	AGUACATE	CRIOLLO	NO HASS	04/04/2020	1	8	4	NO	312	Sin identificar,	Procedente de su predio	SI	PLÁTANO	NO	NO	NO REGISTRA	No realiza,	Químico,	No tiene	NO REGISTRA	No tiene,	BOLIVAR	EL CARMEN DE BOLIVAR	OJO SECO	238441	PRIMER DIAGNOSTICO	4	Si	2	28	No	Propia	Copropietario	Pavimentada	2	1	No Aplica	No Aplica	No Aplica	No Aplica	0	0
258	278590	LOTE PRINCIPAL	AGUACATE	CRIOLLO	NO HASS	04/04/2020	1	8	4	NO	312	Sin identificar,	Procedente de su predio	SI	PLÁTANO	NO	NO	NO REGISTRA	Orgánico,	Biológico,	No tiene	NO REGISTRA	No tiene,	BOLIVAR	EL CARMEN DE BOLIVAR	OJO SECO	247284	SEGUNDO DIAGNOSTICO	4	Si	2	28	No	Propia	Copropietario	Pavimentada	2	1	Cobertura herbácea,	bioinsecticidas y/o biofungicidas,	Uso de biofertilizantes ,	No usa herbicidas, ni sustancias químicas que puedan contaminar los cuerpos de agua,	1	2000
259	272507	LOTE SECUNDARIO	AGUACATE	COMÚN	NO HASS	01/03/2022	0.5	5	5	NO	200	Cuadro,	Procedente de su predio	NO	NO APLICA	NO	NO	NO REGISTRA	No realiza,	No realiza,	No tiene	NO REGISTRA	No tiene,	BOLIVAR	SAN JUAN NEPOMUCENO	BOTIJUELA	242167	PRIMER DIAGNOSTICO	2	No	12	13	No	Propia	Propietario	Pavimentada	1	2	No Aplica	No Aplica	No Aplica	No Aplica	0	0
259	281331	LOTE SECUNDARIO	AGUACATE	COMÚN	NO HASS	01/03/2022	0.5	5	5	NO	200	Cuadro,	Procedente de su predio	NO	NO APLICA	NO	NO	NO REGISTRA	No realiza,	No realiza,	No tiene	NO REGISTRA	No tiene,	BOLIVAR	SAN JUAN NEPOMUCENO	BOTIJUELA	249664	SEGUNDO DIAGNOSTICO	2	No	12	13	No	Propia	Propietario	Pavimentada	1	2					0	0
260	270301	LOTE PRINCIPAL	AGUACATE	CRIOLLO	NO HASS	01/10/2004	6	10	10	NO	600	Sin identificar,	Procedente de su predio	NO	NO APLICA	NO	NO	NO REGISTRA	Orgánico,	Cultural,	Otro	pozo artesano	No tiene,	BOLIVAR	SAN JUAN NEPOMUCENO	BOTIJUELA	240381	PRIMER DIAGNOSTICO	20	No	14.5	3	No	Propia	Propietario	Pavimentada	5	2	Cobertura herbácea,	No Aplica	No Aplica	No usa herbicidas, ni sustancias químicas que puedan contaminar los cuerpos de agua,	0	0
260	274520	LOTE PRINCIPAL	AGUACATE	CRIOLLO	NO HASS	01/10/2004	6	10	10	NO	600	Sin identificar,	Procedente de su predio	NO	NO APLICA	NO	NO	NO REGISTRA	Orgánico,	Cultural,	Otro	pozo artesano	No tiene,	BOLIVAR	SAN JUAN NEPOMUCENO	BOTIJUELA	243853	SEGUNDO DIAGNOSTICO	20	No	14.5	3	No	Propia	Propietario	Pavimentada	5	2	Cobertura herbácea,	bioinsecticidas y/o biofungicidas,	Aporte de materia orgánica para el ciclaje natural de la nutrición,	No usa herbicidas, ni sustancias químicas que puedan contaminar los cuerpos de agua,	6	35000
261	267220	LOTE PRINCIPAL	AGUACATE	CRIOLLO	NO HASS	06/06/2016	1	8	7	NO	180	Sin identificar,	Procedente de su predio	SI	PLÁTANO	NO	NO	NO REGISTRA	No realiza,	No realiza,	No tiene	NO REGISTRA	No tiene,	BOLIVAR	EL CARMEN DE BOLIVAR	OJO SECO	237770	PRIMER DIAGNOSTICO	8	Si	3.8	25	No	Propia	Propietario	Pavimentada	3	2	No Aplica	No Aplica	No Aplica	No Aplica	0.5	1000
261	275138	LOTE PRINCIPAL	AGUACATE	CRIOLLO	NO HASS	06/06/2016	1	8	7	NO	180	Sin identificar,	Procedente de su predio	SI	PLÁTANO	NO	NO	NO REGISTRA	Orgánico,	Biológico, Cultural,	No tiene	NO REGISTRA	No tiene,	BOLIVAR	EL CARMEN DE BOLIVAR	OJO SECO	244408	SEGUNDO DIAGNOSTICO	8	Si	3.8	25	No	Propia	Propietario	Pavimentada	3	2	Cobertura herbácea,	bioinsecticidas y/o biofungicidas,	Uso de biofertilizantes , Uso de bioestimulantes ,	No usa herbicidas, ni sustancias químicas que puedan contaminar los cuerpos de agua,	1	7000
262	267987	LOTE PRINCIPAL	AGUACATE	CRIOLLO	NO HASS	05/05/2019	2	8	10	NO	250	Sin identificar,	Procedente de su predio	SI	PLÁTANO	NO	NO	NO REGISTRA	No realiza,	No realiza,	No tiene	NO REGISTRA	No tiene,	BOLIVAR	EL CARMEN DE BOLIVAR	OJO SECO	238448	PRIMER DIAGNOSTICO	5	Si	2	21	No	Propia	Propietario	Pavimentada	4	1	No Aplica	No Aplica	No Aplica	No Aplica	0.2	500
262	275155	LOTE PRINCIPAL	AGUACATE	CRIOLLO	NO HASS	05/05/2019	2	8	10	NO	250	Sin identificar,	Procedente de su predio	SI	PLÁTANO	NO	NO	NO REGISTRA	Orgánico,	Biológico, Cultural,	No tiene	NO REGISTRA	BPA,	BOLIVAR	EL CARMEN DE BOLIVAR	OJO SECO	244421	SEGUNDO DIAGNOSTICO	5	Si	2	21	No	Propia	Propietario	Pavimentada	4	1	Cobertura herbácea,	bioinsecticidas y/o biofungicidas,	Uso de biofertilizantes ,	No usa herbicidas, ni sustancias químicas que puedan contaminar los cuerpos de agua,	2	14500
263	262661	LOTE 3	AGUACATE	HASS	HASS	01/08/2016	0.39	7	7	NO	80	Tres Bolillos,	Vivero registrado	NO	NO APLICA	SI	SI	MICROASPERSIÓN	Químico, Orgánico,	Químico, Cultural,	Fuentes naturales	NO REGISTRA	No tiene,	BOYACÁ	SUSACON	SAN IGNACIO	233886	PRIMER DIAGNOSTICO	8	Si	20	2.3	No	Propia	Propietario	Pavimentada	4	4	Cobertura herbácea,	Evaluación de riesgos de los controles fitosanitarios,	Aporte de materia orgánica para el ciclaje natural de la nutrición,	Toma medidas para el manejo y control de vertimiento de aguas residuales en su predio, No usa herbicidas, ni sustancias químicas que puedan contaminar los cuerpos de agua,	0	0
263	262662	LOTE 4	AGUACATE	HASS	HASS	01/09/2022	0.54	6	6	NO	150	Tres Bolillos,	Vivero registrado	NO	NO APLICA	NO	SI	MICROASPERSIÓN	Químico, Orgánico,	Químico, Cultural,	Fuentes naturales	NO REGISTRA	No tiene,	BOYACÁ	SUSACON	SAN IGNACIO	233886	PRIMER DIAGNOSTICO	2	Si	20	2.3	No	Propia	Propietario	Pavimentada	4	4	Cobertura herbácea,	Evaluación de riesgos de los controles fitosanitarios,	Aporte de materia orgánica para el ciclaje natural de la nutrición,	Toma medidas para el manejo y control de vertimiento de aguas residuales en su predio, No usa herbicidas, ni sustancias químicas que puedan contaminar los cuerpos de agua,	0	0
263	272642	LOTE 3	AGUACATE	HASS	HASS	01/08/2016	0.39	7	7	NO	80	Tres Bolillos,	Vivero registrado	NO	NO APLICA	SI	SI	MICROASPERSIÓN	Químico, Orgánico,	Químico, Cultural,	Fuentes naturales	NO REGISTRA	BPA,	BOYACÁ	SUSACON	SAN IGNACIO	242273	SEGUNDO DIAGNOSTICO	8	Si	20	2.3	No	Propia	Propietario	Pavimentada	4	4	Cobertura herbácea,	Evaluación de riesgos de los controles fitosanitarios, Presencia y conservación de nichos ecológicos,	Aporte de materia orgánica para el ciclaje natural de la nutrición,	Establece zonas de amortiguamiento o áreas verdes en su predio, Toma medidas para el manejo y control de vertimiento de aguas residuales en su predio, No usa herbicidas, ni sustancias químicas que puedan contaminar los cuerpos de agua,	0	0
263	272643	LOTE 4	AGUACATE	HASS	HASS	01/09/2022	0.54	6	6	NO	150	Tres Bolillos,	Vivero registrado	NO	NO APLICA	NO	SI	MICROASPERSIÓN	Químico, Orgánico,	Químico, Cultural,	Fuentes naturales	NO REGISTRA	BPA,	BOYACÁ	SUSACON	SAN IGNACIO	242273	SEGUNDO DIAGNOSTICO	2	Si	20	2.3	No	Propia	Propietario	Pavimentada	4	4	Cobertura herbácea,	Evaluación de riesgos de los controles fitosanitarios, Presencia y conservación de nichos ecológicos,	Aporte de materia orgánica para el ciclaje natural de la nutrición,	Establece zonas de amortiguamiento o áreas verdes en su predio, Toma medidas para el manejo y control de vertimiento de aguas residuales en su predio, No usa herbicidas, ni sustancias químicas que puedan contaminar los cuerpos de agua,	0	0
264	265013	LOTE PRINCIPAL	AGUACATE	HASS	HASS	01/01/2023	0.5	4	4	NO	160	Cuadro,	Vivero registrado	SI	CAFÉ	SI	SI	Aspersión	Químico,	Químico,	Reservorios	NO REGISTRA	No tiene,	BOYACÁ	ZETAQUIRA	GUANATA	235863	PRIMER DIAGNOSTICO	2	Si	3	6	No	Propia	Propietario	Pavimentada	5	3	Cobertura herbácea, Uso de cojinetes,	Evaluación de riesgos de los controles fitosanitarios, Presencia y conservación de nichos ecológicos, bioinsecticidas y/o biofungicidas,	Aporte de materia orgánica para el ciclaje natural de la nutrición, Uso de biofertilizantes , Uso de bioestimulantes ,	Establece zonas de amortiguamiento o áreas verdes en su predio,	0	0
264	275791	LOTE PRINCIPAL	AGUACATE	HASS	HASS	01/01/2023	0.5	4	4	NO	312	Cuadro,	Vivero registrado	SI	CAFÉ	SI	SI	Microaspersión	Químico, Orgánico,	Químico, Cultural,	Reservorios	NO REGISTRA	No tiene,	BOYACÁ	ZETAQUIRA	GUANATA	244933	SEGUNDO DIAGNOSTICO	2	Si	3	6	No	Propia	Propietario	Pavimentada	5	3	Cobertura herbácea, Ciclo de vida de la cobertura vegetal hasta floración, Uso de cojinetes,	Presencia y conservación de nichos ecológicos, bioinsecticidas y/o biofungicidas,	Aporte de materia orgánica para el ciclaje natural de la nutrición,	Toma medidas para el manejo y control de vertimiento de aguas residuales en su predio,	0	0
265	264103	LOTE SECUNDARIO	AGUACATE	LORENA	NO HASS	01/01/2017	0.18	6	6	NO	50	Cuadro,	Vivero registrado	NO	NO APLICA	SI	NO	NO REGISTRA	Químico, Orgánico,	Químico, Biológico, Cultural,	Fuentes naturales	NO REGISTRA	BPA,	BOYACÁ	COVARACHIA	LAS TAPIAS	235100	PRIMER DIAGNOSTICO	8	Si	85	12	No	Propia	Propietario	Pavimentada	5	4	Cobertura herbácea,	bioinsecticidas y/o biofungicidas,	Aporte de materia orgánica para el ciclaje natural de la nutrición,	No Aplica	0.18	540
265	278480	LOTE SECUNDARIO	AGUACATE	LORENA	NO HASS	01/01/2017	0.18	6	6	NO	50	Cuadro,	Vivero registrado	NO	NO APLICA	SI	NO	NO REGISTRA	Químico, Orgánico,	Químico, Biológico, Cultural,	Fuentes naturales	NO REGISTRA	BPA,	BOYACÁ	COVARACHIA	LAS TAPIAS	247194	SEGUNDO DIAGNOSTICO	8	Si	85	12	No	Propia	Propietario	Pavimentada	5	4	Ciclo de vida de la cobertura vegetal hasta floración,	bioinsecticidas y/o biofungicidas,	Aporte de materia orgánica para el ciclaje natural de la nutrición,	Toma medidas para el manejo y control de vertimiento de aguas residuales en su predio,	0.18	1160
266	264107	LOTE SECUNDARIO	AGUACATE	LORENA	NO HASS	01/01/2017	0.5	5	5	NO	200	Cuadro,	Vivero registrado	NO	NO APLICA	SI	SI	Goteo	Químico, Orgánico,	Químico, Biológico, Cultural,	Fuentes naturales	NO REGISTRA	BPA,	BOYACÁ	COVARACHIA	CENTRO AFUERA	235103	PRIMER DIAGNOSTICO	8	Si	3	6	No	Propia	Propietario	Pavimentada	3	4	Cobertura herbácea, Ciclo de vida de la cobertura vegetal hasta floración,	Evaluación de riesgos de los controles fitosanitarios, Medidas de mitigación y/o compensación por uso de control fitosanitario,	Aporte de materia orgánica para el ciclaje natural de la nutrición, Uso de biofertilizantes ,	Establece zonas de amortiguamiento o áreas verdes en su predio,	0.5	600
266	278474	LOTE SECUNDARIO	AGUACATE	LORENA	NO HASS	01/01/2017	0.5	5	5	NO	200	Cuadro,	Vivero registrado	NO	NO APLICA	SI	SI	Goteo	Químico, Orgánico,	Químico, Biológico, Cultural,	Fuentes naturales	NO REGISTRA	BPA,	BOYACÁ	COVARACHIA	CENTRO AFUERA	247189	SEGUNDO DIAGNOSTICO	8	Si	3	6	No	Propia	Propietario	Pavimentada	3	4	Cobertura herbácea, Ciclo de vida de la cobertura vegetal hasta floración,	Evaluación de riesgos de los controles fitosanitarios, Medidas de mitigación y/o compensación por uso de control fitosanitario, Presencia y conservación de nichos ecológicos,	Aporte de materia orgánica para el ciclaje natural de la nutrición, Uso de biofertilizantes ,	Establece zonas de amortiguamiento o áreas verdes en su predio, Toma medidas para el manejo y control de vertimiento de aguas residuales en su predio,	0.5	1600
267	264317	LOTE PRINCIPAL	AGUACATE	LORENA	NO HASS	01/11/2023	0.36	6	6	NO	200	Cuadro,	Vivero registrado	SI	AHUYAMA ZAPALLO	NO	SI	Gravedad	Químico, Orgánico,	Químico, Biológico, Cultural,	Fuentes naturales	NO REGISTRA	No tiene,	BOYACÁ	COVARACHIA	POTRERITOS	235283	PRIMER DIAGNOSTICO	1	No	2	8	No	Propia	Propietario	No Pavimentada	0	0	Cobertura herbácea, Ciclo de vida de la cobertura vegetal hasta floración, Uso de cojinetes,	Presencia y conservación de nichos ecológicos,	Aporte de materia orgánica para el ciclaje natural de la nutrición,	Establece zonas de amortiguamiento o áreas verdes en su predio,	0	0
267	274969	LOTE PRINCIPAL	AGUACATE	LORENA	NO HASS	01/11/2023	0.36	6	6	NO	200	Cuadro,	Vivero registrado	SI	AHUYAMA ZAPALLO	NO	SI	Gravedad	Químico, Orgánico,	Químico, Biológico, Cultural,	Fuentes naturales	NO REGISTRA	No tiene,	BOYACÁ	COVARACHIA	POTRERITOS	244260	SEGUNDO DIAGNOSTICO	1	No	2	8	No	Propia	Propietario	No Pavimentada	0	0	Cobertura herbácea, Ciclo de vida de la cobertura vegetal hasta floración, Uso de cojinetes,	Presencia y conservación de nichos ecológicos,	Aporte de materia orgánica para el ciclaje natural de la nutrición,	Establece zonas de amortiguamiento o áreas verdes en su predio,	0	0
268	270256	LOTE SECUNDARIO	AGUACATE	PAPELILLO	NO HASS	01/03/2018	0.072	6	6	NO	20	Cuadro,	Vivero registrado	NO	NO APLICA	NO	SI	Graveda	Químico, Orgánico,	Químico, Biológico, Cultural,	Fuentes naturales	NO REGISTRA	No tiene,	BOYACÁ	COVARACHIA	CENTRO AFUERA	240347	PRIMER DIAGNOSTICO	6	Si	3	14	No	Propia	Propietario	Pavimentada	4	3	Cobertura herbácea,	bioinsecticidas y/o biofungicidas,	Aporte de materia orgánica para el ciclaje natural de la nutrición,	Establece zonas de amortiguamiento o áreas verdes en su predio,	0	0
268	274417	LOTE SECUNDARIO	AGUACATE	PAPELILLO	NO HASS	01/03/2018	0.072	6	6	NO	20	Cuadro,	Vivero registrado	NO	NO APLICA	NO	SI	Graveda	Químico, Orgánico,	Químico, Biológico, Cultural,	Fuentes naturales	NO REGISTRA	No tiene,	BOYACÁ	COVARACHIA	CENTRO AFUERA	243790	SEGUNDO DIAGNOSTICO	6	Si	3	14	No	Propia	Propietario	Pavimentada	4	3	Cobertura herbácea, Uso de cojinetes,	bioinsecticidas y/o biofungicidas,	Aporte de materia orgánica para el ciclaje natural de la nutrición,	Establece zonas de amortiguamiento o áreas verdes en su predio,	0	0
269	267417	LOTE PRINCIPAL	AGUACATE	HASS	HASS	01/02/2023	0.4	5	5	NO	160	Cuadro,	Vivero registrado	NO	NO APLICA	SI	SI	Microaspersión	Químico, Orgánico,	Químico, Cultural,	Fuentes naturales	NO REGISTRA	No tiene,	BOYACÁ	ZETAQUIRA	GUANATA	237958	PRIMER DIAGNOSTICO	2	Si	4	6.5	No	Propia	Propietario	Pavimentada	2	2	Cobertura herbácea, Uso de cojinetes,	Evaluación de riesgos de los controles fitosanitarios,	Aporte de materia orgánica para el ciclaje natural de la nutrición,	No usa herbicidas, ni sustancias químicas que puedan contaminar los cuerpos de agua,	0	0
269	275766	LOTE PRINCIPAL	AGUACATE	HASS	HASS	01/02/2023	0.4	5	5	NO	160	Cuadro,	Vivero registrado	NO	NO APLICA	SI	SI	Microaspersión	Químico, Orgánico,	Químico, Cultural,	Fuentes naturales	NO REGISTRA	No tiene,	BOYACÁ	ZETAQUIRA	GUANATA	244909	SEGUNDO DIAGNOSTICO	2	Si	4	6.5	No	Propia	Propietario	Pavimentada	2	2	Cobertura herbácea, Ciclo de vida de la cobertura vegetal hasta floración, Uso de cojinetes,	Evaluación de riesgos de los controles fitosanitarios, Medidas de mitigación y/o compensación por uso de control fitosanitario, Presencia y conservación de nichos ecológicos, bioinsecticidas y/o biofungicidas,	Aporte de materia orgánica para el ciclaje natural de la nutrición, Uso de bioestimulantes ,	Toma medidas para el manejo y control de vertimiento de aguas residuales en su predio,	0	0
270	264294	LOTE SECUNDARIO	AGUACATE	PAPELILLO	NO HASS	01/08/2018	0.07	6	6	NO	20	Cuadro,	Vivero registrado	NO	NO APLICA	SI	SI	Goteo	Químico, Orgánico,	Químico, Biológico, Cultural,	Fuentes naturales	NO REGISTRA	BPA,	BOYACÁ	COVARACHIA	POTRERITOS	235263	PRIMER DIAGNOSTICO	6	Si	3	9	No	Propia	Aparcería	Pavimentada	4	5	Cobertura herbácea, Uso de cojinetes,	Presencia y conservación de nichos ecológicos,	Aporte de materia orgánica para el ciclaje natural de la nutrición, Uso de bioestimulantes ,	Establece zonas de amortiguamiento o áreas verdes en su predio,	0	0
270	278461	LOTE SECUNDARIO	AGUACATE	PAPELILLO	NO HASS	01/08/2018	0.07	6	6	NO	20	Cuadro,	Vivero registrado	NO	NO APLICA	SI	SI	Goteo	Químico, Orgánico,	Químico, Biológico, Cultural,	Fuentes naturales	NO REGISTRA	BPA,	BOYACÁ	COVARACHIA	POTRERITOS	247179	SEGUNDO DIAGNOSTICO	6	Si	3	9	No	Propia	Aparcería	Pavimentada	4	5	Cobertura herbácea, Uso de cojinetes,	Evaluación de riesgos de los controles fitosanitarios, Presencia y conservación de nichos ecológicos,	Aporte de materia orgánica para el ciclaje natural de la nutrición, Uso de biofertilizantes ,	Toma medidas para el manejo y control de vertimiento de aguas residuales en su predio,	0.07	120
271	264290	LOTE SECUNDARIO	AGUACATE	LORENA	NO HASS	01/10/2023	0.62	5	5	NO	25	Cuadro,	Vivero registrado	NO	NO APLICA	SI	NO	NO REGISTRA	Químico, Orgánico,	Químico, Biológico,	Fuentes naturales	NO REGISTRA	No tiene,	BOYACÁ	COVARACHIA	LAS TAPIAS	235261	PRIMER DIAGNOSTICO	1	Si	6	12	No	Propia	Propietario	Pavimentada	4	2	Cobertura herbácea,	Evaluación de riesgos de los controles fitosanitarios,	Aporte de materia orgánica para el ciclaje natural de la nutrición,	No Aplica	0	0
271	274968	LOTE SECUNDARIO	AGUACATE	LORENA	NO HASS	01/10/2023	0.62	5	5	NO	25	Cuadro,	Vivero registrado	NO	NO APLICA	SI	NO	NO REGISTRA	Químico, Orgánico,	Químico, Biológico,	Fuentes naturales	NO REGISTRA	No tiene,	BOYACÁ	COVARACHIA	LAS TAPIAS	244259	SEGUNDO DIAGNOSTICO	1	Si	6	12	No	Propia	Propietario	Pavimentada	4	2	Cobertura herbácea, Uso de cojinetes,	Evaluación de riesgos de los controles fitosanitarios,	Aporte de materia orgánica para el ciclaje natural de la nutrición, Uso de biofertilizantes ,	Toma medidas para el manejo y control de vertimiento de aguas residuales en su predio,	0	0
272	267420	LOTE PRINCIPAL	AGUACATE	HASS	HASS	01/04/2023	0.9	8	8	NO	160	Tres Bolillos,	Vivero no registrado	NO	NO APLICA	SI	NO	NO REGISTRA	Químico,	Químico,	Fuentes naturales	NO REGISTRA	No tiene,	BOYACÁ	ZETAQUIRA	CENTRO RURAL	237961	PRIMER DIAGNOSTICO	1	No	2	4	No	Propia	Propietario	No Pavimentada	0	0	No Aplica	No Aplica	No Aplica	No Aplica	0	0
272	278221	LOTE PRINCIPAL	AGUACATE	HASS	HASS	01/04/2023	0.9	8	8	NO	160	Tres Bolillos,	Vivero no registrado	NO	NO APLICA	SI	NO	NO REGISTRA	Químico, Orgánico,	Químico, Cultural,	Fuentes naturales	NO REGISTRA	No tiene,	BOYACÁ	ZETAQUIRA	CENTRO RURAL	246960	SEGUNDO DIAGNOSTICO	1	No	2	4	No	Propia	Propietario	No Pavimentada	0	0	Cobertura herbácea, Uso de cojinetes,	Medidas de mitigación y/o compensación por uso de control fitosanitario, bioinsecticidas y/o biofungicidas,	Aporte de materia orgánica para el ciclaje natural de la nutrición,	Establece zonas de amortiguamiento o áreas verdes en su predio, No usa herbicidas, ni sustancias químicas que puedan contaminar los cuerpos de agua,	0	0
273	267449	LOTE PRINCIPAL	AGUACATE	HASS	HASS	01/02/2023	0.5	5	5	NO	200	Cuadro,	Vivero registrado	NO	NO APLICA	SI	SI	Microaspersión	Químico, Orgánico,	Químico, Cultural,	Reservorios	NO REGISTRA	No tiene,	BOYACÁ	ZETAQUIRA	JURACAMBITA	237987	PRIMER DIAGNOSTICO	2	Si	5	8	No	Propia	Propietario	Pavimentada	5	5	No Aplica	No Aplica	No Aplica	No Aplica	0	0
273	278245	LOTE PRINCIPAL	AGUACATE	HASS	HASS	01/02/2023	0.5	5	5	NO	200	Cuadro,	Vivero registrado	NO	NO APLICA	SI	SI	Microaspersión	Químico, Orgánico,	Químico, Cultural,	Reservorios	NO REGISTRA	No tiene,	BOYACÁ	ZETAQUIRA	JURACAMBITA	246982	SEGUNDO DIAGNOSTICO	2	Si	5	8	No	Propia	Propietario	Pavimentada	5	5	Cobertura herbácea,	bioinsecticidas y/o biofungicidas,	Uso de biofertilizantes ,	No usa herbicidas, ni sustancias químicas que puedan contaminar los cuerpos de agua,	0	0
274	270697	LOTE SECUNDARIO	AGUACATE	PAPELILLO	NO HASS	01/10/2023	0.12	5	5	NO	50	Cuadro,	Vivero registrado	NO	NO APLICA	NO	SI	Graveda	Químico, Orgánico,	Químico, Biológico, Cultural,	Fuentes naturales	NO REGISTRA	No tiene,	BOYACÁ	COVARACHIA	POTRERITOS	240701	PRIMER DIAGNOSTICO	1	Si	1	15	No	Propia	Propietario	Pavimentada	2	3	Ciclo de vida de la cobertura vegetal hasta floración,	Presencia y conservación de nichos ecológicos,	Aporte de materia orgánica para el ciclaje natural de la nutrición,	Establece zonas de amortiguamiento o áreas verdes en su predio,	0	0
274	275113	LOTE SECUNDARIO	AGUACATE	PAPELILLO	NO HASS	01/10/2023	0.12	5	5	NO	50	Cuadro,	Vivero registrado	NO	NO APLICA	NO	SI	Graveda	Químico, Orgánico,	Químico, Biológico, Cultural,	Fuentes naturales	NO REGISTRA	No tiene,	BOYACÁ	COVARACHIA	POTRERITOS	244388	SEGUNDO DIAGNOSTICO	1	Si	1	15	No	Propia	Propietario	Pavimentada	2	3	Ciclo de vida de la cobertura vegetal hasta floración,	Presencia y conservación de nichos ecológicos,	Aporte de materia orgánica para el ciclaje natural de la nutrición,	Establece zonas de amortiguamiento o áreas verdes en su predio,	0	0
275	264297	LOTE SECUNDARIO	AGUACATE	LORENA	NO HASS	01/01/2021	0.072	6	6	NO	20	Cuadro,	Vivero no registrado	NO	NO APLICA	NO	SI	Goteo	Químico, Orgánico,	Químico, Biológico, Cultural,	Fuentes naturales	NO REGISTRA	No tiene,	BOYACÁ	COVARACHIA	LAS TAPIAS	235265	PRIMER DIAGNOSTICO	4	Si	2	17	No	Propia	Propietario	Pavimentada	3	3	No Aplica	No Aplica	Aporte de materia orgánica para el ciclaje natural de la nutrición,	No Aplica	0	0
275	279024	LOTE SECUNDARIO	AGUACATE	LORENA	NO HASS	01/01/2021	0.072	6	6	NO	20	Cuadro,	Vivero no registrado	NO	NO APLICA	SI	SI	Goteo	Químico, Orgánico,	Químico, Biológico, Cultural,	Fuentes naturales	NO REGISTRA	No tiene,	BOYACÁ	COVARACHIA	LAS TAPIAS	247644	SEGUNDO DIAGNOSTICO	4	Si	2	17	No	Propia	Propietario	Pavimentada	3	3	Cobertura herbácea,	bioinsecticidas y/o biofungicidas,	Aporte de materia orgánica para el ciclaje natural de la nutrición,	Establece zonas de amortiguamiento o áreas verdes en su predio,	0.072	260
276	267423	LOTE PRINCIPAL	AGUACATE	HASS	HASS	01/04/2023	0.8	8	8	NO	125	Cuadro,	Vivero registrado	NO	NO APLICA	SI	NO	NO REGISTRA	Químico,	Químico,	Fuentes naturales	NO REGISTRA	No tiene,	BOYACÁ	ZETAQUIRA	GUANATA	237964	PRIMER DIAGNOSTICO	1	No	3	6	No	Propia	Propietario	No Pavimentada	0	0	No Aplica	No Aplica	No Aplica	No Aplica	0	0
276	278243	LOTE PRINCIPAL	AGUACATE	HASS	HASS	01/04/2023	0.8	8	8	NO	125	Cuadro,	Vivero registrado	NO	NO APLICA	SI	NO	NO REGISTRA	Químico, Orgánico,	Químico, Cultural,	Fuentes naturales	NO REGISTRA	No tiene,	BOYACÁ	ZETAQUIRA	GUANATA	246980	SEGUNDO DIAGNOSTICO	1	No	3	6	No	Propia	Propietario	No Pavimentada	0	0	Cobertura herbácea, Ciclo de vida de la cobertura vegetal hasta floración, Uso de cojinetes,	bioinsecticidas y/o biofungicidas,	Uso de biofertilizantes , Uso de bioestimulantes ,	No usa herbicidas, ni sustancias químicas que puedan contaminar los cuerpos de agua,	0	0
277	270469	LOTE SECUNDARIO	AGUACATE	PAPELILLO	NO HASS	01/01/2016	0.18	6	6	NO	50	Cuadro,	Vivero registrado	NO	NO APLICA	NO	SI	Goteo	Químico, Orgánico,	Químico, Biológico, Cultural,	Fuentes naturales	NO REGISTRA	No tiene,	BOYACÁ	COVARACHIA	CENTRO AFUERA	240510	PRIMER DIAGNOSTICO	9	Si	1	9	No	Propia	Copropietario	Pavimentada	3	3	Cobertura herbácea, Uso de cojinetes,	Presencia y conservación de nichos ecológicos,	Aporte de materia orgánica para el ciclaje natural de la nutrición,	Toma medidas para el manejo y control de vertimiento de aguas residuales en su predio,	0.18	117
277	274486	LOTE SECUNDARIO	AGUACATE	PAPELILLO	NO HASS	01/01/2016	0.18	6	6	NO	50	Cuadro,	Vivero registrado	NO	NO APLICA	NO	SI	Goteo	Químico, Orgánico,	Químico, Biológico, Cultural,	Fuentes naturales	NO REGISTRA	No tiene,	BOYACÁ	COVARACHIA	CENTRO AFUERA	243833	SEGUNDO DIAGNOSTICO	9	Si	1	9	No	Propia	Copropietario	Pavimentada	3	3	Cobertura herbácea, Uso de cojinetes,	Presencia y conservación de nichos ecológicos,	Aporte de materia orgánica para el ciclaje natural de la nutrición,	Establece zonas de amortiguamiento o áreas verdes en su predio,	0.18	117
278	265075	LOTE PRINCIPAL	AGUACATE	HASS	HASS	01/04/2024	2.1	6	7	NO	500	Cuadro,	Vivero registrado	NO	NO APLICA	NO	NO	NO REGISTRA	Químico, Orgánico,	Químico, Biológico, Cultural,	Fuentes naturales	NO REGISTRA	No tiene,	BOYACÁ	ZETAQUIRA	EZPERANZA	235921	PRIMER DIAGNOSTICO	0	Si	2.5	15	No	Propia	Propietario	Pavimentada	1	1	Cobertura herbácea, Uso de cojinetes,	Evaluación de riesgos de los controles fitosanitarios, Presencia y conservación de nichos ecológicos, bioinsecticidas y/o biofungicidas,	Aporte de materia orgánica para el ciclaje natural de la nutrición,	No usa herbicidas, ni sustancias químicas que puedan contaminar los cuerpos de agua,	0	0
278	278238	LOTE PRINCIPAL	AGUACATE	HASS	HASS	01/04/2024	2.1	6	7	NO	500	Cuadro,	Vivero registrado	NO	NO APLICA	SI	NO	NO REGISTRA	Químico, Orgánico,	Químico, Biológico, Cultural,	Fuentes naturales	NO REGISTRA	No tiene,	BOYACÁ	ZETAQUIRA	EZPERANZA	246975	SEGUNDO DIAGNOSTICO	0	Si	2.5	15	No	Propia	Propietario	Pavimentada	1	1	Cobertura herbácea, Uso de cojinetes,	Evaluación de riesgos de los controles fitosanitarios, bioinsecticidas y/o biofungicidas,	Uso de biofertilizantes , Uso de bioestimulantes ,	No usa herbicidas, ni sustancias químicas que puedan contaminar los cuerpos de agua,	0	0
279	270114	LOTE SECUNDARIO	AGUACATE	PAPELILLO	NO HASS	01/10/2018	0.18	6	6	NO	50	Cuadro,	Vivero registrado	NO	NO APLICA	NO	NO	NO REGISTRA	Químico, Orgánico,	Químico, Biológico, Cultural,	Fuentes naturales	NO REGISTRA	No tiene,	BOYACÁ	SAN MATEO	CUICAS	240224	PRIMER DIAGNOSTICO	6	No	7	7.8	No	Propia	Propietario	No Pavimentada	0	0	Cobertura herbácea, Uso de cojinetes,	Evaluación de riesgos de los controles fitosanitarios, Presencia y conservación de nichos ecológicos,	Aporte de materia orgánica para el ciclaje natural de la nutrición, Uso de biofertilizantes ,	Establece zonas de amortiguamiento o áreas verdes en su predio,	0	0
279	275131	LOTE SECUNDARIO	AGUACATE	PAPELILLO	NO HASS	01/10/2018	0.18	6	6	NO	50	Cuadro,	Vivero registrado	NO	NO APLICA	NO	NO	NO REGISTRA	Químico, Orgánico,	Químico, Biológico, Cultural,	Fuentes naturales	NO REGISTRA	No tiene,	BOYACÁ	SAN MATEO	CUICAS	244403	SEGUNDO DIAGNOSTICO	6	No	7	7.8	No	Propia	Propietario	No Pavimentada	0	0	Cobertura herbácea, Uso de cojinetes,	Evaluación de riesgos de los controles fitosanitarios, Presencia y conservación de nichos ecológicos,	Aporte de materia orgánica para el ciclaje natural de la nutrición, Uso de biofertilizantes ,	Establece zonas de amortiguamiento o áreas verdes en su predio,	0.18	700
280	265053	LOTE PRINCIPAL	AGUACATE	HASS	HASS	01/04/2023	0.5	5.5	5.5	NO	160	Cuadro,	Vivero registrado	NO	NO APLICA	SI	NO	NO REGISTRA	Químico,	Químico,	Fuentes naturales	NO REGISTRA	No tiene,	BOYACÁ	ZETAQUIRA	EZPERANZA	235900	PRIMER DIAGNOSTICO	1	No	1	11	No	Propia	Propietario	No Pavimentada	0	0	No Aplica	No Aplica	No Aplica	No Aplica	0	0
280	278240	LOTE PRINCIPAL	AGUACATE	HASS	HASS	01/04/2023	0.5	5.5	5.5	NO	160	Cuadro,	Vivero registrado	NO	NO APLICA	SI	NO	NO REGISTRA	Químico,	Químico,	Fuentes naturales	NO REGISTRA	No tiene,	BOYACÁ	ZETAQUIRA	EZPERANZA	246977	SEGUNDO DIAGNOSTICO	1	No	1	11	No	Propia	Propietario	No Pavimentada	0	0	Cobertura herbácea,	bioinsecticidas y/o biofungicidas,	Aporte de materia orgánica para el ciclaje natural de la nutrición,	No usa herbicidas, ni sustancias químicas que puedan contaminar los cuerpos de agua,	0	0
281	270896	LOTE PRINCIPAL	AGUACATE	HASS	HASS	17/03/2020	2.5	7	7	NO	500	Surcos,	Vivero registrado	NO	NO APLICA	NO	NO	NO REGISTRA	Químico,	Químico, Cultural,	No tiene	NO REGISTRA	No tiene,	CALDAS	MANZANARES	AGUA BONITA	240884	PRIMER DIAGNOSTICO	4	Si	3	16	No	Propia	Propietario	Pavimentada	3	2	Uso de cojinetes,	Medidas de mitigación y/o compensación por uso de control fitosanitario,	No Aplica	No Aplica	0	0
281	278419	LOTE PRINCIPAL	AGUACATE	HASS	HASS	17/03/2020	2.5	7	7	NO	500	Surcos,	Vivero registrado	NO	NO APLICA	NO	NO	NO REGISTRA	Químico,	Químico, Cultural,	No tiene	NO REGISTRA	No tiene,	CALDAS	MANZANARES	AGUA BONITA	247138	SEGUNDO DIAGNOSTICO	4	Si	3	16	No	Propia	Propietario	Pavimentada	3	2	Uso de cojinetes,	Medidas de mitigación y/o compensación por uso de control fitosanitario,	No Aplica	No Aplica	2.5	6640
282	271342	LOTE PRINCIPAL	AGUACATE	HASS	HASS	01/02/2022	1	6	6	NO	270	Cuadro,	Vivero registrado	SI	PLÁTANO	NO	NO	NO REGISTRA	Químico,	Químico,	Otro	ACUEDUCTO	No tiene,	CALDAS	MANZANARES	AGUA BONITA	241281	PRIMER DIAGNOSTICO	3	No	1.5	17	No	Propia	Propietario	Pavimentada	0	3	No Aplica	No Aplica	No Aplica	No Aplica	0	0
282	280000	LOTE PRINCIPAL	AGUACATE	HASS	HASS	01/02/2022	1	6	6	NO	270	Cuadro,	Vivero registrado	SI	PLÁTANO	SI	NO	NO REGISTRA	Químico, Orgánico,	Químico,	Otro	ACUEDUCTO	No tiene,	CALDAS	MANZANARES	AGUA BONITA	248499	SEGUNDO DIAGNOSTICO	3	No	1.5	17	No	Propia	Propietario	Pavimentada	0	3	Cobertura herbácea,	No Aplica	Aporte de materia orgánica para el ciclaje natural de la nutrición,	Establece zonas de amortiguamiento o áreas verdes en su predio,	0	0
283	270925	LOTE PRINCIPAL	AGUACATE	HASS	HASS	01/02/2021	1	7	7	NO	204	Cuadro,	Vivero registrado	NO	NO APLICA	NO	NO	NO REGISTRA	Químico,	Químico, Cultural,	Fuentes naturales	NO REGISTRA	No tiene,	CALDAS	AGUADAS	LA CASTRILLONA	240912	PRIMER DIAGNOSTICO	4	Si	8	5	No	Propia	Propietario	Pavimentada	2	3	Cobertura herbácea,	Presencia y conservación de nichos ecológicos, bioinsecticidas y/o biofungicidas,	Aporte de materia orgánica para el ciclaje natural de la nutrición,	No Aplica	0	0
283	280919	LOTE PRINCIPAL	AGUACATE	HASS	HASS	01/02/2021	1	7	7	NO	204	Cuadro,	Vivero registrado	NO	NO APLICA	NO	NO	NO REGISTRA	Químico,	Químico, Cultural,	Fuentes naturales	NO REGISTRA	No tiene,	CALDAS	AGUADAS	LA CASTRILLONA	249313	SEGUNDO DIAGNOSTICO	4	Si	8	5	No	Propia	Propietario	Pavimentada	2	3	Cobertura herbácea,	Presencia y conservación de nichos ecológicos, bioinsecticidas y/o biofungicidas,	Aporte de materia orgánica para el ciclaje natural de la nutrición,	No Aplica	1	600
284	270878	LOTE PRINCIPAL	AGUACATE	PAPELILLO	NO HASS	01/12/2016	3.36	12	7	NO	400	Cuadro,	Vivero registrado	SI	PLÁTANO	SI	NO	NO REGISTRA	Químico,	Químico, Biológico, Cultural,	Otro	ACUEDUCTO	BPA,	CALDAS	BELALCAZAR	ALTO BONITO	240867	PRIMER DIAGNOSTICO	8	Si	3.5	5	No	Propia	Propietario	Pavimentada	3	2	Cobertura herbácea,	Presencia y conservación de nichos ecológicos,	No Aplica	No Aplica	3.36	1000
284	280796	LOTE PRINCIPAL	AGUACATE	PAPELILLO	NO HASS	01/12/2016	3.36	12	7	NO	400	Cuadro,	Vivero registrado	SI	PLÁTANO	SI	NO	NO REGISTRA	Químico,	Químico, Biológico, Cultural,	Otro	ACUEDUCTO	BPA,	CALDAS	BELALCAZAR	ALTO BONITO	249199	SEGUNDO DIAGNOSTICO	8	Si	3.5	5	No	Propia	Propietario	Pavimentada	3	2	Cobertura herbácea,	Presencia y conservación de nichos ecológicos, bioinsecticidas y/o biofungicidas,	Uso de bioestimulantes ,	No Aplica	3.36	20500
285	270884	LOTE PRINCIPAL	AGUACATE	PAPELILLO	NO HASS	01/08/2016	3	10	10	NO	300	Cuadro,	Vivero registrado	SI	PLÁTANO	SI	NO	NO REGISTRA	Químico, Orgánico,	Químico, Biológico, Cultural,	Otro	ACUEDUCTO	BPA,	CALDAS	BELALCAZAR	LA ROMELIA	240873	PRIMER DIAGNOSTICO	8	Si	5.4	12	No	Propia	Propietario	Pavimentada	3	3	Cobertura herbácea,	Presencia y conservación de nichos ecológicos, bioinsecticidas y/o biofungicidas,	Uso de bioestimulantes ,	Toma medidas para el manejo y control de vertimiento de aguas residuales en su predio,	3	1000
285	280797	LOTE PRINCIPAL	AGUACATE	PAPELILLO	NO HASS	01/08/2016	3	10	10	NO	300	Cuadro,	Vivero registrado	SI	PLÁTANO	SI	NO	NO REGISTRA	Químico, Orgánico,	Químico, Biológico, Cultural,	Otro	ACUEDUCTO	BPA,	CALDAS	BELALCAZAR	LA ROMELIA	249200	SEGUNDO DIAGNOSTICO	8	Si	5.4	12	No	Propia	Propietario	Pavimentada	3	3	Cobertura herbácea,	Presencia y conservación de nichos ecológicos, bioinsecticidas y/o biofungicidas,	Uso de bioestimulantes ,	Toma medidas para el manejo y control de vertimiento de aguas residuales en su predio,	3	4300
286	266383	LOTE PRINCIPAL	AGUACATE	HASS	HASS	02/06/2014	1	7	7	NO	204	Cuadro,	Vivero registrado	SI	CAFÉ	NO	NO	NO REGISTRA	Químico, Orgánico,	Químico,	Fuentes naturales	NO REGISTRA	No tiene,	CALDAS	MANZANARES	GUAYAQUIL	237024	PRIMER DIAGNOSTICO	10	Si	1	21	No	Propia	Propietario	Pavimentada	5	4	No Aplica	No Aplica	No Aplica	Establece zonas de amortiguamiento o áreas verdes en su predio,	1	1000
286	279945	LOTE PRINCIPAL	AGUACATE	HASS	HASS	02/06/2014	1	7	7	NO	204	Cuadro,	Vivero registrado	SI	CAFÉ	NO	NO	NO REGISTRA	Químico, Orgánico,	Químico, Cultural,	Fuentes naturales	NO REGISTRA	No tiene,	CALDAS	MANZANARES	GUAYAQUIL	248449	SEGUNDO DIAGNOSTICO	10	Si	1	21	No	Propia	Propietario	Pavimentada	5	4	Cobertura herbácea,	No Aplica	Aporte de materia orgánica para el ciclaje natural de la nutrición,	Establece zonas de amortiguamiento o áreas verdes en su predio,	1	2700
287	270943	LOTE PRINCIPAL	AGUACATE	HASS	HASS	02/11/2020	1	7	7	NO	204	Cuadro,	Vivero registrado	NO	NO APLICA	NO	NO	NO REGISTRA	Químico, Orgánico,	Químico, Cultural,	Fuentes naturales	NO REGISTRA	No tiene,	CALDAS	AGUADAS	ALTOBONITO	240931	PRIMER DIAGNOSTICO	4	Si	6.5	13	No	Propia	Propietario	Pavimentada	3	4	No Aplica	Presencia y conservación de nichos ecológicos, bioinsecticidas y/o biofungicidas,	Aporte de materia orgánica para el ciclaje natural de la nutrición,	No Aplica	1	1000
287	280911	LOTE PRINCIPAL	AGUACATE	HASS	HASS	02/11/2020	1	7	7	NO	204	Cuadro,	Vivero registrado	NO	NO APLICA	NO	NO	NO REGISTRA	Químico, Orgánico,	Químico, Cultural,	Fuentes naturales	NO REGISTRA	No tiene,	CALDAS	AGUADAS	ALTOBONITO	249307	SEGUNDO DIAGNOSTICO	4	Si	6.5	13	No	Propia	Propietario	Pavimentada	3	4	No Aplica	Presencia y conservación de nichos ecológicos, bioinsecticidas y/o biofungicidas,	Aporte de materia orgánica para el ciclaje natural de la nutrición,	No Aplica	1	3500
288	266581	LOTE PRINCIPAL	AGUACATE	HASS	HASS	01/08/2013	1.5	7	7	NO	306	Cuadro,	Vivero registrado	NO	NO APLICA	SI	NO	NO REGISTRA	Químico,	Químico, Biológico, Cultural,	Otro	ACUEDUCTO	BPA, Predio Exportador, Global GAP, Rainforest,	CALDAS	RIOSUCIO	LLANO GRANDE	237209	PRIMER DIAGNOSTICO	11	Si	2	28	No	Propia	Posesión	Pavimentada	1	1	Cobertura herbácea,	No Aplica	Uso de bioestimulantes ,	Toma medidas para el manejo y control de vertimiento de aguas residuales en su predio,	1.5	2148
288	279789	LOTE PRINCIPAL	AGUACATE	HASS	HASS	01/08/2013	1.5	7	7	NO	306	Cuadro,	Vivero registrado	NO	NO APLICA	SI	NO	NO REGISTRA	Químico,	Químico, Biológico, Cultural,	Otro	ACUEDUCTO	BPA, Predio Exportador, Global GAP,	CALDAS	RIOSUCIO	LLANO GRANDE	248308	SEGUNDO DIAGNOSTICO	11	Si	2	28	No	Propia	Posesión	Pavimentada	1	1	Cobertura herbácea,	No Aplica	Uso de bioestimulantes ,	Toma medidas para el manejo y control de vertimiento de aguas residuales en su predio,	1.5	9148
289	270893	LOTE PRINCIPAL	AGUACATE	HASS	HASS	04/05/2020	2	7	7	NO	450	Surcos,	Vivero registrado	NO	NO APLICA	NO	NO	NO REGISTRA	Químico, Orgánico,	Biológico, Cultural,	Cosecha de agua	NO REGISTRA	No tiene,	CALDAS	MANZANARES	TRAVESIAS	240883	PRIMER DIAGNOSTICO	4	Si	7	0.3	No	Propia	Propietario	Pavimentada	4	3	Uso de cojinetes,	Medidas de mitigación y/o compensación por uso de control fitosanitario,	Uso de biofertilizantes ,	No usa herbicidas, ni sustancias químicas que puedan contaminar los cuerpos de agua,	0	0
289	278396	LOTE PRINCIPAL	AGUACATE	HASS	HASS	04/05/2020	2	7	7	NO	450	Surcos,	Vivero registrado	NO	NO APLICA	NO	NO	NO REGISTRA	Químico, Orgánico,	Biológico, Cultural,	Cosecha de agua	NO REGISTRA	No tiene,	CALDAS	MANZANARES	TRAVESIAS	247118	SEGUNDO DIAGNOSTICO	4	Si	7	0.3	No	Propia	Propietario	Pavimentada	4	3	Uso de cojinetes,	Medidas de mitigación y/o compensación por uso de control fitosanitario,	Uso de biofertilizantes ,	No usa herbicidas, ni sustancias químicas que puedan contaminar los cuerpos de agua,	2	6400
290	281064	LOTE PRINCIPAL	AGUACATE	HASS	HASS	11/03/2018	1	6	5	NO	280	Cuadro,	Vivero registrado	NO	NO APLICA	SI	NO	NO REGISTRA	Químico,	Químico,	Fuentes naturales	NO REGISTRA	Predio Exportador,	CALDAS	PENSILVANIA	LA SOLEDAD	249441	PRIMER DIAGNOSTICO	6	Si	1	21	No	Propia	Propietario	Pavimentada	2	2	Cobertura herbácea,	Evaluación de riesgos de los controles fitosanitarios,	No Aplica	Establece zonas de amortiguamiento o áreas verdes en su predio,	1	400
290	282133	LOTE PRINCIPAL	AGUACATE	HASS	HASS	11/03/2018	1	6	5	NO	280	Cuadro,	Vivero registrado	NO	NO APLICA	SI	NO	NO REGISTRA	Químico,	Químico,	Fuentes naturales	NO REGISTRA	BPA, Predio Exportador, Global GAP,	CALDAS	PENSILVANIA	LA SOLEDAD	250288	SEGUNDO DIAGNOSTICO	6	Si	1	21	No	Propia	Propietario	Pavimentada	2	2	Cobertura herbácea,	Evaluación de riesgos de los controles fitosanitarios,	No Aplica	Establece zonas de amortiguamiento o áreas verdes en su predio,	1	380
291	269570	LOTE PRINCIPAL	AGUACATE	HASS	HASS	09/07/2018	1	7	7	NO	204	Surcos,	Vivero registrado	NO	NO APLICA	SI	NO	NO REGISTRA	Químico,	Químico, Cultural,	No tiene	NO REGISTRA	Predio Exportador,	CALDAS	LA MERCED	EL TAMBOR	239772	PRIMER DIAGNOSTICO	6	No	5.4	4	No	Propia	Propietario	Pavimentada	3	3	Uso de cojinetes,	Presencia y conservación de nichos ecológicos,	No Aplica	No Aplica	0	0
291	278663	LOTE PRINCIPAL	AGUACATE	HASS	HASS	09/07/2018	1	7	7	NO	204	Surcos,	Vivero registrado	NO	NO APLICA	SI	NO	NO REGISTRA	Químico,	Químico, Cultural,	No tiene	NO REGISTRA	Predio Exportador,	CALDAS	LA MERCED	EL TAMBOR	247339	SEGUNDO DIAGNOSTICO	6	No	5.4	4	No	Propia	Propietario	Pavimentada	3	3	Uso de cojinetes,	Presencia y conservación de nichos ecológicos,	No Aplica	No Aplica	1	4700
292	271575	LOTE PRINCIPAL	AGUACATE	HASS	HASS	18/06/2019	8	7	7	NO	1600	Surcos,	Vivero no registrado	NO	NO APLICA	SI	NO	NO REGISTRA	Químico,	Químico, Cultural,	Fuentes naturales	NO REGISTRA	Predio Exportador,	CALDAS	SALAMINA	GUAYABAL	241486	PRIMER DIAGNOSTICO	5	Si	16	10	No	Propia	Propietario	Pavimentada	3	4	Uso de cojinetes,	Medidas de mitigación y/o compensación por uso de control fitosanitario,	No Aplica	No Aplica	0	0
292	278660	LOTE PRINCIPAL	AGUACATE	HASS	HASS	18/06/2019	8	7	7	NO	1600	Surcos,	Vivero no registrado	NO	NO APLICA	SI	NO	NO REGISTRA	Químico,	Químico, Cultural,	Fuentes naturales	NO REGISTRA	Predio Exportador,	CALDAS	SALAMINA	GUAYABAL	247336	SEGUNDO DIAGNOSTICO	5	Si	16	10	No	Propia	Propietario	Pavimentada	3	4	Uso de cojinetes,	Medidas de mitigación y/o compensación por uso de control fitosanitario,	No Aplica	No Aplica	8	6500
293	266635	LOTE PRINCIPAL	AGUACATE	HASS	HASS	18/07/2018	1	7	6	NO	236	Surcos,	Vivero registrado	SI	CAFÉ	SI	NO	NO REGISTRA	Químico,	Químico, Cultural,	No tiene	NO REGISTRA	Predio Exportador,	CALDAS	LA MERCED	LLANADAS	237254	PRIMER DIAGNOSTICO	6	Si	5	4	No	Propia	Propietario	Pavimentada	3	4	Uso de cojinetes,	Medidas de mitigación y/o compensación por uso de control fitosanitario,	Uso de biofertilizantes ,	No Aplica	0	0
293	278661	LOTE PRINCIPAL	AGUACATE	HASS	HASS	18/07/2018	1	7	6	NO	236	Surcos,	Vivero registrado	SI	CAFÉ	SI	NO	NO REGISTRA	Químico,	Químico, Cultural,	No tiene	NO REGISTRA	Predio Exportador,	CALDAS	LA MERCED	LLANADAS	247337	SEGUNDO DIAGNOSTICO	6	Si	5	4	No	Propia	Propietario	Pavimentada	3	4	Uso de cojinetes,	Medidas de mitigación y/o compensación por uso de control fitosanitario,	Uso de biofertilizantes ,	No Aplica	1	5200
294	270851	LOTE PRINCIPAL	AGUACATE	HASS	HASS	16/09/2019	4	7	6	NO	860	Surcos,	Vivero registrado	NO	NO APLICA	SI	NO	NO REGISTRA	Químico,	Químico, Cultural,	No tiene	NO REGISTRA	Predio Exportador,	CALDAS	LA MERCED	LLANADAS	240844	PRIMER DIAGNOSTICO	5	Si	17	3	No	Propia	Propietario	Pavimentada	8	10	Uso de cojinetes,	Medidas de mitigación y/o compensación por uso de control fitosanitario,	Uso de biofertilizantes ,	No Aplica	0	0
294	278687	LOTE PRINCIPAL	AGUACATE	HASS	HASS	16/09/2019	4	7	6	NO	860	Surcos,	Vivero registrado	NO	NO APLICA	SI	NO	NO REGISTRA	Químico,	Químico, Cultural,	No tiene	NO REGISTRA	Predio Exportador,	CALDAS	LA MERCED	LLANADAS	247363	SEGUNDO DIAGNOSTICO	5	Si	17	3	No	Propia	Propietario	Pavimentada	8	10	Uso de cojinetes,	Medidas de mitigación y/o compensación por uso de control fitosanitario,	Uso de biofertilizantes ,	No Aplica	4	3400
295	266496	LOTE PRINCIPAL	AGUACATE	HASS	HASS	14/05/2019	1	7	7	NO	204	Surcos,	Vivero registrado	SI	CAFÉ	NO	NO	NO REGISTRA	Químico,	Químico, Cultural,	No tiene	NO REGISTRA	No tiene,	CALDAS	MANZANARES	ROMERAL	237133	PRIMER DIAGNOSTICO	5	Si	3.5	5	No	Propia	Propietario	Pavimentada	2	3	Ciclo de vida de la cobertura vegetal hasta floración,	Medidas de mitigación y/o compensación por uso de control fitosanitario,	Uso de bioestimulantes ,	No Aplica	1	3500
295	278402	LOTE PRINCIPAL	AGUACATE	HASS	HASS	14/05/2019	1	7	7	NO	1204	Surcos,	Vivero registrado	SI	CAFÉ	NO	NO	NO REGISTRA	Químico,	Químico, Cultural,	No tiene	NO REGISTRA	No tiene,	CALDAS	MANZANARES	ROMERAL	247123	SEGUNDO DIAGNOSTICO	5	Si	3.5	5	No	Propia	Propietario	Pavimentada	2	3	Ciclo de vida de la cobertura vegetal hasta floración,	Medidas de mitigación y/o compensación por uso de control fitosanitario,	Uso de biofertilizantes ,	No Aplica	1	5535
296	266923	LOTE PRINCIPAL	AGUACATE	HASS	HASS	02/06/2020	1	7	7	NO	204	Cuadro,	Vivero registrado	SI	PLÁTANO	SI	NO	NO REGISTRA	Químico,	Químico, Biológico,	Fuentes naturales	NO REGISTRA	Predio Exportador,	CALDAS	PENSILVANIA	LA ESTRELLA	237510	PRIMER DIAGNOSTICO	4	Si	4	15	No	Propia	Propietario	Pavimentada	5	4	Cobertura herbácea,	Evaluación de riesgos de los controles fitosanitarios,	Aporte de materia orgánica para el ciclaje natural de la nutrición,	No Aplica	1	4000
296	279142	LOTE PRINCIPAL	AGUACATE	HASS	HASS	02/06/2020	1	7	7	NO	204	Cuadro,	Vivero registrado	SI	PLÁTANO	SI	NO	NO REGISTRA	Químico, Orgánico,	Químico, Biológico,	Fuentes naturales	NO REGISTRA	Predio Exportador,	CALDAS	PENSILVANIA	LA ESTRELLA	247736	SEGUNDO DIAGNOSTICO	4	Si	4	15	No	Propia	Propietario	Pavimentada	5	4	Cobertura herbácea,	Evaluación de riesgos de los controles fitosanitarios,	Aporte de materia orgánica para el ciclaje natural de la nutrición,	No Aplica	1	8600
297	270875	LOTE PRINCIPAL	AGUACATE	PAPELILLO	NO HASS	01/03/2018	3.5	7	7	NO	714	Cuadro,	Vivero registrado	SI	PLÁTANO	SI	NO	NO REGISTRA	Químico, Orgánico,	Químico, Biológico, Cultural,	Fuentes naturales	NO REGISTRA	No tiene,	CALDAS	BELALCAZAR	SAN ISIDRO	240865	PRIMER DIAGNOSTICO	6	Si	7.7	5	No	Propia	Propietario	Pavimentada	9	4	Cobertura herbácea,	No Aplica	Aporte de materia orgánica para el ciclaje natural de la nutrición,	Establece zonas de amortiguamiento o áreas verdes en su predio,	3.5	840
297	280793	LOTE PRINCIPAL	AGUACATE	PAPELILLO	NO HASS	01/03/2018	3.5	7	7	NO	714	Cuadro,	Vivero registrado	SI	PLÁTANO	SI	NO	NO REGISTRA	Químico, Orgánico,	Químico, Biológico, Cultural,	Otro	ACUEDUCTO	No tiene,	CALDAS	BELALCAZAR	SAN ISIDRO	249196	SEGUNDO DIAGNOSTICO	6	Si	7.7	5	No	Propia	Propietario	Pavimentada	9	4	Cobertura herbácea,	bioinsecticidas y/o biofungicidas,	Aporte de materia orgánica para el ciclaje natural de la nutrición, Uso de biofertilizantes ,	Establece zonas de amortiguamiento o áreas verdes en su predio,	3.5	10840
298	266505	LOTE PRINCIPAL	AGUACATE	HASS	HASS	01/05/2017	0.8	6	6	NO	222	Cuadro,	Vivero registrado	NO	NO APLICA	SI	NO	NO REGISTRA	Químico, Orgánico,	Químico, Biológico, Cultural,	Otro	ACUEDUCTO	BPA, Predio Exportador,	CALDAS	RIOSUCIO	EL ORO	237147	PRIMER DIAGNOSTICO	7	Si	1	12	No	Propia	Propietario	Pavimentada	3	2	Cobertura herbácea,	Medidas de mitigación y/o compensación por uso de control fitosanitario, Presencia y conservación de nichos ecológicos, bioinsecticidas y/o biofungicidas,	Aporte de materia orgánica para el ciclaje natural de la nutrición, Uso de biofertilizantes , Uso de bioestimulantes ,	Toma medidas para el manejo y control de vertimiento de aguas residuales en su predio,	0	0
298	279578	LOTE PRINCIPAL	AGUACATE	HASS	HASS	01/05/2017	0.8	6	6	NO	222	Cuadro,	Vivero registrado	NO	NO APLICA	SI	NO	NO REGISTRA	Químico, Orgánico,	Químico, Biológico, Cultural,	Otro	ACUEDUCTO	BPA, Predio Exportador, Global GAP,	CALDAS	RIOSUCIO	EL ORO	248116	SEGUNDO DIAGNOSTICO	7	Si	1	12	No	Propia	Propietario	Pavimentada	3	2	Cobertura herbácea,	bioinsecticidas y/o biofungicidas,	Aporte de materia orgánica para el ciclaje natural de la nutrición,	Toma medidas para el manejo y control de vertimiento de aguas residuales en su predio,	0.8	12945
299	266542	LOTE PRINCIPAL	AGUACATE	HASS	HASS	01/07/2013	2	7	7	NO	408	Cuadro,	Vivero registrado	NO	NO APLICA	SI	NO	NO REGISTRA	Químico, Orgánico,	Químico, Biológico, Cultural,	Fuentes naturales	NO REGISTRA	BPA, Predio Exportador, Rainforest,	CALDAS	RIOSUCIO	SANTA INES	237176	PRIMER DIAGNOSTICO	11	Si	21	8	No	Propia	Arrendatario	Pavimentada	4	2	Cobertura herbácea,	Presencia y conservación de nichos ecológicos,	Uso de bioestimulantes ,	Toma medidas para el manejo y control de vertimiento de aguas residuales en su predio,	0	0
299	279777	LOTE PRINCIPAL	AGUACATE	HASS	HASS	01/07/2013	2	7	7	NO	408	Cuadro,	Vivero registrado	NO	NO APLICA	SI	NO	NO REGISTRA	Químico, Orgánico,	Químico, Biológico, Cultural,	Fuentes naturales	NO REGISTRA	BPA, Predio Exportador, Global GAP,	CALDAS	RIOSUCIO	SANTA INES	248296	SEGUNDO DIAGNOSTICO	11	Si	21	8	No	Propia	Arrendatario	Pavimentada	4	2	Cobertura herbácea,	Presencia y conservación de nichos ecológicos,	Uso de bioestimulantes ,	Toma medidas para el manejo y control de vertimiento de aguas residuales en su predio,	2	22866
300	266527	LOTE PRINCIPAL	AGUACATE	HASS	HASS	01/12/2017	1	7	7	NO	204	Cuadro,	Vivero registrado	NO	NO APLICA	SI	NO	NO REGISTRA	Químico, Orgánico,	Químico, Biológico, Cultural,	Otro	ACUEDUCTO	BPA, Predio Exportador, Global GAP, Rainforest,	CALDAS	RIOSUCIO	EL ORO	237164	PRIMER DIAGNOSTICO	7	No	30	10	No	Propia	Propietario	Pavimentada	2	3	No Aplica	Presencia y conservación de nichos ecológicos, bioinsecticidas y/o biofungicidas,	Uso de biofertilizantes ,	Toma medidas para el manejo y control de vertimiento de aguas residuales en su predio,	0	0
300	279589	LOTE PRINCIPAL	AGUACATE	HASS	HASS	01/12/2017	1	7	7	NO	204	Cuadro,	Vivero registrado	NO	NO APLICA	SI	NO	NO REGISTRA	Químico, Orgánico,	Químico, Biológico, Cultural,	Otro	ACUEDUCTO	BPA, Predio Exportador,	CALDAS	RIOSUCIO	EL ORO	248127	SEGUNDO DIAGNOSTICO	7	No	30	10	No	Propia	Propietario	Pavimentada	2	3	No Aplica	Presencia y conservación de nichos ecológicos,	Uso de bioestimulantes ,	Toma medidas para el manejo y control de vertimiento de aguas residuales en su predio,	1	200
301	266595	LOTE PRINCIPAL	AGUACATE	HASS	HASS	01/07/2021	9	8	8	NO	1406	Cuadro,	Vivero registrado	SI	CAFÉ	SI	NO	NO REGISTRA	Químico, Orgánico,	Químico, Biológico, Cultural,	Otro	ACUEDUCTO	Predio Exportador,	CALDAS	RIOSUCIO	LA CABAÑA	237221	PRIMER DIAGNOSTICO	3	Si	28	10	No	Propia	Arrendatario	Pavimentada	12	11	Cobertura herbácea, Ciclo de vida de la cobertura vegetal hasta floración, Uso de cojinetes,	Presencia y conservación de nichos ecológicos, bioinsecticidas y/o biofungicidas,	Aporte de materia orgánica para el ciclaje natural de la nutrición, Uso de biofertilizantes , Uso de bioestimulantes ,	Toma medidas para el manejo y control de vertimiento de aguas residuales en su predio, No usa herbicidas, ni sustancias químicas que puedan contaminar los cuerpos de agua,	0	0
301	280921	LOTE PRINCIPAL	AGUACATE	HASS	HASS	01/07/2021	9	8	8	NO	1406	Cuadro,	Vivero registrado	SI	CAFÉ	SI	NO	NO REGISTRA	Químico, Orgánico,	Químico, Biológico, Cultural,	Otro	ACUEDUCTO	Predio Exportador, Global GAP,	CALDAS	RIOSUCIO	LA CABAÑA	249315	SEGUNDO DIAGNOSTICO	3	Si	28	10	No	Propia	Arrendatario	Pavimentada	12	11	Cobertura herbácea, Ciclo de vida de la cobertura vegetal hasta floración, Uso de cojinetes,	Presencia y conservación de nichos ecológicos, bioinsecticidas y/o biofungicidas,	Aporte de materia orgánica para el ciclaje natural de la nutrición, Uso de biofertilizantes , Uso de bioestimulantes ,	Toma medidas para el manejo y control de vertimiento de aguas residuales en su predio, No usa herbicidas, ni sustancias químicas que puedan contaminar los cuerpos de agua,	9	26047
302	270886	LOTE PRINCIPAL	AGUACATE	PAPELILLO	NO HASS	01/03/2014	2.5	10	10	NO	250	Cuadro,	Vivero registrado	SI	PLÁTANO	SI	NO	NO REGISTRA	Químico, Orgánico,	Químico, Biológico, Cultural,	Fuentes naturales	NO REGISTRA	BPA,	CALDAS	BELALCAZAR	EL CRUCERO	240875	PRIMER DIAGNOSTICO	10	Si	4.2	10	No	Propia	Propietario	Pavimentada	1	2	Cobertura herbácea,	Medidas de mitigación y/o compensación por uso de control fitosanitario, Presencia y conservación de nichos ecológicos, bioinsecticidas y/o biofungicidas,	Aporte de materia orgánica para el ciclaje natural de la nutrición, Uso de biofertilizantes ,	Toma medidas para el manejo y control de vertimiento de aguas residuales en su predio, No usa herbicidas, ni sustancias químicas que puedan contaminar los cuerpos de agua,	2.5	400
302	280799	LOTE PRINCIPAL	AGUACATE	PAPELILLO	NO HASS	01/03/2014	2.5	10	10	NO	250	Cuadro,	Vivero registrado	SI	PLÁTANO	SI	NO	NO REGISTRA	Químico, Orgánico,	Químico, Biológico, Cultural,	Fuentes naturales	NO REGISTRA	BPA,	CALDAS	BELALCAZAR	EL CRUCERO	249202	SEGUNDO DIAGNOSTICO	10	Si	4.2	10	No	Propia	Propietario	Pavimentada	1	2	Cobertura herbácea,	Medidas de mitigación y/o compensación por uso de control fitosanitario, Presencia y conservación de nichos ecológicos, bioinsecticidas y/o biofungicidas,	Aporte de materia orgánica para el ciclaje natural de la nutrición, Uso de biofertilizantes , Uso de bioestimulantes ,	Toma medidas para el manejo y control de vertimiento de aguas residuales en su predio,	2.5	5000
303	271266	LOTE PRINCIPAL	AGUACATE	HASS	HASS	01/08/2018	1.5	7	7	NO	306	Cuadro,	Vivero registrado	NO	NO APLICA	NO	NO	NO REGISTRA	Químico,	Químico, Cultural,	Fuentes naturales	NO REGISTRA	No tiene,	CALDAS	RISARALDA	EL PORVENIR	241226	PRIMER DIAGNOSTICO	6	No	2.25	1.5	No	Contratada	Propietario	Pavimentada	2	2	Cobertura herbácea,	No Aplica	No Aplica	Establece zonas de amortiguamiento o áreas verdes en su predio,	0	0
303	280783	LOTE PRINCIPAL	AGUACATE	HASS	HASS	01/08/2018	1.5	7	7	NO	306	Cuadro,	Vivero registrado	NO	NO APLICA	SI	NO	NO REGISTRA	Químico,	Químico, Biológico, Cultural,	Fuentes naturales	NO REGISTRA	No tiene,	CALDAS	RISARALDA	EL PORVENIR	249186	SEGUNDO DIAGNOSTICO	6	No	2.25	1.5	No	Contratada	Propietario	Pavimentada	2	2	Cobertura herbácea,	No Aplica	No Aplica	Establece zonas de amortiguamiento o áreas verdes en su predio,	1.5	8500
304	266476	LOTE PRINCIPAL	AGUACATE	HASS	HASS	01/12/2021	0.5	6	7	NO	119	Cuadro,	Vivero registrado	NO	NO APLICA	SI	NO	NO REGISTRA	Químico, Orgánico,	Químico, Biológico,	Fuentes naturales	NO REGISTRA	No tiene,	CALDAS	MANZANARES	GUAYAQUIL	237114	PRIMER DIAGNOSTICO	3	No	1.5	21	No	Propia	Propietario	No Pavimentada	0	0	No Aplica	No Aplica	No Aplica	No Aplica	0.5	220
304	280832	LOTE PRINCIPAL	AGUACATE	HASS	HASS	01/12/2021	0.5	6	7	NO	119	Cuadro,	Vivero registrado	NO	NO APLICA	SI	NO	NO REGISTRA	Químico, Orgánico,	Químico, Biológico, Cultural,	Fuentes naturales	NO REGISTRA	BPA, Predio Exportador,	CALDAS	MANZANARES	GUAYAQUIL	249235	SEGUNDO DIAGNOSTICO	3	No	1.5	21	No	Propia	Propietario	No Pavimentada	0	0	Cobertura herbácea,	No Aplica	Aporte de materia orgánica para el ciclaje natural de la nutrición,	Establece zonas de amortiguamiento o áreas verdes en su predio,	0.5	1720
305	270901	LOTE PRINCIPAL	AGUACATE	HASS	HASS	02/06/2019	1.25	7	7	NO	255	Cuadro,	Vivero registrado	NO	NO APLICA	NO	NO	NO REGISTRA	Químico, Orgánico,	Químico, Biológico, Cultural,	Fuentes naturales	NO REGISTRA	No tiene,	CALDAS	AGUADAS	TAMBORAL	240889	PRIMER DIAGNOSTICO	5	Si	2	15	No	Propia	Propietario	Pavimentada	5	3	Cobertura herbácea,	bioinsecticidas y/o biofungicidas,	Aporte de materia orgánica para el ciclaje natural de la nutrición,	Toma medidas para el manejo y control de vertimiento de aguas residuales en su predio,	1.25	7200
305	280816	LOTE PRINCIPAL	AGUACATE	HASS	HASS	02/06/2019	1.25	7	7	NO	255	Cuadro,	Vivero registrado	NO	NO APLICA	SI	NO	NO REGISTRA	Químico, Orgánico,	Químico, Biológico, Cultural,	Fuentes naturales	NO REGISTRA	Predio Exportador,	CALDAS	AGUADAS	TAMBORAL	249217	SEGUNDO DIAGNOSTICO	5	Si	2	15	No	Propia	Propietario	Pavimentada	5	3	Cobertura herbácea,	bioinsecticidas y/o biofungicidas,	Aporte de materia orgánica para el ciclaje natural de la nutrición,	Toma medidas para el manejo y control de vertimiento de aguas residuales en su predio,	1.25	11700
306	270869	LOTE PRINCIPAL	AGUACATE	PAPELILLO	NO HASS	01/06/2021	1.5	8	7	NO	268	Cuadro,	Vivero registrado	SI	PLÁTANO	SI	NO	NO REGISTRA	Químico, Orgánico,	Químico, Biológico, Cultural,	Fuentes naturales	NO REGISTRA	No tiene,	CALDAS	BELALCAZAR	EL PORVENIR	240858	PRIMER DIAGNOSTICO	3	Si	2.5	2	No	Propia	Propietario	Pavimentada	4	4	No Aplica	No Aplica	No Aplica	No Aplica	1.5	50
306	280786	LOTE PRINCIPAL	AGUACATE	PAPELILLO	NO HASS	01/06/2021	1.5	8	7	NO	268	Cuadro,	Vivero registrado	SI	PLÁTANO	SI	NO	NO REGISTRA	Químico, Orgánico,	Químico, Biológico, Cultural,	Fuentes naturales	NO REGISTRA	No tiene,	CALDAS	BELALCAZAR	EL PORVENIR	249189	SEGUNDO DIAGNOSTICO	3	Si	2.5	2	No	Propia	Propietario	Pavimentada	4	4	Cobertura herbácea,	bioinsecticidas y/o biofungicidas,	No Aplica	Toma medidas para el manejo y control de vertimiento de aguas residuales en su predio,	1.5	2950
307	271999	LOTE PRINCIPAL	AGUACATE	HASS	HASS	11/12/2023	1	7	7	NO	204	Surcos,	Vivero registrado	NO	NO APLICA	NO	NO	NO REGISTRA	Químico,	Químico, Cultural,	Reservorios	NO REGISTRA	No tiene,	CALDAS	MANZANARES	LA CAMPIÑA	241823	PRIMER DIAGNOSTICO	1	No	20.1	16	No	Propia	Propietario	Pavimentada	2	3	Uso de cojinetes,	Presencia y conservación de nichos ecológicos,	No Aplica	No Aplica	0	0
307	281696	LOTE PRINCIPAL	AGUACATE	HASS	HASS	11/12/2023	1	7	7	NO	204	Surcos,	Vivero registrado	NO	NO APLICA	NO	NO	NO REGISTRA	Químico,	Químico, Cultural,	Reservorios	NO REGISTRA	No tiene,	CALDAS	MANZANARES	LA CAMPIÑA	249947	SEGUNDO DIAGNOSTICO	1	No	20.1	16	No	Propia	Propietario	Pavimentada	2	3	Uso de cojinetes,	Presencia y conservación de nichos ecológicos,	No Aplica	No Aplica	0	0
308	271153	LOTE PRINCIPAL	AGUACATE	HASS	HASS	01/07/2019	1	7	7	NO	204	Cuadro,	Vivero registrado	SI	CAFÉ	NO	NO	NO REGISTRA	Químico,	Químico,	Fuentes naturales	NO REGISTRA	No tiene,	CALDAS	MANZANARES	AGUA BONITA	241118	PRIMER DIAGNOSTICO	5	No	2	15	No	Propia	Propietario	Pavimentada	0	3	No Aplica	No Aplica	No Aplica	No Aplica	1	1820
308	280011	LOTE PRINCIPAL	AGUACATE	HASS	HASS	01/07/2019	1	7	7	NO	204	Cuadro,	Vivero registrado	SI	CAFÉ	SI	NO	NO REGISTRA	Químico, Orgánico,	Químico,	Fuentes naturales	NO REGISTRA	BPA, Predio Exportador,	CALDAS	MANZANARES	AGUA BONITA	248509	SEGUNDO DIAGNOSTICO	5	No	2	15	No	Propia	Propietario	Pavimentada	0	3	Cobertura herbácea,	No Aplica	Aporte de materia orgánica para el ciclaje natural de la nutrición,	Establece zonas de amortiguamiento o áreas verdes en su predio,	1	7564
309	272270	LOTE SECUNDARIO	AGUACATE	HASS	HASS	01/01/2019	0.8	8	8	NO	130	Cuadro,	Vivero registrado	SI	CAFÉ	NO	NO	NO REGISTRA	Químico,	Químico,	Cosecha de agua	NO REGISTRA	Predio Exportador,	CALDAS	MANZANARES	AGUA BONITA	242048	PRIMER DIAGNOSTICO	6	No	8	19	No	Propia	Propietario	Pavimentada	0	3	No Aplica	No Aplica	No Aplica	Establece zonas de amortiguamiento o áreas verdes en su predio,	0.8	3000
309	272559	LOTE 3	AGUACATE	HASS	HASS	01/08/2022	0.5	8	8	NO	80	Cuadro,	Vivero registrado	SI	CAFÉ	NO	NO	NO REGISTRA	Químico,	Químico,	Cosecha de agua	NO REGISTRA	Predio Exportador,	CALDAS	MANZANARES	AGUA BONITA	242048	PRIMER DIAGNOSTICO	2	No	8	19	No	Propia	Propietario	Pavimentada	0	3	No Aplica	No Aplica	No Aplica	Establece zonas de amortiguamiento o áreas verdes en su predio,	0	0
309	272560	LOTE PRINCIPAL	AGUACATE	HASS	HASS	01/01/2009	1.4	8	8	NO	220	Cuadro,	Vivero registrado	SI	CAFÉ	NO	NO	NO REGISTRA	Químico,	Químico,	Cosecha de agua	NO REGISTRA	Predio Exportador,	CALDAS	MANZANARES	AGUA BONITA	242048	PRIMER DIAGNOSTICO	16	No	8	19	No	Propia	Propietario	Pavimentada	0	3	No Aplica	No Aplica	No Aplica	Establece zonas de amortiguamiento o áreas verdes en su predio,	1.4	23000
309	272561	LOTE 4	AGUACATE	HASS	HASS	01/02/2024	0.3	7	7	NO	70	Cuadro,	Vivero registrado	SI	CAFÉ	NO	NO	NO REGISTRA	Químico,	Químico,	Cosecha de agua	NO REGISTRA	Predio Exportador,	CALDAS	MANZANARES	AGUA BONITA	242048	PRIMER DIAGNOSTICO	1	No	8	19	No	Propia	Propietario	Pavimentada	0	3	No Aplica	No Aplica	No Aplica	Establece zonas de amortiguamiento o áreas verdes en su predio,	0	0
309	280032	LOTE SECUNDARIO	AGUACATE	HASS	HASS	01/01/2019	0.8	8	8	NO	130	Cuadro,	Vivero registrado	SI	CAFÉ	NO	NO	NO REGISTRA	Químico, Orgánico,	Químico,	Cosecha de agua	NO REGISTRA	Predio Exportador,	CALDAS	MANZANARES	AGUA BONITA	248529	SEGUNDO DIAGNOSTICO	6	No	8	19	No	Propia	Propietario	Pavimentada	0	3	No Aplica	No Aplica	Aporte de materia orgánica para el ciclaje natural de la nutrición,	Establece zonas de amortiguamiento o áreas verdes en su predio,	0.8	3600
309	280033	LOTE 3	AGUACATE	HASS	HASS	01/08/2022	0.5	8	8	NO	80	Cuadro,	Vivero registrado	SI	CAFÉ	NO	NO	NO REGISTRA	Químico,	Químico,	Cosecha de agua	NO REGISTRA	Predio Exportador,	CALDAS	MANZANARES	AGUA BONITA	248529	SEGUNDO DIAGNOSTICO	2	No	8	19	No	Propia	Propietario	Pavimentada	0	3	No Aplica	No Aplica	Aporte de materia orgánica para el ciclaje natural de la nutrición,	Establece zonas de amortiguamiento o áreas verdes en su predio,	0	0
309	280034	LOTE PRINCIPAL	AGUACATE	HASS	HASS	01/01/2009	1.4	8	8	NO	220	Cuadro,	Vivero registrado	SI	CAFÉ	NO	NO	NO REGISTRA	Químico, Orgánico,	Químico,	Cosecha de agua	NO REGISTRA	Predio Exportador,	CALDAS	MANZANARES	AGUA BONITA	248529	SEGUNDO DIAGNOSTICO	16	No	8	19	No	Propia	Propietario	Pavimentada	0	3	No Aplica	No Aplica	Aporte de materia orgánica para el ciclaje natural de la nutrición,	Establece zonas de amortiguamiento o áreas verdes en su predio,	1.4	31300
309	280035	LOTE 4	AGUACATE	HASS	HASS	01/02/2024	0.3	7	7	NO	70	Cuadro,	Vivero registrado	SI	CAFÉ	NO	NO	NO REGISTRA	Químico,	Químico,	Cosecha de agua	NO REGISTRA	Predio Exportador,	CALDAS	MANZANARES	AGUA BONITA	248529	SEGUNDO DIAGNOSTICO	1	No	8	19	No	Propia	Propietario	Pavimentada	0	3	No Aplica	No Aplica	Aporte de materia orgánica para el ciclaje natural de la nutrición,	Establece zonas de amortiguamiento o áreas verdes en su predio,	0	0
310	266577	LOTE PRINCIPAL	AGUACATE	HASS	HASS	01/07/2012	6	6	6	NO	1667	Cuadro,	Vivero registrado	NO	NO APLICA	SI	NO	NO REGISTRA	Químico, Orgánico,	Químico, Biológico, Cultural,	Otro	ACUEDUCTO	BPA, Predio Exportador, Rainforest,	CALDAS	RIOSUCIO	LLANO GRANDE	237204	PRIMER DIAGNOSTICO	12	Si	16	28	No	Propia	Propietario	Pavimentada	4	4	Cobertura herbácea,	Presencia y conservación de nichos ecológicos, bioinsecticidas y/o biofungicidas,	Aporte de materia orgánica para el ciclaje natural de la nutrición, Uso de bioestimulantes ,	Toma medidas para el manejo y control de vertimiento de aguas residuales en su predio,	0	0
310	279783	LOTE PRINCIPAL	AGUACATE	HASS	HASS	01/07/2012	6	6	6	NO	1667	Cuadro,	Vivero registrado	NO	NO APLICA	SI	NO	NO REGISTRA	Químico, Orgánico,	Químico, Biológico, Cultural,	Otro	ACUEDUCTO	BPA, Predio Exportador, Global GAP,	CALDAS	RIOSUCIO	LLANO GRANDE	248302	SEGUNDO DIAGNOSTICO	12	Si	16	28	No	Propia	Propietario	Pavimentada	4	4	Cobertura herbácea,	Presencia y conservación de nichos ecológicos, bioinsecticidas y/o biofungicidas,	Aporte de materia orgánica para el ciclaje natural de la nutrición, Uso de bioestimulantes ,	Toma medidas para el manejo y control de vertimiento de aguas residuales en su predio,	6	37000
311	266481	LOTE PRINCIPAL	AGUACATE	HASS	HASS	01/11/2014	1.5	6	6	NO	417	Cuadro,	Vivero registrado	NO	NO APLICA	SI	NO	NO REGISTRA	Químico,	Químico, Biológico, Cultural,	Fuentes naturales	NO REGISTRA	BPA, Predio Exportador, Global GAP, Rainforest,	CALDAS	RIOSUCIO	PUEBLO VIEJO	237121	PRIMER DIAGNOSTICO	10	Si	1.5	3.8	No	Propia	Propietario	Pavimentada	7	6	Cobertura herbácea,	Medidas de mitigación y/o compensación por uso de control fitosanitario,	No Aplica	Toma medidas para el manejo y control de vertimiento de aguas residuales en su predio,	0	0
311	279569	LOTE PRINCIPAL	AGUACATE	HASS	HASS	01/11/2014	1.5	6	6	NO	417	Cuadro,	Vivero registrado	NO	NO APLICA	SI	NO	NO REGISTRA	Químico,	Químico, Biológico, Cultural,	Fuentes naturales	NO REGISTRA	BPA, Predio Exportador, Global GAP, Rainforest,	CALDAS	RIOSUCIO	PUEBLO VIEJO	248107	SEGUNDO DIAGNOSTICO	10	Si	1.5	3.8	No	Propia	Propietario	Pavimentada	7	6	Cobertura herbácea,	Medidas de mitigación y/o compensación por uso de control fitosanitario,	No Aplica	Toma medidas para el manejo y control de vertimiento de aguas residuales en su predio,	1.5	9090
312	266491	LOTE PRINCIPAL	AGUACATE	HASS	HASS	01/09/2017	0.43	7	7	NO	88	Cuadro,	Vivero registrado	NO	NO APLICA	SI	NO	NO REGISTRA	Químico, Orgánico,	Biológico, Cultural,	Otro	ACUEDUCTO	BPA, Predio Exportador, Rainforest,	CALDAS	RIOSUCIO	PUEBLO VIEJO	237132	PRIMER DIAGNOSTICO	7	No	0.75	3.5	No	Propia	Propietario	Pavimentada	2	3	Cobertura herbácea, Ciclo de vida de la cobertura vegetal hasta floración, Uso de cojinetes, Otros,	Medidas de mitigación y/o compensación por uso de control fitosanitario, Presencia y conservación de nichos ecológicos, bioinsecticidas y/o biofungicidas,	Aporte de materia orgánica para el ciclaje natural de la nutrición, Uso de biofertilizantes , Uso de bioestimulantes ,	Establece zonas de amortiguamiento o áreas verdes en su predio, Toma medidas para el manejo y control de vertimiento de aguas residuales en su predio, No usa herbicidas, ni sustancias químicas que puedan contaminar los cuerpos de agua,	0	0
312	279576	LOTE PRINCIPAL	AGUACATE	HASS	HASS	01/09/2017	0.43	7	7	NO	88	Cuadro,	Vivero registrado	NO	NO APLICA	SI	NO	NO REGISTRA	Químico, Orgánico,	Químico, Biológico, Cultural,	Otro	ACUEDUCTO	BPA, Predio Exportador, Global GAP,	CALDAS	RIOSUCIO	PUEBLO VIEJO	248114	SEGUNDO DIAGNOSTICO	7	No	0.75	3.5	No	Propia	Propietario	Pavimentada	2	3	Cobertura herbácea, Ciclo de vida de la cobertura vegetal hasta floración, Uso de cojinetes, Otros,	Medidas de mitigación y/o compensación por uso de control fitosanitario, Presencia y conservación de nichos ecológicos, bioinsecticidas y/o biofungicidas,	Aporte de materia orgánica para el ciclaje natural de la nutrición, Uso de biofertilizantes , Uso de bioestimulantes ,	Establece zonas de amortiguamiento o áreas verdes en su predio, Toma medidas para el manejo y control de vertimiento de aguas residuales en su predio, No usa herbicidas, ni sustancias químicas que puedan contaminar los cuerpos de agua,	0.43	610
313	266497	LOTE PRINCIPAL	AGUACATE	HASS	HASS	01/11/2014	0.8	7	7	NO	163	Cuadro,	Vivero registrado	NO	NO APLICA	SI	NO	NO REGISTRA	Químico,	Biológico, Cultural,	Otro	ACUEDUCTO	BPA, Predio Exportador, Global GAP, Rainforest,	CALDAS	RIOSUCIO	PUEBLO VIEJO	237137	PRIMER DIAGNOSTICO	10	Si	1	4	No	Propia	Propietario	Pavimentada	2	4	Cobertura herbácea, Ciclo de vida de la cobertura vegetal hasta floración,	Medidas de mitigación y/o compensación por uso de control fitosanitario, Presencia y conservación de nichos ecológicos, bioinsecticidas y/o biofungicidas,	Aporte de materia orgánica para el ciclaje natural de la nutrición, Uso de biofertilizantes , Uso de bioestimulantes ,	Toma medidas para el manejo y control de vertimiento de aguas residuales en su predio, No usa herbicidas, ni sustancias químicas que puedan contaminar los cuerpos de agua,	0	0
313	279574	LOTE PRINCIPAL	AGUACATE	HASS	HASS	01/11/2014	0.8	7	7	NO	163	Cuadro,	Vivero registrado	NO	NO APLICA	SI	NO	NO REGISTRA	Químico, Orgánico,	Químico, Biológico, Cultural,	Otro	ACUEDUCTO	BPA, Predio Exportador, Global GAP,	CALDAS	RIOSUCIO	PUEBLO VIEJO	248112	SEGUNDO DIAGNOSTICO	10	Si	1	4	No	Propia	Propietario	Pavimentada	2	4	Cobertura herbácea, Ciclo de vida de la cobertura vegetal hasta floración,	Medidas de mitigación y/o compensación por uso de control fitosanitario, Presencia y conservación de nichos ecológicos, bioinsecticidas y/o biofungicidas,	Aporte de materia orgánica para el ciclaje natural de la nutrición, Uso de biofertilizantes , Uso de bioestimulantes ,	Toma medidas para el manejo y control de vertimiento de aguas residuales en su predio, No usa herbicidas, ni sustancias químicas que puedan contaminar los cuerpos de agua,	0.8	13523
314	266518	LOTE PRINCIPAL	AGUACATE	HASS	HASS	01/10/2021	1.7	7	7	NO	350	Cuadro,	Vivero registrado	NO	NO APLICA	NO	NO	NO REGISTRA	Químico,	Químico, Cultural,	Otro	ACUEDUCTO	No tiene,	CALDAS	RIOSUCIO	EL ORO	237156	PRIMER DIAGNOSTICO	3	Si	33	12	No	Propia	Propietario	Pavimentada	2	3	Cobertura herbácea,	Presencia y conservación de nichos ecológicos,	No Aplica	Toma medidas para el manejo y control de vertimiento de aguas residuales en su predio,	1.7	3200
314	279587	LOTE PRINCIPAL	AGUACATE	HASS	HASS	01/10/2021	1.7	7	7	NO	350	Cuadro,	Vivero registrado	SI	FRIJOL	NO	NO	NO REGISTRA	Químico,	Químico, Cultural,	Otro	ACUEDUCTO	No tiene,	CALDAS	RIOSUCIO	EL ORO	248125	SEGUNDO DIAGNOSTICO	3	Si	33	12	No	Propia	Propietario	Pavimentada	2	3	Cobertura herbácea,	Presencia y conservación de nichos ecológicos,	No Aplica	Toma medidas para el manejo y control de vertimiento de aguas residuales en su predio,	1.7	7200
315	266550	LOTE PRINCIPAL	AGUACATE	HASS	HASS	01/05/2014	0.3	7	7	NO	71	Tres Bolillos,	Vivero registrado	NO	NO APLICA	SI	NO	NO REGISTRA	Químico, Orgánico,	Químico, Biológico, Cultural,	Otro	ACUEDUCTO	BPA, Predio Exportador, Rainforest,	CALDAS	RIOSUCIO	TUMBABARRETO	237182	PRIMER DIAGNOSTICO	10	No	0.5	1	No	Propia	Propietario	Pavimentada	4	2	Cobertura herbácea,	Presencia y conservación de nichos ecológicos, bioinsecticidas y/o biofungicidas,	No Aplica	Toma medidas para el manejo y control de vertimiento de aguas residuales en su predio,	0	0
315	279779	LOTE PRINCIPAL	AGUACATE	HASS	HASS	01/05/2014	0.3	7	7	NO	71	Tres Bolillos,	Vivero registrado	NO	NO APLICA	SI	NO	NO REGISTRA	Químico, Orgánico,	Químico, Biológico, Cultural,	Otro	ACUEDUCTO	BPA, Predio Exportador, Global GAP,	CALDAS	RIOSUCIO	TUMBABARRETO	248298	SEGUNDO DIAGNOSTICO	10	No	0.5	1	No	Propia	Propietario	Pavimentada	4	2	Cobertura herbácea,	Presencia y conservación de nichos ecológicos, bioinsecticidas y/o biofungicidas,	No Aplica	Toma medidas para el manejo y control de vertimiento de aguas residuales en su predio,	0.3	1000
316	266537	LOTE PRINCIPAL	AGUACATE	HASS	HASS	01/09/2019	2.6	6	6	NO	722	Cuadro,	Vivero registrado	NO	NO APLICA	SI	NO	NO REGISTRA	Químico,	Químico, Biológico, Cultural,	Otro	ACUEDUCTO	Predio Exportador,	CALDAS	RIOSUCIO	EL RUBY	237169	PRIMER DIAGNOSTICO	5	No	5	16	No	Propia	Propietario	No Pavimentada	0	0	Cobertura herbácea,	No Aplica	Uso de bioestimulantes ,	Toma medidas para el manejo y control de vertimiento de aguas residuales en su predio,	0	0
316	280876	LOTE PRINCIPAL	AGUACATE	HASS	HASS	01/09/2019	2.6	6	6	NO	722	Cuadro,	Vivero registrado	NO	NO APLICA	SI	NO	NO REGISTRA	Químico, Orgánico,	Químico, Biológico, Cultural,	Otro	ACUEDUCTO	Predio Exportador, Global GAP,	CALDAS	RIOSUCIO	EL RUBY	249279	SEGUNDO DIAGNOSTICO	5	No	5	16	No	Propia	Propietario	No Pavimentada	0	0	Cobertura herbácea,	No Aplica	Uso de bioestimulantes ,	Toma medidas para el manejo y control de vertimiento de aguas residuales en su predio,	2.6	12047
317	266534	LOTE PRINCIPAL	AGUACATE	HASS	HASS	16/05/2018	1	8	7	NO	200	Surcos,	Vivero registrado	SI	CAFÉ	SI	NO	NO REGISTRA	Químico,	Químico, Cultural,	No tiene	NO REGISTRA	Predio Exportador,	CALDAS	LA MERCED	PEÑARICA	237166	PRIMER DIAGNOSTICO	6	Si	4.3	8	No	Propia	Propietario	Pavimentada	3	2	Uso de cojinetes,	Medidas de mitigación y/o compensación por uso de control fitosanitario,	No Aplica	No Aplica	0	0
317	278640	LOTE PRINCIPAL	AGUACATE	HASS	HASS	16/05/2018	1	8	7	NO	200	Surcos,	Vivero registrado	SI	CAFÉ	SI	NO	NO REGISTRA	Químico,	Químico, Cultural,	No tiene	NO REGISTRA	Predio Exportador,	CALDAS	LA MERCED	PEÑARICA	247320	SEGUNDO DIAGNOSTICO	6	Si	4.3	8	No	Propia	Propietario	Pavimentada	3	2	Uso de cojinetes,	Medidas de mitigación y/o compensación por uso de control fitosanitario,	No Aplica	No Aplica	1	1750
318	266732	LOTE PRINCIPAL	AGUACATE	HASS	HASS	01/12/2020	1	7	7	NO	204	Cuadro,	Vivero registrado	SI	CAFÉ	NO	NO	NO REGISTRA	Químico,	Químico,	Fuentes naturales	NO REGISTRA	No tiene,	CALDAS	MANZANARES	GUAYAQUIL	237340	PRIMER DIAGNOSTICO	4	Si	7	20	No	Propia	Propietario	Pavimentada	1	1	No Aplica	No Aplica	No Aplica	Establece zonas de amortiguamiento o áreas verdes en su predio,	1	200
318	280006	LOTE PRINCIPAL	AGUACATE	HASS	HASS	01/12/2020	1	7	7	NO	204	Cuadro,	Vivero registrado	SI	CAFÉ	NO	NO	NO REGISTRA	Químico,	Químico,	Fuentes naturales	NO REGISTRA	No tiene,	CALDAS	MANZANARES	GUAYAQUIL	248505	SEGUNDO DIAGNOSTICO	4	Si	7	20	No	Propia	Propietario	Pavimentada	1	1	No Aplica	No Aplica	No Aplica	Establece zonas de amortiguamiento o áreas verdes en su predio,	1	900
319	266433	LOTE PRINCIPAL	AGUACATE	HASS	HASS	13/08/2018	1.8	7	7	NO	204	Surcos,	Vivero registrado	SI	CAFÉ	SI	NO	NO REGISTRA	Químico,	Químico, Cultural,	No tiene	NO REGISTRA	No tiene,	CALDAS	MANZANARES	EL SUELDO	237081	PRIMER DIAGNOSTICO	6	Si	2	17	No	Propia	Propietario	Pavimentada	4	3	Uso de cojinetes,	Presencia y conservación de nichos ecológicos,	No Aplica	Establece zonas de amortiguamiento o áreas verdes en su predio,	0	0
319	278409	LOTE PRINCIPAL	AGUACATE	HASS	HASS	13/08/2018	1.8	7	7	NO	204	Surcos,	Vivero registrado	SI	CAFÉ	SI	NO	NO REGISTRA	Químico,	Químico, Cultural,	No tiene	NO REGISTRA	No tiene,	CALDAS	MANZANARES	EL SUELDO	247130	SEGUNDO DIAGNOSTICO	6	Si	2	17	No	Propia	Propietario	Pavimentada	4	3	Uso de cojinetes,	Presencia y conservación de nichos ecológicos,	No Aplica	Establece zonas de amortiguamiento o áreas verdes en su predio,	1.8	3500
320	271998	LOTE PRINCIPAL	AGUACATE	HASS	HASS	03/06/2019	1.5	7	6	NO	200	Surcos,	Vivero registrado	SI	CAFÉ	SI	NO	NO REGISTRA	Químico,	Químico, Cultural,	No tiene	NO REGISTRA	No tiene,	CALDAS	MANZANARES	ROMERAL	241822	PRIMER DIAGNOSTICO	5	No	1.5	1	No	Propia	Propietario	Pavimentada	2	3	Uso de cojinetes,	Medidas de mitigación y/o compensación por uso de control fitosanitario,	No Aplica	No Aplica	0	0
320	278387	LOTE PRINCIPAL	AGUACATE	HASS	HASS	03/06/2019	1.5	7	6	NO	200	Surcos,	Vivero registrado	SI	CAFÉ	SI	NO	NO REGISTRA	Químico,	Químico, Cultural,	No tiene	NO REGISTRA	No tiene,	CALDAS	MANZANARES	ROMERAL	247109	SEGUNDO DIAGNOSTICO	5	No	1.5	1	No	Propia	Propietario	Pavimentada	2	3	Uso de cojinetes,	Medidas de mitigación y/o compensación por uso de control fitosanitario,	No Aplica	No Aplica	1.5	6047
321	266372	LOTE PRINCIPAL	AGUACATE	HASS	HASS	01/04/2019	1	7	7	NO	204	Cuadro,	Vivero registrado	SI	CAFÉ	NO	NO	NO REGISTRA	Químico, Orgánico,	Químico,	Fuentes naturales	NO REGISTRA	No tiene,	CALDAS	MANZANARES	GUAYAQUIL	237016	PRIMER DIAGNOSTICO	5	Si	6	21	No	Propia	Posesión	Pavimentada	2	5	No Aplica	No Aplica	No Aplica	Establece zonas de amortiguamiento o áreas verdes en su predio,	1	280
[truncated: 3,150 more rows]

## Sheet: Resumen
ID PRODUCTOR	DEPARTAMENTOPREDIO	MUNICIPIO
6	ANTIOQUIA	ABEJORRAL
[truncated: 1,671 more rows]
